# Supplementary material for: Representative Sinusoids for Hepatic Four-Scale Pharmacokinetics Simulations
Source: PLoS One. 2015 Jul 29;10(7):e0133653. doi: 10.1371/journal.pone.0133653 (PMC4519332; doi:10.1371/journal.pone.0133653)
Supplement: S1 Dataset — The geometry information used for the human midazolam simulations, i.e., the organ mask and vascular tree datasets shown in Fig 3, are provided as an online resource. A simple viewer tool for the vascular trees from the supporting information Data S1 of [8] is included. (ZIP) [file pone.0133653.s001.zip]

Archive with 5 entries (5 files):
- hepaticVein-10000.tree
- organMask.raw
- organMask.txt
- portalVein-10000.tree
- vascularTreeSimpleViewer.py
