# Supplementary material for: Representative Sinusoids for Hepatic Four-Scale Pharmacokinetics Simulations
Source: PLoS One. 2015 Jul 29;10(7):e0133653. doi: 10.1371/journal.pone.0133653 (PMC4519332; doi:10.1371/journal.pone.0133653)
Supplement: S1 Dataset — The geometry information used for the human midazolam simulations, i.e., the organ mask and vascular tree datasets shown in Fig 3, are provided as an online resource. A simple viewer tool for the vascular trees from the supporting information Data S1 of [8] is included. (ZIP) [file pone.0133653.s001.zip › hepaticVein-10000.tree]

# numNodes
20000
# id xCoord                    yCoord                    zCoord
   0 -7.97684000000000032e-02  +4.03691000000000050e-02  +2.80493999999999986e-02
   1 -7.96680910862269109e-02  +4.03929662012340526e-02  +2.82078408477139178e-02
   2 -6.15577495233701338e-02  +1.64222059053499847e-02  +6.32799563096863998e-02
   3 -7.54346974689851374e-02  +5.69423612886932676e-02  +5.31418520005279837e-02
   4 -7.37632917262873583e-02  +6.24814583258061565e-02  +6.27903829688327003e-02
   5 -7.81179333775364054e-02  +6.40734811130349025e-02  +7.30876180215881688e-02
   6 -7.06869240944822397e-02  +6.88189983844294667e-02  +5.80957782362803987e-02
   7 -5.73736029576929693e-02  +1.61079888990274429e-02  +5.29969540673425540e-02
   8 -6.78084436616958053e-02  +4.49525600117917853e-02  +4.32054023012824542e-02
   9 -7.55537031521764380e-02  +5.32039222019787261e-02  +5.27716435532618738e-02
  10 -6.78384356760923235e-02  +3.60225917739235846e-02  +4.29900146142656245e-02
  11 -6.78219397656828621e-02  +3.57732065201033511e-02  +4.32173885190358167e-02
  12 -8.27785777862690281e-02  +2.67669193617961522e-02  +2.83258973342940708e-02
  13 -7.97138665027619653e-02  +4.04076377713984691e-02  +2.79886146097226875e-02
  14 -7.98344169200507631e-02  +4.01773342556693280e-02  +2.79970874251545751e-02
  15 -8.99146236121974307e-02  +2.13709864304906932e-02  +2.81693367998193007e-02
  16 -7.87768922777233177e-02  +7.62105541435235262e-02  +8.31298249169161313e-02
  17 -6.75735663422114829e-02  +2.19614788170036483e-02  +7.90699047506911168e-02
  18 -8.18363910317782967e-02  +1.65646359776595933e-02  +8.40138668468291272e-02
  19 -1.01697160042447096e-01  +1.70799522606933443e-02  +1.46384496023837431e-02
  20 -1.23384116715089309e-01  +2.88677756129363840e-02  -2.80372679326763592e-03
  21 -7.53695035321772233e-02  +5.67624827571421020e-02  +5.29153217708826576e-02
  22 -8.39629396939570449e-02  +4.71054523259134203e-02  +3.76716706482081720e-02
  23 -8.20933749690880149e-02  +6.24761087477083768e-02  +8.56216530118012603e-02
  24 -9.57051636950867618e-02  +6.01334840518821523e-02  +1.02057211342174589e-01
  25 -6.34450436678765106e-02  +2.00769974427920696e-02  +7.18249719028951628e-02
  26 -4.20770640022751774e-02  +2.95500844318130063e-02  +9.03518825148477145e-02
  27 -9.28892055646646647e-02  +2.45164656196666872e-02  +2.81660057107924813e-02
  28 -1.14343151153041278e-01  +2.19046075970455133e-02  +5.29008907458295222e-02
  29 -6.87741490054210591e-02  +7.44239493751171488e-02  +5.84428605131713935e-02
  30 -6.14893937429009038e-02  +8.30099455802873892e-02  +7.29187525485196497e-02
  31 -8.12415441187972764e-02  +6.18086619499635809e-02  +8.34708813497362229e-02
  32 -5.97002225705094425e-02  +4.90765121329462609e-02  +1.16458487694727011e-01
  33 -1.04460418695658211e-01  +2.36714101537979331e-02  +4.92593302703323369e-02
  34 -1.16526363522339180e-01  +2.51380989940691128e-02  +8.90770126924773503e-02
  35 -5.77219534483231281e-02  +1.92999726545807944e-02  +8.16299401898523680e-02
  36 -5.48477903047352028e-02  +7.72482313451610010e-03  +1.11506888126105305e-01
  37 -5.61586613116098962e-02  +2.56998868730222291e-02  +4.64922385287710321e-02
  38 -3.80092196077366287e-02  +3.71294289178839831e-02  +4.07425178729746637e-02
  39 -9.04040456619688571e-02  +2.10654347504584012e-02  +2.81793480054020745e-02
  40 -9.43201976175469109e-02  -7.89910720115356152e-03  +5.13660538076251838e-02
  41 -8.49895449703608474e-02  +2.45769516199560410e-02  +2.80638301551339696e-02
  42 -8.27870813651380710e-02  +1.46977539201738668e-02  +3.55671963482302594e-02
  43 -9.02530293191126376e-02  +4.55462913787840554e-02  +2.49505620197532467e-02
  44 -9.34989887119099389e-02  +7.48500208426377545e-02  +3.28898602142349492e-02
  45 -7.44621223318183839e-02  +5.22631023182376017e-02  +5.23030733440023599e-02
  46 -6.98478224702542561e-02  +4.52337072514178012e-02  +6.72341909124373888e-02
  47 -8.10617280048330502e-02  +7.10277252786647301e-02  +7.87231066779245786e-02
  48 -1.00442573367236096e-01  +8.71461031680389325e-02  +9.08131539851584901e-02
  49 -5.07714526833853014e-02  +1.99228647044237851e-02  +4.82873174367543859e-02
  50 -1.21129309212539057e-02  -2.39764236141653923e-02  +6.52404897713830673e-02
  51 -4.21195579966470585e-02  +1.00523631569270754e-02  +5.51189749707641508e-02
  52 -4.03740934578967620e-02  +5.98007449678842565e-03  +6.77563213943339765e-02
  53 -2.35890305991680593e-02  -5.03580714447762149e-03  +5.33347861092682979e-02
  54 -5.21151907405783318e-03  -1.11220778032079942e-02  +3.89811406970720017e-02
  55 -1.08154362138271551e-01  +1.95394818780698920e-02  +6.02260517761040934e-02
  56 -1.12294888228917811e-01  +1.44805291303112685e-03  +6.85105021601223191e-02
  57 -9.50034111868377357e-03  -8.22088666919901234e-03  +4.85597210396460088e-02
  58 +2.11206012708850879e-02  -1.08094171458578865e-02  +4.87130316111955008e-02
  59 -6.90757411682721978e-02  +2.41360082898614270e-02  +8.51716735123252827e-02
  60 -8.58530134746705725e-02  +1.50771303690698209e-02  +1.08514021890317225e-01
  61 -5.97415161694233240e-02  +9.47782138079582975e-03  +9.31349075839445484e-02
  62 -7.01625594050771795e-02  -1.36191396386525915e-02  +1.01049625200254720e-01
  63 -8.64550359461981610e-02  +7.97939897278417826e-02  +7.99165459389127725e-02
  64 -8.71426972781110948e-02  +9.95899303976508221e-02  +7.47741215322808989e-02
  65 -9.05429229014609177e-02  +5.03806065119419694e-02  +5.76054396116599601e-02
  66 -9.81098174356551250e-02  +4.11208781979085988e-02  +6.25845914379346280e-02
  67 -8.16705111104450154e-02  +6.13965831530388986e-02  +7.81853738402780163e-02
  68 -1.20046009880192858e-01  +5.77711220721984706e-02  +8.90811674205535531e-02
  69 -5.48907241511973273e-02  +2.44928256343913651e-02  +4.65341951836181003e-02
  70 -5.81892465709864595e-02  +1.11410816439196769e-02  +3.10292526847212521e-02
  71 -9.50641380120795521e-02  +7.83670468189366599e-04  +3.59984488728666702e-02
  72 -1.04672980044680744e-01  -1.98765585726019788e-02  +3.16875793552116036e-02
  73 -9.31291554650326980e-02  +1.88372975395496092e-02  +2.36650765365164356e-02
  74 -8.99218116198437362e-02  +3.57449079216701909e-03  +1.57874849450661894e-02
  75 -6.94737718512974944e-02  -6.37147590105663440e-03  +6.44319802191228030e-02
  76 -7.72238403564084464e-02  +6.39153435569298073e-02  +7.22206357987997816e-02
  77 -6.04082028379534577e-02  +6.49580209863734465e-02  +8.76919330445475737e-02
  78 -3.40277120445171312e-03  -7.37635220285812968e-03  +5.05985417317157474e-02
  79 +1.67141175851207892e-03  -2.55681914411297860e-03  +5.95301681749791922e-02
  80 -9.55230209589010282e-02  +4.65183938442491687e-02  +2.31920745803470135e-02
  81 -1.10040411528356363e-01  +3.21636052008044959e-02  +1.55114752429271335e-02
  82 -6.84730412281878975e-02  -6.53770272422748229e-04  +6.23086995025429954e-02
  83 -7.84878836150727094e-02  -2.95758919847999083e-02  +5.78138163251687084e-02
  84 -1.09208901631858632e-01  +1.03093621346219255e-02  +6.89313857874458424e-02
  85 -1.08498189419983140e-01  -2.10364325748504640e-03  +9.16227502513455166e-02
  86 -9.12939868172222974e-02  +6.89346327340745451e-03  +3.31461145397068530e-02
  87 -7.45292917257163456e-02  -1.14377215236606423e-02  +3.56466110659837132e-02
  88 -6.86351396131534008e-02  +2.68899277929724977e-02  +8.79934441047635352e-02
  89 -6.29510711012759988e-02  +2.88937023710867900e-02  +9.32339469823283556e-02
  90 -3.41649748659007130e-02  +1.85337726722338211e-03  +5.54397858011759156e-02
  91 -3.64511123076041235e-02  -1.88680717361438821e-02  +7.44825021491241218e-02
  92 +1.44061721922184669e-02  -9.35615571054682939e-03  +5.33326614632774545e-02
  93 +4.15614412055896887e-02  -1.07571376357081337e-02  +6.58817972854236350e-02
  94 -5.13200603236396088e-02  +2.10242148001630845e-02  +4.81299335022602540e-02
  95 -4.45208235255231885e-02  +2.79468298808675554e-02  +6.54915887349539205e-02
  96 -8.14423105758598637e-02  +6.12063025844112318e-02  +8.07507191072172753e-02
  97 -8.29785039731499585e-02  +5.12790333888538327e-02  +8.58927005672945609e-02
  98 -9.79134727017023782e-02  +2.45714654453254092e-02  +3.65886900219313041e-02
  99 -1.03645109217344156e-01  +3.56339765221387536e-02  +4.02678573030821468e-02
 100 -9.03078958099035739e-02  +8.71583232721317297e-02  +7.62012576552907467e-02
 101 -1.08206939848068173e-01  +9.79975805180085396e-02  +6.34196802598208514e-02
 102 -4.33752355387891989e-02  +1.11691098818541036e-02  +5.38358281642129927e-02
 103 -4.65647869488124977e-02  -2.16709744714999172e-03  +5.05438531025325308e-02
 104 -1.11310819034699568e-01  +2.23791492430397282e-02  -7.50080838115322235e-04
 105 -1.15884172262011392e-01  +2.51787660247126885e-02  -2.89961356612065090e-02
 106 -8.25416529322217374e-02  -3.08392888998808507e-03  +3.14583976607180349e-02
 107 -5.44249596364773242e-02  -3.29083947318716541e-02  +1.85479877924646305e-02
 108 -7.44178400866788436e-02  +4.25466660604460339e-02  +2.34559453355906930e-02
 109 -6.71851329875521736e-02  +4.19686075660120270e-02  +1.68427504051165064e-02
 110 -1.11742294318289276e-01  +2.32804484038106642e-02  +6.66403426975025470e-02
 111 -1.19649825041627855e-01  +3.31681552111653538e-02  +6.80173333315365197e-02
 112 -6.13135047211597062e-02  +1.64842360525113522e-02  +6.28097672543942442e-02
 113 -5.88739208169519398e-02  +1.13765858888903761e-02  +6.76381600320985071e-02
 114 -7.22416064330463643e-03  -1.01462354099729861e-02  +4.38191608513538791e-02
 115 +3.52104802395373888e-03  -2.02552871387409808e-02  +2.14223099871579323e-02
 116 -9.88956504709108675e-02  +6.01131709413618917e-02  +7.94238185738590646e-02
 117 -1.05547873574747125e-01  +6.06813149291114129e-02  +7.33069093419715101e-02
 118 -1.04955729837880221e-01  -2.66508076668624423e-03  +4.30617279205875846e-03
 119 -1.01853655624510001e-01  -2.21709378906065763e-02  -8.82921829609038854e-04
 120 -2.23781396037393207e-02  -5.60628413455173565e-03  +5.21644608384308067e-02
 121 -2.59687970003527092e-02  -3.51271929244726250e-02  +2.69553663696646684e-02
 122 -6.30970201441910378e-02  +1.06288282562458751e-02  +4.75186514015773775e-02
 123 -6.50507179846160494e-02  +1.27223946834754721e-02  +4.82871224747322206e-02
 124 -7.88948570836174451e-02  +1.05370968708605059e-01  +5.91982868635066301e-02
 125 -1.65473094403637937e-02  -1.05803960681993721e-02  +6.22885120439835571e-02
 126 -5.22779439343639719e-03  -8.52600668904003080e-03  +7.59692865859963734e-02
 127 -7.24149102606771455e-02  +3.34796186379623384e-02  +4.60959386632987522e-02
 128 -7.95518310411455210e-02  +2.39619474991385022e-02  +5.18823277672249561e-02
 129 -7.91114573912605062e-02  +1.36171308797477016e-02  +9.58342415800664399e-02
 130 -8.73747254357578051e-02  -5.04173745812789079e-03  +9.99549855974937312e-02
 131 -8.47179292065337319e-02  +1.38666499273201235e-02  +1.00282052521538503e-01
 132 -1.03519900418680491e-01  +1.29644911039380733e-02  +1.04769832081338360e-01
 133 -6.57280673811246746e-02  +5.11469901221831783e-03  +6.40884587494059688e-02
 134 -5.60022114854053718e-02  -1.45100752178868586e-02  +8.23795096406980260e-02
 135 -1.07924384847326735e-01  +1.83447274279888162e-02  +6.15844225461506939e-02
 136 -1.04569431200511334e-01  +1.92731925069624319e-02  +6.89460304166769622e-02
 137 -6.91774884155498676e-02  +4.70077143747268111e-02  +4.50830459242557297e-02
 138 -4.29076555618134320e-02  +7.14959454159817265e-02  +5.39463520861562310e-02
 139 -6.10435480183467924e-02  +7.92942325048605900e-02  +6.85702953322301634e-02
 140 -4.56481680947266877e-02  +8.41546705154311847e-02  +8.27155742637381841e-02
 141 -1.07404994084796812e-01  +8.80781815439462060e-03  +7.77757807849663724e-02
 142 -1.02105554202446699e-01  +1.40927176991350375e-02  +8.63703489793470891e-02
 143 -4.96745524089258622e-02  +2.05502316531651560e-02  +8.46531835805269112e-02
 144 -3.65676707147267327e-02  +1.34792094537197621e-02  +8.72295761278105292e-02
 145 -1.15032859645259347e-01  +1.85669930772770393e-02  -1.94029870434229146e-02
 146 -1.16877042711232698e-01  +4.97074881132844159e-03  -3.68645031662824738e-02
 147 -1.01441847164338989e-01  +2.39133679795064460e-02  +4.50039491176044068e-02
 148 -9.35153774213760697e-02  +1.36891330890470762e-02  +5.42029532066127528e-02
 149 -9.86677213358937849e-02  +2.41953000646923065e-02  +3.83063855790917868e-02
 150 -1.05107631289841408e-01  +1.54637112403065088e-02  +3.84373767072004047e-02
 151 +2.53401005176440916e-02  -4.47335107204840238e-03  +6.03324018683206592e-02
 152 +3.71795455241811790e-02  +1.61040538265645669e-02  +7.31517773456125120e-02
 153 -6.86622356898011765e-02  +7.97509596758639305e-02  +5.79536106550749969e-02
 154 -5.98606761099393231e-02  +8.78357096690948885e-02  +5.55441030403125841e-02
 155 -7.56681713229025998e-02  +5.76225190119446229e-02  +9.65047066897585376e-02
 156 -7.82113979443432583e-02  +5.79082024463404565e-02  +1.04014166969522537e-01
 157 -9.12508893503419377e-02  +8.71569155796949983e-03  +3.24397760002556948e-02
 158 -9.69665686694445444e-02  +1.99378781582617388e-03  +3.20640553795760522e-02
 159 -9.03051627634235410e-02  +4.56529339895987915e-02  +2.50690591852217801e-02
 160 -9.50605477702921586e-02  +5.17526307770014432e-02  +2.20189090597654076e-02
 161 -5.03877183214821861e-02  +5.54838187750546288e-02  +5.05861544573152216e-02
 162 -3.22844011226400066e-02  +5.13959150745002813e-02  +5.52183391672212073e-02
 163 -6.53577201716040584e-02  +1.87350077940079819e-03  +9.99541449050405650e-02
 164 -7.21295287270807967e-02  +1.10071297962887368e-03  +1.12580601843887199e-01
 165 -1.07441231002201945e-01  +1.90681776603556404e-02  +7.18798161442292093e-03
 166 -1.19490013592557634e-01  +7.89705697428717476e-03  +2.78578629064281814e-03
 167 -6.83899601511383237e-02  -1.87333474936081726e-02  +3.16715412764337484e-02
 168 -5.96400468736681955e-02  -3.05374995696134181e-02  +4.46635424571254699e-02
 169 -6.71614109372957041e-02  +6.88268080449488256e-02  +8.35009441201331609e-02
 170 -5.98112108333829287e-02  +8.07452690296933950e-02  +9.41919832111654531e-02
 171 -6.47043236066809913e-02  +1.30936875299248554e-02  +6.30122282076585882e-02
 172 -7.94347483482763517e-02  +1.07966887382430349e-02  +6.34029431904363366e-02
 173 -5.39027981923861157e-02  +1.30098754360493361e-02  +3.53092222820442433e-02
 174 -4.95154559775296543e-02  +6.56758924234850425e-05  +2.30393189854100205e-02
 175 -7.40009843451835819e-02  +8.56437395805393215e-02  +5.90522858638829473e-02
 176 -8.53077058887130590e-02  +8.63718861585501818e-02  +6.27111130649245785e-02
 177 -1.10117199966932408e-01  -7.83364039125798023e-03  -8.34009187509256525e-03
 178 -5.85715202221404954e-02  +8.26026415412869502e-02  +7.14290677903931109e-02
 179 -5.89391694200421465e-02  +1.00334080307512188e-01  +7.65866049076357747e-02
 180 -6.61513688430472035e-02  +2.10269947301373102e-03  +6.88114230805340205e-02
 181 -7.84155401133079105e-02  -7.74852428269099411e-05  +8.38604013456683561e-02
 182 -1.00744365623564397e-01  -9.58820233516403594e-03  +3.79624823855097132e-02
 183 -1.05770347752197846e-01  -1.82618103695434686e-02  +4.80892063149374674e-02
 184 -6.67775381070143254e-02  +5.31747762649917022e-02  +1.02568024582777167e-01
 185 -5.88482689608270590e-02  +4.91959861250078900e-02  +1.00338722535111738e-01
 186 -9.63624393786067096e-02  +4.50677066733447818e-02  +2.12474813645171096e-02
 187 -9.35011738948059029e-02  +4.25168042045630176e-02  +8.00154937248956366e-03
 188 -6.85936564538963539e-02  -4.92014611021664508e-03  +6.07283809639434999e-02
 189 -6.01792870054726897e-02  -1.20802540266285452e-02  +5.21688791509879110e-02
 190 -6.91758056105795244e-02  +6.53279684076166628e-02  +7.90941683795185202e-02
 191 -4.13591096779457115e-02  +5.21580003651209156e-02  +9.10029331549181142e-02
 192 -1.09484207094612526e-01  +9.76797736989287041e-03  +7.27586966599200191e-02
 193 -1.19914200886848080e-01  +1.00790776540582751e-02  +8.03294370923966633e-02
 194 +2.14177418636023568e-02  -6.94411212378811833e-03  +5.63294117023032462e-02
 195 +3.70993715060259632e-02  -1.16888376655090980e-02  +5.08298031997767713e-02
 196 -1.33159633974660241e-01  +6.78791088005507304e-02  +3.56239378689390609e-02
 197 -1.07736943304617000e-01  +5.01667518312668287e-02  +2.74873223072756717e-02
 198 -1.18036464680999958e-01  +4.27201477326126303e-02  +3.14552967190803306e-02
 199 -5.86691432924496409e-02  +6.18228256623543082e-02  +8.88216912044026696e-02
 200 -5.41217460222764568e-02  +6.42186021895234660e-02  +1.06477207784388045e-01
 201 -1.09493485533960225e-01  +2.16743423793087017e-02  +4.87187456271221814e-02
 202 -1.24030638908921437e-01  +1.41612116072971188e-02  +4.27453688809554186e-02
 203 -7.49129712880342857e-02  +5.78766956876046457e-02  +5.46093752028592172e-02
 204 -6.90061576381685582e-02  +5.87767840814875098e-02  +5.92511904067733394e-02
 205 -4.72258605646416058e-02  +1.69645699920607657e-02  +5.02695453233278702e-02
 206 -4.18354332929999403e-03  +3.17415316533066830e-02  +4.53092742709294977e-02
 207 -1.00136370598446905e-01  +4.89231433533563881e-02  +2.35072239913604250e-02
 208 -1.11733595021115725e-01  +7.19205709937374704e-02  +9.89067436054594414e-03
 209 -4.83602225350715093e-02  +2.26207496108550010e-02  +5.17807501203003603e-02
 210 -4.04365641760734071e-02  +2.05004841983961808e-02  +5.28385841878706020e-02
 211 -8.89665972363977847e-02  +6.09501577634989772e-02  +7.92675338591998097e-02
 212 -9.26588025279650451e-02  +6.27752568276140899e-02  +8.60111020088029088e-02
 213 -7.36113631887087283e-02  +1.98444471150155573e-02  +9.17575016055692944e-02
 214 -7.02945327131097308e-02  +2.32936348938953437e-02  +1.10899191431348410e-01
 215 -7.45663779766752577e-02  +3.58393714531460572e-02  +4.67242055148715946e-02
 216 -7.37593191876612930e-02  +4.03776353435104374e-02  +5.01488874835605350e-02
 217 -1.14959603746577363e-01  +2.12957202657062597e-02  -1.28620667516756524e-02
 218 -1.31090792318441424e-01  +2.93030726413767428e-02  -2.29598141993575117e-02
 219 -2.16662196325230309e-02  +2.26974548812772826e-02  +4.80923604377198680e-02
 220 -1.62837486419389575e-02  +1.89744939720860664e-02  +4.91063395840188044e-02
 221 -1.20751143804824088e-01  +6.04640321277560427e-02  +3.76091717902517636e-02
 222 -1.24053672228257847e-01  +6.64576708383794873e-02  +5.21376315074623814e-02
 223 -9.64575996914331102e-02  +2.44333251033444741e-02  +3.47066462367449161e-02
 224 -9.28653933439213403e-02  +2.53338688651714404e-02  +4.25709240535009567e-02
 225 -1.03875944144742965e-01  +1.30252608397661822e-03  +6.41012448673537131e-03
 226 -9.97284187722889404e-02  -2.09133465685384587e-03  +4.86410307868080562e-03
 227 -8.48143733974526456e-03  -5.78796195156856558e-03  +6.98792256796640643e-02
 228 +2.55398901874772820e-03  +5.08121240370991954e-03  +7.61807305583012961e-02
 229 -6.84006235961408526e-02  -1.84953871169743107e-02  +3.16095296641575596e-02
 230 -6.53860116316196810e-02  -2.12392133345660900e-02  +2.94896849911525788e-02
 231 -5.16180887488512374e-02  +4.58714702514087524e-02  +3.40467723955855117e-02
 232 -7.40385360540993520e-02  +8.81463165848363761e-02  +6.05092739048570874e-02
 233 -7.30281152123206517e-02  +9.27243081727883722e-02  +7.16790912465659763e-02
 234 -1.14292696662233115e-01  +5.28056776822722410e-02  +3.16853316197437812e-02
 235 -1.31777814057456727e-01  +4.30864173283890886e-02  +3.60808515212443365e-02
 236 -9.68179558616933944e-02  -3.79077020639581206e-03  +3.62731572788286757e-02
 237 -9.25992084170099150e-02  -1.17373563859983886e-02  +3.01580127728172526e-02
 238 +1.92392172384856230e-02  -7.44016968857329208e-03  +5.59070862415172662e-02
 239 +2.01776295749602347e-02  +2.97227738546718698e-03  +5.97338828339895461e-02
 240 -9.16015917152274289e-02  +6.13727248901833403e-02  +1.00897446527278500e-01
 241 -9.79057217816564351e-02  +6.00760338157008411e-02  +1.17280051544684460e-01
 242 -6.20094455318815282e-02  +7.80090360530377586e-02  +6.63282934594678769e-02
 243 -5.17836810167189854e-02  +7.24461540131344367e-02  +6.84834138877656595e-02
 244 -6.07962436116545393e-02  +1.65515368391828607e-02  +6.12736812750477242e-02
 245 -6.86997212065492968e-02  +2.04701275332017894e-02  +6.06592965516315752e-02
 246 -8.34646646771298462e-02  -1.19422918734422411e-03  +3.21810939017345907e-02
 247 -6.89913104858143056e-02  +2.86176921282981335e-03  +3.51175527051189734e-02
 248 -1.10751373610912515e-01  +2.08354534388813448e-02  +6.31387284260757076e-02
 249 -1.28611133442610881e-01  +1.75725457040754526e-02  +6.52293094008583457e-02
 250 -7.95238337856078031e-02  +6.79671524004935024e-02  +7.57807460395953508e-02
 251 -7.58499843921328215e-02  +7.57753214322098995e-02  +7.46104421238410059e-02
 252 -8.51857006637311842e-02  +3.19593408660312039e-04  +3.24613606341253441e-02
 253 -7.89099185075010645e-02  -6.72445158433541967e-03  +4.86483793991909358e-02
 254 -2.33149031030079092e-02  -1.37499970590023324e-02  +4.38137191734712245e-02
 255 -2.39127758545293854e-02  -1.45832534690201708e-02  +3.75950008219217771e-02
 256 -1.10774727909067852e-01  +5.14650609383562607e-02  +2.84340078187404061e-02
 257 -1.28408394449185753e-01  +5.73780409857263182e-02  +1.42873027977726118e-02
 258 -1.11628322478865560e-01  +2.50464535038315284e-02  +7.14091686464848052e-02
 259 -1.07526106087546536e-01  +3.30064347267987196e-02  +7.55610409920182691e-02
 260 -3.98294891650010641e-02  +1.11210476053102258e-02  +5.91851993265300330e-02
 261 -2.41963731358802933e-02  +2.07645489976025742e-02  +7.92802881810301258e-02
 262 -1.11512471080704098e-01  +5.17111816337447808e-02  +2.79553992394047865e-02
 263 -1.15046337468590734e-01  +5.70450660601165699e-02  +2.74865225652518412e-02
 264 -7.59240869543277141e-03  -7.34142763966847377e-03  +4.90604854838681409e-02
 265 -1.56801938497920903e-03  +1.09098180686085875e-02  +4.39088837341991556e-02
 266 -1.02961546245280075e-01  +1.21086315991492093e-02  +1.30214761215264509e-02
 267 -1.11877687519721811e-01  +6.79033802075075304e-04  +2.45243180521369473e-02
 268 -1.10430272723589046e-01  +6.92495579229348429e-03  +1.64930755584526238e-02
 269 -1.26575683295122782e-01  +1.85018100775380390e-03  +1.58046017949503154e-02
 270 -9.38030295233946571e-02  +5.70918092213934664e-02  +1.07294815178577696e-01
 271 -9.75968802552852205e-02  +3.79798600460620889e-02  +1.19432289034446679e-01
 272 -6.53614988162463384e-02  +7.40521888600142869e-02  +9.15712514880933914e-02
 273 -6.82578299757201218e-02  +7.61398779424840161e-02  +1.04621609665338636e-01
 274 -1.01750313435048451e-01  +2.64682518506588506e-02  +3.69809931299761793e-02
 275 -1.19124792093883311e-01  +2.90521398232001515e-02  +3.53801464011669065e-02
 276 -6.87499476039077489e-02  -9.09851641662522446e-05  +6.21585070883303031e-02
 277 -8.87473827096128265e-02  -4.69451339291185842e-03  +6.44856239185647301e-02
 278 -8.80915564253059863e-02  +5.01426066450389729e-02  +5.60581268246006167e-02
 279 -9.67542398741761955e-02  +4.48998708375394143e-02  +4.84710008392969724e-02
 280 -1.14124594719285682e-01  +2.16856840646486027e-02  -1.05196625234929789e-02
 281 -1.17580458917484379e-01  +2.28493973659477656e-02  -1.41371821042040255e-02
 282 -6.88011324102544980e-02  +2.69161960282908105e-02  +8.80755811728546195e-02
 283 -7.64714105025994517e-02  +4.00993015582327833e-02  +9.39888879414220030e-02
 284 -1.14616929495169675e-01  +2.57730930429938832e-02  +3.37328276166245847e-02
 285 -1.30151068524953395e-01  +2.15955738794333316e-02  +2.71377298610378341e-02
 286 -1.13504215870795705e-01  +4.47807771096487145e-02  +2.67044691559049606e-02
 287 -1.22945181870938947e-01  +3.42351250934926701e-02  +2.09841749253226219e-02
 288 -7.00248122075553536e-02  +7.11444604442807715e-02  +5.92002207088638405e-02
 289 -7.04206039647877619e-02  +7.38445899646055920e-02  +6.00386533046599960e-02
 290 -1.00868719342528931e-01  +4.08196190620134167e-02  +2.08781639848305903e-02
 291 -1.04297906000409987e-01  +3.76261548623867403e-02  +2.67193245349974344e-02
 292 +3.70406525380980525e-02  -6.04285489541781223e-03  +6.60913739924004345e-02
 293 +4.87438073151476511e-02  -2.34115944161218453e-03  +7.49658446792539346e-02
 294 -7.16306702239015575e-02  -1.67469714714637737e-02  +6.15571174153848044e-02
 295 -6.97439751078992864e-02  -2.08687153538816596e-02  +6.41070582876375333e-02
 296 -8.69380380561729782e-02  +6.07791743632128886e-02  +7.86017733207672042e-02
 297 -9.36056181594672188e-02  +4.95191976631008113e-02  +7.35724642292676645e-02
 298 +1.47715780874234999e-03  -1.45890406071270684e-02  +3.43304984690967485e-02
 299 +1.15672208341676998e-02  -1.51643322093233408e-02  +3.31833834588183760e-02
 300 -1.08101993455395604e-01  +1.88147923507455718e-02  +6.04907765178686746e-02
 301 -1.18037514889879083e-01  +9.46589851317408866e-03  +5.78405136316928123e-02
 302 -7.43266788869921535e-02  +2.20480827203116021e-02  +1.06543317589810602e-01
 303 -8.09640779018924311e-02  +2.40148798583459770e-02  +1.23637235404182325e-01
 304 -4.68276346237047753e-02  +5.47517827416875921e-02  +5.03902414434327164e-02
 305 -4.18790022759303743e-02  +5.51616731058861137e-02  +4.40182864862479414e-02
 306 -4.89554614500687102e-02  +1.51196059879493629e-03  +2.70977521832136414e-02
 307 -4.17019193381212433e-02  -1.02934391897422945e-02  +2.16511465917741848e-02
 308 -7.20558936323040661e-02  +4.98154914148214861e-02  +4.89170489092394245e-02
 309 -7.50069690897958996e-02  +5.88456254030243417e-02  +4.34581006392893085e-02
 310 -1.09841496837455616e-01  +6.14170575580592626e-02  +8.11988465484869276e-02
 311 -1.18109224613954747e-01  +6.74094065627268285e-02  +7.80024207013271104e-02
 312 -8.94515964032568944e-02  +6.84800145931088455e-02  +2.78874029741793331e-02
 313 -8.46917367716919361e-02  +1.02293306537209597e-01  +2.73862524894550839e-02
 314 +1.17750077023284928e-02  -9.58226607982870689e-03  +5.24792784316061439e-02
 315 +2.82495697312791956e-02  -3.74119369095199730e-02  +4.04898865701578611e-02
 316 -7.34929148481184014e-02  +9.42835362727272724e-02  +5.88391538532073155e-02
 317 -6.55543200378060492e-02  +1.01599213391943319e-01  +5.38517639141511753e-02
 318 -1.66861433543730626e-02  -1.54802869370060416e-02  +6.52990939423773453e-02
 319 -1.97033529831154228e-02  -2.19773964744444973e-02  +7.85352944002726261e-02
 320 -5.94432258123163346e-02  +2.03532057043677682e-02  +7.87998016720635186e-02
 321 -5.22086564492811531e-02  +3.90386295772404829e-02  +8.39424109251911826e-02
 322 -6.23228465462591988e-02  +8.56574521150478829e-02  +5.79821297378320458e-02
 323 -5.06357700007234249e-02  +9.64215209814410917e-02  +5.90546422257141809e-02
 324 -1.14423830464707148e-02  -9.61254598727229355e-03  +6.52898247926188141e-02
 325 +3.92785797041960913e-03  -2.17646279212628836e-02  +7.20794413340266893e-02
 326 -7.39367934660424553e-02  +9.09850907894464433e-02  +5.92721582121318938e-02
 327 -7.50218414461031186e-02  +9.24860524584480842e-02  +5.49919881068799826e-02
 328 -8.47456502186272470e-02  +8.40508030944451812e-02  +3.04294639675757143e-02
 329 -7.86443618208331474e-02  +8.80242775609164085e-02  +3.63697345845468145e-02
 330 -4.28198958012123432e-02  +2.46673353110254921e-02  +8.78517407994147403e-02
 331 -2.81314837203602355e-02  +2.79349883203367302e-02  +9.17730219136681513e-02
 332 -3.99787772820169446e-02  -1.53247094844741766e-02  +6.90602621030357577e-02
 333 -4.88253783096347163e-02  -2.54729793197473464e-02  +7.48875568421690924e-02
 334 +3.09785370965700163e-02  -6.87692691794135336e-03  +6.37949278564619027e-02
 335 +3.45639544630889223e-02  -2.20407521140673773e-02  +7.29109954433501822e-02
 336 -5.94400052061986803e-02  -2.63494172379815442e-02  +3.80145004836096659e-02
 337 -4.66132325317645396e-02  -3.27461278615349682e-02  +3.94670597074128354e-02
 338 -5.65279773410888031e-02  +2.57417698539426816e-02  +8.08645777952173572e-02
 339 -5.24226549542263776e-02  +2.61119781808510261e-02  +8.40126488364627416e-02
 340 -1.05624508781728257e-01  +2.33610017348726377e-02  +5.12751932912201072e-02
 341 -1.31306442219850883e-01  +4.39461593691872973e-02  +6.06895543342857793e-02
 342 -3.97556214715452452e-02  +1.88576705027240256e-02  +4.85248860373764038e-02
 343 -3.60535699706374391e-02  +2.03052292645708420e-02  +3.83724930177499965e-02
 344 -1.06891012612780376e-01  +2.10111769840390997e-02  +5.77010689057525505e-02
 345 -9.36624346246477529e-02  +2.87795306782522436e-02  +7.29405030331514298e-02
 346 -1.07941154051714741e-01  +1.47899946790092749e-02  +6.45027843189744376e-02
 347 -1.01330515204145086e-01  +4.19040146481219032e-03  +6.03027522254556553e-02
 348 -5.72737850808598750e-02  +5.34131632077797375e-02  +4.84877501371841768e-02
 349 -5.65567175372518466e-02  +6.40031357568082437e-02  +4.63039830176735362e-02
 350 +5.50701915194254116e-03  -8.92204108022918822e-03  +5.10704894345031732e-02
 351 +8.69531840409467835e-03  -2.09441239745460570e-02  +4.62967756475288136e-02
 352 -2.30196400690728387e-02  -2.43794224030977960e-02  +3.21002502545578577e-02
 353 -2.04779228780914493e-02  -2.40859713773232710e-02  +2.51073565217559101e-02
 354 -9.70416363615206889e-02  +8.23693202859197698e-02  +8.42655520163232696e-02
 355 -1.09810984200550910e-01  +8.11969131884307249e-02  +8.31528050277295649e-02
 356 -1.13209200568494553e-01  +1.66702429106894805e-02  +6.05817102464943462e-03
 357 -1.21604091328892730e-01  +1.93722586484790620e-02  +7.94907821925779252e-03
 358 -6.33878825364118381e-02  +3.18272152696784522e-02  +4.42520534553035305e-02
 359 -6.44535070700708174e-02  +2.40063661182475692e-02  +3.80805641672171680e-02
 360 -9.68605452852804999e-02  -5.55171168273463356e-03  +4.81855077926990130e-02
 361 -1.01162907182596268e-01  -1.20311784767654761e-02  +6.40117548733913910e-02
 362 -2.94978915668743166e-02  +1.19550545923977954e-02  +6.97743849288361556e-02
 363 -1.95182390329638918e-02  +4.52635670336216846e-03  +7.62986889132924728e-02
 364 -7.15611010979869400e-02  -1.35361285308934435e-02  +6.20657663145899804e-02
 365 -8.29866100274333773e-02  -2.44843624557444725e-02  +7.57456589991454127e-02
 366 -3.82985048554750490e-02  -7.70053090768093359e-03  +6.51785791762849176e-02
 367 -4.18096475669333528e-02  -5.36092047784483567e-03  +7.38605359294284142e-02
 368 -2.17015729581971628e-02  -6.37457458660215838e-03  +5.57520344500532367e-02
 369 -1.38899407807757877e-02  -1.44028411483469666e-03  +5.69291604564245365e-02
 370 -8.68074791470238860e-02  +8.34503635168389463e-02  +7.88084326061556928e-02
 371 -7.59031493282126407e-02  +1.03608541455605468e-01  +8.11302612246113941e-02
 372 -6.71886336946126983e-02  +4.48784284552084869e-02  +4.28588363878627948e-02
 373 -6.50372757422501141e-02  +4.97602826423768213e-02  +4.96548965996656821e-02
 374 -7.74416540235689649e-02  +5.90724215814720371e-02  +9.11150421212061079e-02
 375 -7.10797138739782119e-02  +5.81429673723856122e-02  +9.19179917383603495e-02
 376 -1.04128350479739451e-01  +5.83976518488186491e-02  +1.88888608881322001e-02
 377 -1.06310024612066178e-01  +6.27649264686573616e-02  +2.04546905877887909e-02
 378 -6.41048355461580621e-02  -5.44535563191585279e-03  +7.82315512424490711e-02
 379 -6.83137106292506235e-02  -8.32633696320481641e-03  +9.00432436760231353e-02
 380 -9.09073644649502077e-02  +6.29991664496630660e-02  +2.83018390930720003e-02
 381 -1.07562905483714735e-01  +7.54721469251510985e-02  +4.45449384139003368e-02
 382 -6.60356710880669884e-02  -2.24174877931615016e-02  +3.47633377307722397e-02
 383 -7.18094201730298670e-02  -3.17873601121108906e-02  +4.32387965066474006e-02
 384 -7.63891833203667742e-02  +8.58632390237728804e-02  +5.83425459979024646e-02
 385 -8.54381758591070822e-02  +8.93702444632255566e-02  +4.79896988152340026e-02
 386 -1.17035895021763647e-01  +5.59976637756191484e-02  +3.48408971089962452e-02
 387 -1.20289337215784498e-01  +5.30087494078431837e-02  +4.28048096055302432e-02
 388 -5.27706977805649929e-02  +9.14332232356351339e-03  +3.35714701244211253e-02
 389 -5.33177743967724396e-02  -1.25231734609799615e-03  +4.03150347896220271e-02
 390 +1.97978380223638771e-03  -1.97055679185909292e-02  +2.97596862516189657e-02
 391 +2.46021768090381012e-03  -3.55916484609932679e-02  +2.58465050373372467e-02
 392 -1.17954072632333706e-01  +1.19459728658546562e-02  -2.63798316547682044e-02
 393 -1.24081820629000569e-01  +8.30904801468452039e-03  -2.71213153198373649e-02
 394 -1.09213950781804486e-01  +6.37152069411212225e-03  +6.99891397089077993e-02
 395 -1.04260333147150705e-01  -1.11929015626649579e-02  +7.80236560094750425e-02
 396 +1.23591907655037966e-02  -1.11562718381087392e-02  +5.23853121673423724e-02
 397 +1.35017031346685041e-02  -1.94798887822461506e-02  +5.89567279089125915e-02
 398 -7.51322940674319095e-02  +3.84094483612241119e-02  +3.42366690792261230e-02
 399 -8.38565647973511796e-02  +3.35159569671094060e-02  +4.20256316329699689e-02
 400 -1.09635686655379733e-01  +2.14672700524859254e-02  +2.02088157431160520e-03
 401 -1.10251537290731338e-01  +3.31036641137094148e-02  +2.72884701153974871e-03
 402 -9.58622947648474222e-02  +4.72973002872581413e-02  +6.20402674179770172e-02
 403 -1.06674853630012653e-01  +4.63527002646109618e-02  +7.28518455219011180e-02
 404 -5.16990576304624319e-03  +7.15725142885883419e-04  +7.49387471586979714e-02
 405 -7.24522549434706772e-03  +8.07973133625355250e-03  +8.37708081465539517e-02
 406 -3.98396679238657153e-02  -1.27705122550071434e-02  +6.90224920664298247e-02
 407 -4.43120214695886319e-02  -1.51927096732588762e-02  +8.55888685435178959e-02
 408 -3.74535915115336640e-02  -7.12792929092294532e-03  +6.82225175433639613e-02
 409 -3.03068141629468657e-02  -7.40466593923758132e-03  +7.77706820004835930e-02
 410 -9.11144000859420850e-02  +1.40498221802210690e-02  +2.08017734724040178e-02
 411 -8.67814238949076167e-02  +1.52611294687834374e-02  +1.77481810580546358e-02
 412 -4.06001649764444611e-02  -1.65520344250822474e-02  +6.90817206671783535e-02
 413 -3.89407958060550771e-02  -2.90612912201165564e-02  +6.09285840951208912e-02
 414 -5.49665063394742179e-02  +7.68849135394666372e-02  +6.75815826505894307e-02
 415 -3.78119073992556620e-02  +7.87977924410204755e-02  +6.90616585873947558e-02
 416 -7.28992915518354434e-02  +5.55319890865702687e-02  +1.00114127105655981e-01
 417 -7.77344658300534730e-02  +4.62216092535301451e-02  +1.17357015428426650e-01
 418 +2.09549433786684197e-02  -2.07597608149571212e-02  +4.78392219548122236e-02
 419 +2.71263778865629794e-02  -2.10607024025366817e-02  +4.70644845983300628e-02
 420 -1.00307479347884795e-01  +2.07828092986081236e-02  +6.31966832822406233e-02
 421 -9.05217091083506536e-02  +1.23613434114624721e-02  +6.82946150633553656e-02
 422 -7.69925950315652613e-02  +1.55062428438380619e-02  +9.44234030138067643e-02
 423 -7.85429032512005854e-02  +1.09547464366875937e-02  +9.44129552127877525e-02
 424 -3.72200918126843611e-02  +1.18876541478468833e-02  +6.15554009136008370e-02
 425 -2.86024048128339960e-02  +1.66847116359422377e-02  +5.79616108733165686e-02
 426 +3.11058814176567479e-02  +5.35405445573114858e-03  +6.54980714898187044e-02
 427 +3.28983886889066060e-02  +7.78081777109095214e-03  +6.50812528860649914e-02
 428 -9.95482577444917749e-02  +5.31759754253231312e-02  +5.98026063782690284e-02
 429 -1.04045940004055731e-01  +5.21483833076954242e-02  +6.30064213840616227e-02
 430 +2.73567388300916363e-02  -1.71569553795134812e-03  +6.09817004223422651e-02
 431 +3.60994482005671941e-02  -7.62877797501857976e-04  +5.75864090171976303e-02
 432 -9.08260737536159546e-02  +6.28570574218311785e-03  +3.32702815262783322e-02
 433 -8.21315922783822094e-02  +6.40481378272267018e-03  +5.27461728754194809e-02
 434 +1.80506704134566695e-02  -3.11236870463385594e-03  +5.91995430686466304e-02
 435 +1.35911686323477738e-02  +2.26421369217060702e-03  +7.11069287961661328e-02
 436 -1.10490337284073134e-01  +2.51532192861601521e-02  +8.05941399946585035e-02
 437 -1.00613841518130104e-01  +2.43826475257578890e-02  +9.27062063322246638e-02
 438 -7.02921471561564620e-02  +5.52371943791898079e-02  +1.01296934409158074e-01
 439 -6.51949908226246988e-02  +6.28731267211513206e-02  +1.10788409566973917e-01
 440 -5.59338088204762024e-02  +2.58313070636438866e-02  +4.63423051124357069e-02
 441 -5.34925557845229785e-02  +2.94671513039241398e-02  +5.66278601234433063e-02
 442 -2.45965698405931875e-02  +1.89157255696446140e-02  +7.54362879472119802e-02
 443 -1.40111027166804833e-02  +3.19691097035591162e-02  +8.38156669964003204e-02
 444 -5.76955013938083849e-02  +7.79383228798124217e-02  +6.67957525493764609e-02
 445 -5.17548440057683037e-02  +8.57398857284075028e-02  +6.51164591014591065e-02
 446 -9.03996206598839391e-02  +6.65460858185844134e-02  +2.77408371956126415e-02
 447 -9.71316221979696692e-02  +7.23780342849490443e-02  +2.18691253654227057e-02
 448 -2.22607272159195671e-03  +4.37724825115245672e-03  +7.56119322945925237e-02
 449 +2.57834850866646556e-03  +1.86803165712841959e-02  +7.68675868330477990e-02
 450 -8.52209938532164368e-02  +3.11846639946900157e-03  +9.49253358603425607e-02
 451 -9.13669315116825975e-02  -2.47806853158045494e-03  +8.82978968349357324e-02
 452 -9.57650391013138008e-02  +4.41151358419312675e-02  +1.75508606789244875e-02
 453 -9.49339970740921690e-02  +4.00562885750343559e-02  +2.04488610557424476e-02
 454 -1.18671513586918714e-01  +1.90307915723628082e-02  +4.78725284798910550e-02
 455 -1.27571770228288667e-01  +1.91620018285341316e-02  +5.25272077614294328e-02
 456 -5.41089633613998366e-02  +1.97970702736211049e-02  +8.28899394843243265e-02
 457 -4.88763866211131964e-02  +1.36858353530312522e-02  +8.00364441285266598e-02
 458 -7.40430838451870826e-02  +2.15101149514107595e-02  +9.90508870600265434e-02
 459 -7.52496072799393872e-02  +2.74591306849757064e-02  +1.01402431185912828e-01
 460 -7.71436564866899571e-02  +9.89129400096545597e-02  +5.68726079965223633e-02
 461 -8.45122624109084231e-02  +1.03724960789647921e-01  +4.84721926402379294e-02
 462 -7.93846401056857998e-02  +6.30365016408386269e-02  +7.48388335188307496e-02
 463 -8.46220058991817570e-02  +6.28283705555073291e-02  +7.73964584899971414e-02
 464 -6.04986765950243782e-02  +5.08788916645095748e-02  +1.08167506370643235e-01
 465 -4.89553713715779951e-02  +4.78098538467629369e-02  +1.09550991583046972e-01
 466 -9.64204510104752464e-03  +2.68844170908571663e-02  +4.96153701884480894e-02
 467 -4.45773068847671544e-04  +2.73187070923580390e-02  +5.61027757528597820e-02
 468 -1.03059510311038577e-01  +4.13475164761188934e-03  +9.25800223267987839e-03
 469 -9.34000513002925803e-02  -8.80999427479028409e-03  +1.40973148837050394e-02
 470 -4.30530708859805586e-02  +6.32156868591508270e-02  +5.36596259501253628e-02
 471 -3.18756667672810620e-02  +6.60828616974691585e-02  +5.75135048123420548e-02
 472 +1.68973987191914053e-02  -8.80907441943456875e-03  +4.97360301805234647e-02
 473 +2.08458887888089070e-02  -6.66213343706710537e-03  +3.79450230793516100e-02
 474 -3.66871503049505734e-02  +6.30982938480890848e-02  +5.77868696646894470e-02
 475 -2.90661767189959903e-02  +5.96804372391232796e-02  +6.70553612771176699e-02
 476 -2.85011826235525081e-02  +9.72522306110657798e-03  +7.20019430097641466e-02
 477 -3.13138933858099766e-02  +6.00687621265520721e-03  +7.89362257873585244e-02
 478 -6.63905080282843757e-02  +2.71460496006827590e-02  +9.21679989093096841e-02
 479 -6.13612348826484064e-02  +2.67893327355087224e-02  +1.04509130802429476e-01
 480 -4.60403867161909772e-02  +1.72651851309757638e-02  +4.97466878999230921e-02
 481 -4.25237859232330054e-02  +9.99196045293586355e-03  +4.08209087683896951e-02
 482 -1.13326056804228428e-01  +1.06950927060958101e-02  +5.86974982864044981e-02
 483 -1.20781059580316888e-01  -5.48098233709189489e-03  +5.41993607617511294e-02
 484 -6.49680669008240314e-02  -2.42782188696370541e-02  +2.52902832724616750e-02
 485 -6.75131955268156170e-02  -2.70006422903368813e-02  +1.96550709793715458e-02
 486 +3.15601410260038734e-03  -8.79566674104077795e-03  +5.14486339932346479e-02
 487 +4.27508620702502645e-03  -1.35262986936005164e-02  +6.08864406906792430e-02
 488 -9.63424673537770365e-02  +6.58412794402304380e-02  +3.24170050501410775e-02
 489 -1.02033940646297672e-01  +6.43218477309228792e-02  +3.34291745446653812e-02
 490 -1.19132118332695172e-01  +5.21727485610175082e-02  +2.39350739912428910e-02
 491 -1.25605076623439782e-01  +4.80445514253353689e-02  +2.44736385898529744e-02
 492 -9.68484060573897927e-04  -1.34513446586183392e-02  +3.61611652811218709e-02
 493 -4.41571510826031539e-03  -1.73964012431233224e-02  +2.95487417414737989e-02
 494 -8.64661636597059274e-02  +8.71147766394786693e-02  +8.00630639068388855e-02
 495 -9.24952093913992968e-02  +9.44380858520746380e-02  +8.42314033736711598e-02
 496 +4.68127108861341665e-02  -5.28185175256326404e-03  +7.11081914625303346e-02
 497 +5.76812011256961354e-02  -8.98926688237751403e-03  +7.41060494311292922e-02
 498 -1.18104929401415995e-01  +1.63218082395249313e-02  +8.19046972347329573e-03
 499 -1.30173903723320855e-01  +1.20738467659221704e-02  +1.22991793498569285e-02
 500 +3.14606671761563927e-02  -9.66920061959398482e-03  +6.74061381517934571e-02
 501 +3.21555777527349554e-02  -8.59644740174858417e-03  +7.48985886262954342e-02
 502 +1.46084339890203661e-02  +1.94346383030516759e-03  +6.44223032269845841e-02
 503 +9.13379854719119019e-03  +1.16698462729323046e-02  +6.62671671453004263e-02
 504 -3.84192120873678433e-02  +2.83194544203343099e-02  +8.90399746074710119e-02
 505 -3.47607936572839685e-02  +4.21132632340754307e-02  +9.11297570659975187e-02
 506 -7.14910582982475479e-02  -1.50773798056092635e-02  +3.24953872582087328e-02
 507 -6.45950765630967788e-02  -1.40057428522371279e-02  +4.08467282984184346e-02
 508 -4.64250251659810709e-02  +3.21311178391987945e-02  +4.32913781990823601e-02
 509 -4.50046085360180440e-02  +3.04531881508848280e-02  +4.61268145327597065e-02
 510 -7.15071219561978361e-02  +8.19064523383650350e-02  +5.81651787139546156e-02
 511 -8.02285236982592936e-02  +7.98136813339833939e-02  +5.22235778026922115e-02
 512 -9.22803310549983324e-02  +6.03131042771848161e-02  +1.03392564114096794e-01
 513 -8.87213646936912403e-02  +6.68714415616725871e-02  +1.15234886139737744e-01
 514 -4.82361649912399354e-02  +2.14261724168217232e-02  +8.59531860521862701e-02
 515 -4.78562153178166763e-02  +2.01890458373763688e-02  +9.52039576461478770e-02
 516 -3.26816572975245703e-02  +2.19278498885134114e-02  +4.96665750720953134e-02
 517 -2.66472615345407747e-02  +4.25445076438078357e-02  +6.24635525663805244e-02
 518 -2.09969031353081058e-02  -2.53924984996372546e-02  +2.91757566236039295e-02
 519 -1.22842981629408994e-02  -3.13106472288640220e-02  +2.24958335027207017e-02
 520 -4.80030162356150578e-02  +8.09727710050969079e-02  +7.96030928944458233e-02
 521 -3.86015015795661345e-02  +7.54954337156194810e-02  +8.51857296178898243e-02
 522 -8.55652472814275450e-02  +6.34303770980508136e-02  +9.23699507884284399e-02
 523 -7.96588098750288520e-02  +8.18109686094164179e-02  +1.08901139903895008e-01
 524 -1.83862281067352883e-02  -9.54570336636706776e-03  +5.93487683347933004e-02
 525 -1.70579985997462713e-02  -2.31967879981808574e-02  +5.54321868646456203e-02
 526 -1.14043652915706437e-01  +5.98138475616313489e-02  +8.17874993504616871e-02
 527 -1.27296828114580873e-01  +5.52632649191049721e-02  +7.51387022329852022e-02
 528 -4.61375225558286403e-02  +2.87889521927321874e-02  +6.08819568810742492e-02
 529 -4.28693867313519258e-02  +4.00958419926832205e-02  +7.27948153606533671e-02
 530 -9.03241359352873890e-02  +5.29483030008547906e-02  +2.63644260934669007e-02
 531 -8.88305071246876937e-02  +6.01958147731766202e-02  +2.81258389049573697e-02
 532 -2.30829872803454406e-02  -1.11628823333701412e-02  +4.56337944505253931e-02
 533 -2.69285669137525052e-02  -5.51220333535525943e-03  +3.14102002156329760e-02
 534 +3.30365194365223880e-02  -1.31374193939261183e-02  +5.28817895738438459e-02
 535 +4.48822594850860276e-02  -2.40538827637331136e-02  +5.02465726934065438e-02
 536 -6.88917326171601813e-02  +6.59053686657798538e-02  +7.94052832365775285e-02
 537 -6.19685339367396018e-02  +6.95585097213974879e-02  +7.65987747942459968e-02
 538 -8.15489237502222686e-02  +7.07319876396767105e-02  +1.01604775268755415e-01
 539 -7.87839717085628000e-02  +6.99435339011271473e-02  +1.05635016250218122e-01
 540 -1.87818901586616974e-02  -6.27343692942450380e-03  +5.12620203282933007e-02
 541 -1.41100706513482520e-02  -8.86998376674681330e-03  +4.85685525665777162e-02
 542 -1.15785992480090374e-01  +3.60882028741277283e-02  +5.85921019155714318e-02
 543 -1.14369081275933426e-01  +4.37560421008654568e-02  +6.51173046347697931e-02
 544 -8.23882485920342106e-02  +9.32835011634212535e-02  +8.35199573862576150e-02
 545 -7.96722372108393806e-02  +9.73747300119656017e-02  +9.39610602550284280e-02
 546 -1.36700624387345419e-02  -9.95496945745588842e-03  +6.44075513528662574e-02
 547 -9.14729651537058396e-03  -8.07257878841898674e-03  +6.58429546425407242e-02
 548 +1.61336905367745996e-02  +9.05657417393513449e-04  +6.21241543918803832e-02
 549 +1.92384145451281671e-02  +1.43155416306931897e-02  +6.28353091873269792e-02
 550 -7.47693890751039425e-02  +9.62148555939476430e-02  +5.89209303757232614e-02
 551 -8.01519533881719093e-02  +1.07100350428404059e-01  +7.10277830704414970e-02
 552 -7.67045198145619167e-02  -1.03599818613536281e-02  +3.21540983652876880e-02
 553 -8.49210784664774926e-02  -2.93198843081675584e-02  +4.59215743023298553e-02
 554 -7.97375030415831826e-02  +2.50725027217944922e-02  +1.13813678936457108e-01
 555 -8.69623370747554247e-02  +3.07575445694118210e-02  +1.15882511269196048e-01
 556 -1.08884463460606373e-01  +7.24448889183471837e-03  +8.39093388502440279e-02
 557 -1.13579605906065126e-01  +1.26740911690846197e-02  +9.62381817725533883e-02
 558 -1.17112877348038436e-01  +2.36030522747955884e-02  -2.64256107171870237e-02
 559 -1.23064642023511195e-01  +3.00310993444275892e-02  -3.57492034208529291e-02
 560 -9.99697626653999888e-02  +2.39802294165414841e-02  +4.16319527335141312e-02
 561 -1.03415548140426194e-01  +2.16718219654047604e-02  +4.74738189513560851e-02
 562 -5.63675085192297740e-02  +9.01507734797798860e-02  +7.25296989982465723e-02
 563 -4.98313958598337187e-02  +9.42944715291930691e-02  +7.16772204578168121e-02
 564 -7.03285828523364936e-02  -5.10646783373706632e-04  +7.28686818453469221e-02
 565 -7.31615134903320641e-02  -8.74831568648453892e-03  +7.40827930256920675e-02
 566 -6.71760125862879282e-02  +2.15651308786119836e-02  +7.68459419957111117e-02
 567 -7.34741619383488392e-02  +3.40628493024824064e-02  +7.32159615494549637e-02
 568 -1.25135751867796796e-01  +2.50057984131763153e-02  -1.55595906220060750e-02
 569 -1.32313880221389568e-01  +2.57848566026099499e-02  -1.21745385797993790e-02
 570 -4.51583051626089430e-02  +1.36003411570560333e-02  +5.25680571842897584e-02
 571 -4.72417584619424999e-02  +1.61680609772911349e-02  +6.44415141220554544e-02
 572 -2.36385874145921340e-02  -1.31111799904393960e-02  +4.48543326691592595e-02
 573 -4.11155999192210145e-02  -3.05621120107954537e-02  +4.90651380596823228e-02
 574 -5.77243641077599678e-02  +9.13429837509318124e-03  +9.87542126698566503e-02
 575 -5.48195300491652118e-02  +8.51348156599836953e-03  +1.00337536143815922e-01
 576 -8.48125509769634550e-02  +6.28924551274599730e-02  +9.06548608369785042e-02
 577 -8.63702061250754410e-02  +6.37704441317388238e-02  +9.52903066000774374e-02
 578 -1.03032941503416922e-01  +5.24272776555779682e-02  +2.05197725167877328e-02
 579 -1.15483864087227897e-01  +4.99255256123991020e-02  +4.86377829227201651e-03
 580 -1.16097013986788095e-01  +2.85530824196944359e-02  -1.16765138610698581e-03
 581 -1.19760991702187125e-01  +4.07546575036017503e-02  +6.76981115446146460e-04
 582 -3.39376994002499460e-02  +2.12254315079587023e-02  +4.93722054943810731e-02
 583 -2.79390689532003043e-02  +1.98297822883250208e-02  +4.62512677067915060e-02
 584 -3.74568771708522139e-02  -5.15822423471651303e-03  +6.14146302126956645e-02
 585 -5.12815713475470447e-02  -9.12527236678532458e-03  +5.90335349057163200e-02
 586 -2.37706866495219042e-02  -2.01824873220089566e-02  +3.47027445803268081e-02
 587 -2.69353242797426458e-02  -1.54208745093025283e-02  +2.12166833719004237e-02
 588 -1.57040645599162212e-02  +2.54082821898158756e-02  +4.90343083542507177e-02
 589 -1.46948785222128040e-02  +3.01844064027951761e-02  +4.90571619869995257e-02
 590 -1.21647495710074147e-01  +2.30645431022219079e-02  -1.56019267299845315e-02
 591 -1.26883808748995214e-01  +1.98343654275320198e-02  -2.51498433485130395e-02
 592 -6.21973181820707961e-04  -2.89275507842380727e-03  +5.37532238328904746e-02
 593 +4.35990265160944579e-03  +6.27496999669664799e-03  +5.45387017435918775e-02
 594 -1.00997216321151315e-01  +7.40757602014336242e-02  +4.08355271779809945e-02
 595 -9.89528256617358548e-02  +8.12803731833000448e-02  +4.63695366740474457e-02
 596 -7.09380457936423098e-02  +2.19840411589214101e-02  +8.87338345022748720e-02
 597 -6.76324589344989568e-02  +1.80776789447662199e-02  +9.18256256842969049e-02
 598 -4.92702553280521469e-02  +2.99787470919372287e-02  +4.26092540666299716e-02
 599 -4.30572886056024701e-02  +3.03457289398773346e-02  +3.17246244577707379e-02
 600 -8.05887633276848592e-02  +1.90345294330476547e-02  +3.23497868241951272e-02
 601 -7.17555854356399930e-02  +1.31820964696833590e-02  +3.52177201554539979e-02
 602 -7.18236348177637152e-02  +8.27861885178974993e-02  +5.85469719961541832e-02
 603 -7.39516055316346982e-02  +8.17554130042306010e-02  +6.60735850544194037e-02
 604 -6.34805459635024577e-02  -3.73982587401714252e-03  +7.64416364548827221e-02
 605 -5.57636939898943362e-02  -2.12793741424352608e-03  +8.27154680957834787e-02
 606 -4.11289838303318459e-02  +5.26023102943567328e-02  +5.53871298125660633e-02
 607 -3.81851759051210701e-02  +4.92464847283098986e-02  +6.65042689291059363e-02
 608 -1.22261013081995384e-01  +6.66724211266726680e-02  +4.91721164470952793e-02
 609 -1.22536530280379502e-01  +7.48641299344659367e-02  +6.11716742229883939e-02
 610 -1.69418717684615798e-02  -1.57565947882024569e-02  +7.08016854897400572e-02
 611 -1.61170417378233427e-02  -1.12089561518234869e-02  +7.73739431053505206e-02
 612 -8.41210390409592029e-02  -4.76145048922761976e-03  +3.96193594330055757e-02
 613 -8.84037837940887805e-02  -1.13244395211263230e-02  +4.32551749054207388e-02
 614 -1.16379505773280781e-01  +1.37574883013663919e-02  -2.21856673410113434e-02
 615 -1.15479110134662166e-01  -3.43914525294090369e-03  -1.97341392959855498e-02
 616 -9.22982056006306922e-02  +1.17602105311225644e-02  +1.03727229741110330e-01
 617 -9.43374276041642201e-02  +7.09409230839042233e-03  +1.08001415447837271e-01
 618 -1.69981613458352158e-02  +2.43517423688445617e-02  +4.90928246408105784e-02
 619 -1.28689662383412156e-02  +2.48794913850660625e-02  +5.90692171954200623e-02
 620 -7.89801933151987601e-02  +6.53245484390985176e-02  +7.39501179532452979e-02
 621 -9.70383432237528071e-02  +7.45199825456894505e-02  +6.20915295207159143e-02
 622 -9.61299327181963648e-02  +4.15876587106902007e-02  +1.15782862997074899e-02
 623 -9.88339605756560768e-02  +3.50689496137267034e-02  +2.07247329519860560e-03
 624 -1.05014003135155048e-01  +2.68952943401741321e-02  +8.99636725827001604e-02
 625 -1.02291636401093067e-01  +3.33130277854705101e-02  +1.01362204662704306e-01
 626 -4.00397334974309377e-02  -5.46016780282272685e-03  +7.10377288353863101e-02
 627 -4.45938273019997403e-02  +4.49634464684976396e-04  +8.20408941373700906e-02
 628 -7.84153579231644249e-02  +4.10093232198451008e-02  +2.67787560541635321e-02
 629 -8.45555936344414838e-02  +3.75207082168928577e-02  +3.11330531497655098e-02
 630 -8.32258777867574268e-02  -2.03365525372384975e-02  +3.53531522155753689e-02
 631 -9.38537880999224527e-02  -3.01044925779180711e-02  +3.02526977244695766e-02
 632 -1.22817472232363195e-01  +5.76028017410666823e-02  +1.75724933349877925e-02
 633 -1.23730483752494083e-01  +6.66875761491064062e-02  +1.26985341817437321e-02
 634 -1.09178124913006533e-01  +2.08786491420647549e-02  +3.00607652017943717e-03
 635 -1.14663698587720658e-01  +1.98419490359802372e-02  -2.59998365645671455e-04
 636 -1.46396458905281961e-02  -1.80001524632264834e-02  +5.81122537118980917e-02
 637 -5.34251636260620489e-03  -2.78642815011257011e-02  +5.81917517926091032e-02
 638 +3.00059884671329338e-02  +3.09198415931152782e-03  +6.26591283575847618e-02
 639 +4.21859181409721465e-02  +1.31752553199538918e-02  +5.61615205310481494e-02
 640 -1.08990844581693336e-01  +1.21366334825088792e-02  +6.70464061954281626e-02
 641 -1.11836633382319292e-01  +1.13833171446169595e-02  +7.09908509147257755e-02
 642 -7.17757241440255961e-02  +9.62383402379062974e-02  +5.89171844485613661e-02
 643 -6.92445569715110509e-02  +1.01110128853688794e-01  +6.38273194418191026e-02
 644 -7.53711889508131838e-02  +3.20790112084750612e-02  +9.15383965521805315e-02
 645 -8.51927251059316909e-02  +3.25966040437955934e-02  +9.46321429923182855e-02
 646 -8.66607253608261963e-02  +4.36561801736151389e-02  +2.64385030436294632e-02
 647 -9.47518195558805093e-02  +3.51365102349523381e-02  +3.05210149610084698e-02
 648 -7.73730910519616621e-02  +1.76745814336712152e-02  +3.50170155044611450e-02
 649 -7.47024415033044620e-02  +1.79031390165921636e-02  +4.37105986987668949e-02
 650 -9.73109733892612017e-02  +4.62127616269913111e-02  +6.58216339403844414e-02
 651 -9.49837129965585836e-02  +3.94289218486311224e-02  +7.33814259417423509e-02
 652 -8.92057418554015047e-02  +4.83921326685136238e-02  +5.49473131031879974e-02
 653 -8.82845712422343637e-02  +3.90230750835209930e-02  +5.52326860287282312e-02
 654 -4.80692223525109943e-02  -3.36689079953159500e-03  +2.50612062691440637e-02
 655 -5.29007739686968848e-02  -9.68231677359251107e-03  +2.28598869216493639e-02
 656 -1.21365016816200877e-01  +2.46853892570355511e-02  +3.37251113489791532e-02
 657 -1.30451781219694751e-01  +2.49743377548152234e-02  +4.09540466510112458e-02
 658 -2.94108591861653376e-02  +3.22883787020769725e-02  +5.19730686443105952e-02
 659 -2.59365363269477185e-02  +4.12195222736123704e-02  +4.63295900230703758e-02
 660 -6.88723810517102297e-02  +5.68611114230437795e-02  +1.02499572254040786e-01
 661 -6.37504143063945261e-02  +5.93172105852657824e-02  +1.00639827134847593e-01
 662 -9.27462437315527827e-02  +5.20636225716955836e-02  +5.78535574667110308e-02
 663 -9.42453521409507833e-02  +6.25127251509408205e-02  +5.68689771346278031e-02
 664 -2.61585087065501279e-02  +1.47251057477948682e-02  +7.18538041969463692e-02
 665 -9.86270473874864724e-03  +1.32613249905342637e-02  +7.24767700074451376e-02
 666 -6.08998120929310702e-02  +4.56969197539160293e-02  +4.01657324477124808e-02
 667 -5.71253326685057100e-02  +4.95109341998937261e-02  +4.33571792438148321e-02
 668 -1.22372909688635650e-01  +6.34770585825957662e-02  +4.56884984825858265e-02
 669 -1.29524058675327347e-01  +5.79973482969604534e-02  +5.60567635432791811e-02
 670 -1.01483724538222533e-01  +5.29521517963273958e-02  +5.98483278151239265e-02
 671 -1.11978005978743939e-01  +5.57324871279402459e-02  +5.75396210746042663e-02
 672 -8.54112274734881577e-02  +7.11585242256140837e-02  +6.66305697835079536e-02
 673 -8.42014579818134157e-02  +7.64033484784149008e-02  +6.08735343410729338e-02
 674 -9.66375491745349730e-02  +4.23022697428048003e-02  +1.35282410401686894e-02
 675 -1.05716348361710233e-01  +4.12892236476977703e-02  +8.66025843997721319e-03
 676 -1.06211835424067633e-01  +2.17055425305225334e-02  +5.51538245237708294e-02
 677 -1.04482796711906328e-01  +1.26083002951660472e-02  +5.49080126023870282e-02
 678 +6.59340380567561331e-03  -9.13364227284399303e-03  +5.16342362746355990e-02
 679 +1.09356830403696103e-02  -8.35988622481986798e-03  +5.22171280585331174e-02
 680 -1.02907581480902441e-01  +6.09864206234412981e-02  +8.08962850883445522e-02
 681 -1.04766808362987920e-01  +6.04224195494612801e-02  +9.06111465646239345e-02
 682 -3.51869266842712372e-02  +2.92636062932453240e-03  +5.49145592091629040e-02
 683 -4.51029301458708842e-02  -1.38540297722910717e-02  +4.23439204289285664e-02
 684 -1.24771199743377942e-01  +6.21135535745947973e-02  +3.83594412259542564e-02
 685 -1.29733046793054335e-01  +6.01461489037170352e-02  +4.25569923976229433e-02
 686 -1.23037875438020597e-01  +6.82744667589656878e-02  +5.57938292240802297e-02
 687 -1.25940805090908631e-01  +6.52152657577941830e-02  +6.33501017100041447e-02
 688 -4.97252576120041298e-02  +2.76607582227961441e-03  +2.88807663753189586e-02
 689 -4.66602899380798297e-02  -5.89928425115125114e-03  +3.29162128427571282e-02
 690 -9.70191961388623125e-02  +9.16881102981312174e-02  +6.81560500295359251e-02
 691 -9.61128212413753374e-02  +9.26332979029853010e-02  +6.17706694149779689e-02
 692 -8.09323830052865317e-02  +1.00481745611928325e-01  +5.54480660787290622e-02
 693 -8.92520935812000371e-02  +1.03411945153060694e-01  +5.83816542255183799e-02
 694 -2.71773454912952669e-02  +2.18138001844143288e-02  +4.85417171419991952e-02
 695 -2.26337928484267939e-02  +1.10632337028116583e-02  +4.49108477459046820e-02
 696 -9.09571306408671482e-02  +6.17388085125028449e-02  +9.95064908672951137e-02
 697 -9.83621940522790839e-02  +7.18209517697159655e-02  +1.04604236151509475e-01
 698 -1.17830982877886611e-01  +1.56775395559535769e-03  +1.71548890859469054e-02
 699 -1.20921972591092691e-01  -7.45685327455058913e-03  +1.92599716638605332e-02
 700 +3.42397011680605698e-02  +7.20833411001790218e-03  +6.77433524667265530e-02
 701 +4.18483308037279761e-02  +5.69451434953703768e-03  +6.97185392033767698e-02
 702 -1.16362103214173340e-01  +5.17348504301362935e-02  +2.46189570680648111e-02
 703 -1.15676670724859307e-01  +5.32290706163937449e-02  +1.74151461517841923e-02
 704 -1.98013456110676875e-02  +1.38471240500970157e-02  +7.46467612941733860e-02
 705 -1.58929989902476913e-02  +1.37737768593926401e-02  +8.24744096190925119e-02
 706 -6.49073565704940680e-02  +7.27922171447538124e-02  +8.97179582415068705e-02
 707 -5.53445516861642839e-02  +7.17560040562908869e-02  +9.60525564817191063e-02
 708 -4.35862608935619761e-02  -1.23096442651388169e-02  +8.30327501393092748e-02
 709 -4.61650380536586316e-02  -9.04108837495734043e-03  +9.37902275549444137e-02
 710 -9.09000343872653493e-02  +1.28442143516602804e-02  +3.10257539905762110e-02
 711 -1.02582311889001257e-01  +9.69061474388345154e-03  +2.76327068595377569e-02
 712 -9.92258106303956500e-02  +6.96549372106489845e-02  +3.42162128691071224e-02
 713 -1.15362184015606037e-01  +9.08241873716925802e-02  +2.67848458119331334e-02
 714 -1.15369339148639796e-01  +5.74658307516414599e-02  +8.56789699817028932e-02
 715 -1.15144346925373731e-01  +4.91691127215744678e-02  +9.11916784401895775e-02
 716 -2.30906247915690331e-02  +2.25502832443522268e-02  +4.78102143335222829e-02
 717 -1.76287462734733558e-02  +2.80662569658777263e-02  +3.31470025978320634e-02
 718 -5.55806006184304396e-02  +7.16416014804646152e-03  +1.02864366310719088e-01
 719 -5.01135385489434662e-02  -3.32269399338464694e-04  +1.05167305193630628e-01
 720 -2.89147651066472729e-02  -1.54459106203262068e-03  +5.44005643329729949e-02
 721 -2.59487771425285438e-02  -5.13203267264226819e-03  +6.01686486278665000e-02
 722 -1.10260958576193807e-01  +7.79135623474450090e-03  +8.61863037961375922e-02
 723 -1.13034466977712328e-01  +5.92760711445883010e-03  +8.80432382641298250e-02
 724 +2.25579140221986406e-02  -3.02053424495508857e-02  +4.42858781914666905e-02
 725 +1.94368840035660066e-02  -3.47478329940429306e-02  +4.38058213233881930e-02
 726 -7.56549298787909247e-02  +6.30513044086063040e-02  +6.85225270224353311e-02
 727 -7.62941376116851588e-02  +5.14557061722126438e-02  +7.28102985851501738e-02
 728 -6.55395209688632990e-02  +7.64220383563749689e-02  +6.12318858664482255e-02
 729 -5.19814976210310822e-02  +7.47927069433293873e-02  +5.60826298851796051e-02
 730 +4.11975556830488573e-02  -2.13972553389816939e-02  +5.42008159595920094e-02
 731 +4.76811253933581147e-02  -2.79699189480462039e-02  +6.00126794359797586e-02
 732 -1.14336354010401223e-01  +2.14223160334670489e-02  -1.13273336899546734e-02
 733 -1.11264842334654585e-01  +3.33250394229673355e-02  -1.73711970568401451e-02
 734 -6.00855104193018727e-02  +2.90220631894401761e-02  +4.54527506851623991e-02
 735 -5.86411974366921676e-02  +2.26614369621645287e-02  +4.90235335708641556e-02
 736 -6.77298224902043722e-02  +2.77177992722522915e-02  +9.02437967739900121e-02
 737 -6.35956463039766412e-02  +3.98203723487632749e-02  +9.54960704959147283e-02
 738 -7.09535271748973906e-02  +6.50531228072973450e-02  +7.76695799934186137e-02
 739 -7.05639392117511366e-02  +6.36202708090096852e-02  +8.35885789846263078e-02
 740 -7.32945309292691582e-02  +6.24110476995853661e-02  +6.29494646545997877e-02
 741 -6.42729246266123683e-02  +6.74340425637040830e-02  +6.66410652082859989e-02
 742 -8.81733652733347334e-02  +7.31080632372665823e-02  +2.97452198806024727e-02
 743 -8.83886170971083518e-02  +7.60449914581884656e-02  +4.14408507150189342e-02
 744 -9.56098835701176958e-02  +9.10545600530398153e-02  +7.07440959049664003e-02
 745 -1.00568976096091070e-01  +9.84242346055435730e-02  +7.25183976427569849e-02
 746 -8.93012569234321735e-02  +5.83650589151616175e-02  +7.56780288041317140e-02
 747 -9.41970434836944537e-02  +6.00881676592846803e-02  +6.84346493598165795e-02
 748 -1.14969307575953292e-01  +3.74588127618175060e-03  +5.67410732799957587e-02
 749 -1.12211475669344002e-01  -7.93956827306416827e-05  +5.68915346778259071e-02
 750 +3.28417022185614402e-02  +6.42321272314924294e-03  +6.73706613686052835e-02
 751 +3.18432325948767234e-02  +8.41303629318687803e-03  +7.53565608788330787e-02
 752 -1.80340062211922503e-02  +1.21766331539534083e-02  +7.96650535724204995e-02
 753 -1.61221441182845537e-02  +5.50713422602667167e-03  +8.89240175833194563e-02
 754 -3.28463998351706402e-04  +1.11599056575492541e-02  +7.90374364637306676e-02
 755 -4.72407684220911529e-04  +1.64048514806591321e-02  +8.76011659066796566e-02
 756 -1.18341222689224271e-01  +5.78926137154116283e-02  +3.54021097269036772e-02
 757 -1.16222395448110652e-01  +6.63020152953402719e-02  +3.02264255044912833e-02
 758 -1.05269673139367470e-01  -1.25575225388776125e-02  +4.47425897078745430e-02
 759 -1.11890200483137248e-01  -1.12692558740760881e-02  +5.05277297493956848e-02
 760 -3.27891989585656213e-02  +2.91460360064150423e-02  +9.27593999372317429e-02
 761 -2.67149166700179561e-02  +3.45926801926923974e-02  +9.92645654303827285e-02
 762 +1.06475485185011779e-03  -2.49564034655019931e-02  +2.63428518721654757e-02
 763 -3.23481215976866585e-03  -2.73083755967354694e-02  +2.10266006848049414e-02
 764 -7.70550535701225586e-02  +5.30487214712150601e-02  +1.10161833553211866e-01
 765 -8.14882821466639540e-02  +5.64115399713198129e-02  +1.15770223595431529e-01
 766 +3.85507344491765672e-02  -1.91693285881756048e-02  +5.21903431967164419e-02
 767 +4.68699268201961602e-02  -3.55230376316300264e-02  +3.79348942817037682e-02
 768 -1.06390748841138125e-01  +6.13109922932773901e-02  +8.10999451517588621e-02
 769 -1.09121208642938353e-01  +6.36900444051563264e-02  +8.19586038119066163e-02
 770 +1.91654487962849493e-02  -1.84172123112802399e-02  +4.80138801902368836e-02
 771 +2.12726986295862439e-02  -1.80959315846418167e-02  +3.94367752604841068e-02
 772 -1.08480324479920121e-01  +2.71842830653864498e-02  +5.25363823965688537e-02
 773 -1.12276197620163443e-01  +3.26495611395741583e-02  +4.70301111729227797e-02
 774 -6.51377096005775064e-02  +7.79801481064626000e-03  +6.36363731563841656e-02
 775 -5.99838192942520193e-02  +3.74964863391076628e-03  +6.03476778826040824e-02
 776 -1.01979210011936453e-01  +8.40520477155954765e-02  +8.27588423532475276e-02
 777 -1.06624121509560160e-01  +9.08530760136553456e-02  +8.00613819175775149e-02
 778 -4.84739230321675485e-02  +3.06745603123209677e-02  +3.99249961199434275e-02
 779 -5.15473934912481294e-02  +3.53780169310215359e-02  +3.56360945284375299e-02
 780 -2.03380076140867970e-02  +2.22804286104571758e-02  +8.09606845666950153e-02
 781 -1.73388392161444929e-02  +2.05436037457616162e-02  +9.04088116382439771e-02
 782 -8.22999027212019951e-02  +5.24789579733246289e-02  +4.47874038068803784e-02
 783 -8.86447131330026783e-02  +5.27835882767879253e-02  +4.39285210422691585e-02
 784 -1.00954733220284046e-01  +7.96425949627045243e-02  +4.37485789702386843e-02
 785 -1.02363037202966342e-01  +9.17133728051076347e-02  +4.69724963044091670e-02
 786 -9.04744703325709859e-02  +6.50243992535060461e-02  +2.77696383230790489e-02
 787 -8.73366700620304831e-02  +7.01443026643839007e-02  +2.70273551370029362e-02
 788 -8.05777855345038291e-02  +2.64659811696185791e-02  +1.17839399999793024e-01
 789 -8.21538264794441087e-02  +3.74046718672940287e-02  +1.27865130761200152e-01
 790 -4.41634678613712708e-02  +3.36074638269973844e-02  +6.45274491549766432e-02
 791 -4.17125139822792090e-02  +3.69452613056794402e-02  +6.35058079042149087e-02
 792 -1.02013047059248976e-01  +2.67835448296610268e-02  +3.70549216574509593e-02
 793 -1.08242819125353412e-01  +2.57430988114945893e-02  +3.68485841840099429e-02
 794 -3.64001342590058174e-02  -2.11827146553982210e-03  +6.01607132929214902e-02
 795 -2.97749743831099631e-02  -6.82697379953125941e-04  +7.11469854795215018e-02
 796 +7.89270395355182522e-03  -9.00596520176244995e-03  +5.18499210652710943e-02
 797 +1.24921029925594389e-02  +7.17226061657367381e-03  +4.98268230975739690e-02
 798 -1.26017522925855635e-01  +2.62188715907555811e-02  -1.59883584402791962e-02
 799 -1.26680208041828668e-01  +3.35061901039943461e-02  -1.44816668741870134e-02
 800 -2.77578535126863646e-02  -2.15001441320813742e-03  +5.42152740812511941e-02
 801 -2.14049624608975662e-02  +4.40335490166491195e-03  +5.40807692849476010e-02
 802 -1.00729186000407367e-01  +2.40250149027726768e-02  +4.32028313292853391e-02
 803 -9.54317319917025453e-02  +3.24723261823871082e-02  +4.82611612272744253e-02
 804 -5.44073595721204922e-02  +5.38481687643195747e-02  +4.98236295387471731e-02
 805 -5.57629366440129670e-02  +5.78697076317408535e-02  +6.09366761073142915e-02
 806 -6.40321789995803876e-03  -1.60644090665880012e-03  +7.31511593453443576e-02
 807 -1.03943579216189911e-02  +1.59082054007274819e-03  +7.59334801017505223e-02
 808 -8.05292564922712728e-02  +6.97330737850213322e-02  +7.78296739265658261e-02
 809 -8.42251253786492626e-02  +7.15265511708444018e-02  +8.13649325227715353e-02
 810 -8.05684561108830355e-02  -1.74796070677559062e-02  +3.36007627385336710e-02
 811 -7.97701308351123073e-02  -2.83738252622082986e-02  +2.61250641754872878e-02
 812 -9.67314893878121057e-02  +4.79210433641539604e-02  +1.15237611195687414e-01
 813 -9.82944404470272037e-02  +4.79862853863700020e-02  +1.18765371650549040e-01
 814 -1.20109396913541847e-01  +5.61397625690574845e-02  +8.06249253351249556e-02
 815 -1.24463056889163384e-01  +5.02223153400403119e-02  +8.39343944372792222e-02
 816 -1.15173471331405958e-01  +1.99472093974937606e-02  +6.35849164466234795e-02
 817 -1.18251176985750356e-01  +1.81252980989982139e-02  +6.44578839101953988e-02
 818 -1.04560025642267837e-01  +7.78122310641548021e-02  +3.28526780403718480e-02
 819 -1.06159949357199287e-01  +8.18172798886808161e-02  +3.61444641246414095e-02
 820 -1.11896139044320941e-01  +2.72823780310600568e-02  +4.38233247294943055e-03
 821 -1.18606243682935902e-01  +3.43935615935768227e-02  +9.87065606875111093e-03
 822 -3.94714034061487903e-02  +7.42362814917415983e-03  +5.52104007378608139e-02
 823 -3.99651203843345293e-02  +1.06441530632964284e-03  +5.73856324149219083e-02
 824 -4.36681773689693020e-02  -1.84562357926967603e-02  +7.10238176651316055e-02
 825 -4.76426842332993081e-02  -1.62683021618486023e-02  +7.31907672381071073e-02
 826 -6.79629388875686025e-02  +4.85965293939222276e-02  +6.32412785408666689e-02
 827 -5.89473606739814512e-02  +4.66987017078489691e-02  +7.28631459169722245e-02
 828 -1.21717712167600689e-01  +4.02908475744775188e-02  +2.24491177223890837e-02
 829 -1.37411743688600235e-01  +3.74299333207796237e-02  +1.54323928552614342e-02
 830 -8.14321092789714041e-02  +3.86480361087397084e-02  +3.98419934539026924e-02
 831 -8.76601430788618713e-02  +4.18108523833621779e-02  +4.59537746060040275e-02
 832 -8.18869374354257717e-02  +2.84519421576873606e-02  +2.81006466286156387e-02
 833 -8.54711364696130738e-02  +2.11055373627195876e-02  +2.54361400341421053e-02
 834 -4.00002445042541357e-03  +2.57344239154186152e-02  +5.53822954929795719e-02
 835 +2.08471948481019380e-03  +2.11351889906113109e-02  +6.49379302729675839e-02
 836 -1.24033933123025061e-01  +2.21636912904315565e-02  +3.29772114019119753e-02
 837 -1.27834025840248222e-01  +1.23667179332245785e-02  +3.40780165845915861e-02
 838 -7.80648662190098347e-02  +5.07306652345477019e-02  +1.15623157805039872e-01
 839 -8.01110832736756234e-02  +5.02804094909541713e-02  +1.27348287262409848e-01
 840 -7.02652302370275830e-03  -3.65455931475283918e-03  +7.12631653219786693e-02
 841 +2.48327520094926511e-03  -1.44481750363085830e-03  +6.94292848395292594e-02
 842 -6.29982339969871602e-02  -7.71791979088974796e-03  +7.91106367910834746e-02
 843 -6.50432518069199578e-02  -1.14662954780312774e-02  +7.99730758349038312e-02
 844 -9.66344076266065499e-02  +4.99346262466252924e-02  +1.11791508888530913e-01
 845 -1.04864867454714614e-01  +3.85664065220483396e-02  +1.09427827810220160e-01
 846 -5.95488338025333686e-02  +7.46828349771713057e-02  +9.20878966816437300e-02
 847 -4.92222179432258711e-02  +8.17676770767715722e-02  +9.27713609162931635e-02
 848 -7.34299927985373052e-02  -9.19069605476905273e-04  +3.56643488582524884e-02
 849 -6.59009024930474058e-02  -4.09735683632726517e-03  +4.25358365671426181e-02
 850 -8.04951121712918355e-02  +3.54927879646023264e-02  +2.77895434678508343e-02
 851 -7.09887196276277888e-02  +3.28261706105411818e-02  +2.15736190061394106e-02
 852 -7.64757835692141397e-02  +5.86051539176452516e-02  +9.33589796760441321e-02
 853 -7.80168702494464517e-02  +5.19076213592209249e-02  +9.45412261742870907e-02
 854 -1.08411968672443515e-01  +6.39630867345513249e-02  +1.74257659716436156e-02
 855 -1.13159961797200212e-01  +6.88566953305326801e-02  +2.15515056594249542e-02
 856 -5.45361613468589024e-02  -2.80994596071156878e-02  +3.65721066031501271e-02
 857 -4.99033678493645133e-02  -2.86423536534577972e-02  +2.97286922091095050e-02
 858 -2.32572759020194773e-02  +2.04457876595156539e-02  +7.67516169881468507e-02
 859 -2.44438184828434275e-02  +3.06166233218952769e-02  +7.64058957323025256e-02
 860 -7.93508775567287467e-02  +2.46936577252268863e-02  +1.13562422998718868e-01
 861 -8.44672900394845411e-02  +2.11874262528812390e-02  +1.15567379749636753e-01
 862 -9.64461034991613009e-02  +2.63825699101445758e-02  +6.63091836275990221e-02
 863 -9.23782434009517844e-02  +3.22714697315542171e-02  +6.43937575779743032e-02
 864 -7.38147578515028907e-02  +1.69454602471741621e-02  +8.06631359433121198e-02
 865 -7.58309705388836436e-02  +8.85687961348607944e-03  +8.02017235086211755e-02
 866 -1.07921317081530341e-01  +4.97950166931919111e-02  +2.74292248246584026e-02
 867 -1.08996011372249277e-01  +4.47486061522971296e-02  +3.22327984506109097e-02
 868 -3.10945170273960528e-02  -2.33728034428195529e-02  +4.96100661835866333e-02
 869 -3.01590319320822718e-02  -2.89611974359190033e-02  +5.52934627818770924e-02
 870 +2.35695341134819353e-02  -5.82486020843463181e-03  +5.89385019155550111e-02
 871 +2.08506972923397302e-02  -1.17439926043511490e-02  +7.27554095658383970e-02
 872 -9.20267204583546661e-02  +6.52897494618017021e-02  +1.01291380076278831e-01
 873 -9.01638063790478339e-02  +6.76367863169554523e-02  +1.04562784223259181e-01
 874 -6.17892848587432084e-02  +6.56166697113807779e-03  +9.50382860422343823e-02
 875 -6.13218845073032690e-02  +8.06909150633664798e-04  +9.42980361535262213e-02
 876 -3.55549331438321098e-02  +1.37051760110961738e-02  +6.09792418457360402e-02
 877 -3.61477592410483217e-02  +2.00244531677394380e-02  +6.18832790630786528e-02
 878 -2.26515074407984164e-02  -8.47869320854563110e-03  +4.91579202064316018e-02
 879 -2.11480533997854825e-02  -5.65341717412138657e-03  +4.26848891565073038e-02
 880 -1.00714041584611697e-01  -1.28086055563444746e-02  +3.71405577073161686e-02
 881 -9.60333135573133434e-02  -1.81970125071604372e-02  +3.74550111282856424e-02
 882 -1.11975949287751259e-01  +2.22733420786552574e-02  -3.84782192193714422e-03
 883 -1.12849868499718606e-01  +2.80469604025934405e-02  -6.65510022737321114e-03
 884 -5.92858779653576834e-02  +1.63176704646043613e-02  +5.78387150167043868e-02
 885 -6.52168998895231722e-02  +1.11975825067268681e-02  +5.95240681788607659e-02
 886 -1.28618475475812011e-01  +3.61799984978670303e-02  +2.02437717826031913e-02
 887 -1.31728239411835063e-01  +2.88468299095493430e-02  +1.99378846022251754e-02
 888 -8.39866343971507057e-02  +9.77497814065996923e-02  +3.12436374611141966e-02
 889 -8.23573074684569723e-02  +1.07002777014489250e-01  +3.68816576016902722e-02
 890 -9.89276972326560283e-02  +8.25322750652850851e-02  +8.69510953268429893e-02
 891 -1.09014874405822415e-01  +7.79024180805527322e-02  +9.68856818061757386e-02
 892 -7.21570189831941405e-02  -1.67658461188793205e-02  +6.58238443148054242e-02
 893 -6.45685375252485622e-02  -2.68095287609018303e-02  +7.22928178776068714e-02
 894 -8.63168190574637728e-02  +9.24068088513494285e-02  +3.09421682600170417e-02
 895 -1.00959842605958278e-01  +1.04153984011023479e-01  +3.25637643652225209e-02
 896 -1.39915861655722593e-02  +2.59326458424039598e-02  +4.88544304440614724e-02
 897 -1.04358464869025620e-02  +2.50975740101032872e-02  +4.24982195732447193e-02
 898 -1.02756628259186147e-01  +7.58061363229740742e-02  +3.25769359831918903e-02
 899 -9.99386649585423531e-02  +8.18606017723045587e-02  +2.84759396765487983e-02
 900 -7.29957914089540139e-02  +5.94485968934231543e-02  +5.46885144012878022e-02
 901 -6.68237443379760127e-02  +6.45072775605663729e-02  +5.16966258744735591e-02
 902 -1.06227798898367101e-01  -2.90072207701165064e-03  +2.77288779236398251e-03
 903 -1.09488914373401733e-01  -4.60834825049963141e-03  +3.54950040966627283e-03
 904 -3.33031282925390984e-02  +1.17487592085432965e-02  +6.56219509817623087e-02
 905 -3.02483546723663621e-02  +1.41517619864168307e-02  +6.92490741415014155e-02
 906 -6.01846723958309113e-02  +1.67391644435828622e-02  +5.95239523017073377e-02
 907 -5.69750449787214883e-02  +2.19352187245295920e-02  +6.34536249207838660e-02
 908 -1.14107068643239280e-02  +2.63111738961379835e-02  +4.90703625293699916e-02
 909 -7.16325447380285196e-03  +2.10720759943084646e-02  +5.00040925973423700e-02
 910 -6.45034396694330325e-02  +7.67506638722467577e-02  +6.31256225431865159e-02
 911 -6.36503361432171066e-02  +8.21895459505391640e-02  +6.33315813234485436e-02
 912 +3.75696910528983199e-02  -1.74850133209607517e-02  +5.24155150387376687e-02
 913 +4.90963029777966575e-02  -1.45099921544958269e-02  +5.06995879432079674e-02
 914 -4.65088790530348434e-02  +3.26596474712255169e-02  +3.57999829276308135e-02
 915 -4.39197292627859781e-02  +4.07194437807510204e-02  +2.85881569291835634e-02
 916 -9.37919181298285387e-02  +6.09316271682789484e-02  +7.98605067908467608e-02
 917 -9.78217497704088890e-02  +7.00307299403050698e-02  +8.81434636840403157e-02
 918 -8.29272380800123998e-02  +7.00590748244405842e-02  +9.90100466345849861e-02
 919 -8.70036516532641108e-02  +8.07497574827189951e-02  +1.00843338578129646e-01
 920 -3.33606578507491119e-02  -9.20303510600349942e-03  +7.10602233718598403e-02
 921 -2.66696385666477624e-02  -1.59827355135275101e-02  +7.22959476851347399e-02
 922 -2.56497642057969405e-02  +2.24084006310321313e-02  +4.83677929403814044e-02
 923 -2.58232144183842688e-02  +2.83201630573495754e-02  +4.30240243698141664e-02
 924 -6.17213806785719132e-02  -2.48998839732152318e-02  +3.65732728284077352e-02
 925 -6.04620471309610386e-02  -2.85873253176895173e-02  +3.48613094926302630e-02
 926 -1.49344353284778172e-02  +2.27633457922370615e-02  +5.26359230168961384e-02
 927 -1.01997075666851629e-02  +1.48342235591506447e-02  +5.65605363593445487e-02
 928 -2.45446402750090741e-02  -1.43150748342875007e-02  +4.50500673460420067e-02
 929 -3.08416710397632840e-02  -1.44701101724570916e-02  +4.33640396404553555e-02
 930 -1.12233880693266813e-01  +2.56078135437243538e-02  +3.43286930666771017e-02
 931 -1.14542329487469133e-01  +1.97498952017531072e-02  +3.38215836295429340e-02
 932 +1.22252963653848197e-02  -1.77832084578099306e-02  +5.72493479180509607e-02
 933 +1.09814938719603964e-02  -2.71976804888328025e-02  +6.34014531166158246e-02
 934 +1.59402418393038391e-02  +1.04746659087500728e-02  +6.19586755037469586e-02
 935 +1.14726588452698473e-02  +1.86877248644944129e-02  +5.98363950047607548e-02
 936 -7.69081444555935190e-02  +6.97648157509280914e-02  +4.72392889244567515e-02
 937 -7.39231654321209630e-02  +3.79491064462646951e-02  +3.54607069618809237e-02
 938 -6.76691114550302536e-02  +3.49992699129893503e-02  +3.88359521364670390e-02
 939 -6.23276736751927213e-02  +1.85791758452235022e-02  +6.82471754019661203e-02
 940 -6.73911608274485180e-02  +3.02256050097035565e-02  +6.55024651100058614e-02
 941 -2.86897375645404629e-02  +8.37337600516472810e-03  +7.55895827124546948e-02
 942 -2.61876373316301987e-02  +2.17879381362168093e-03  +9.44325717643198781e-02
 943 -1.01984247281960955e-01  +7.38821512349545767e-02  +4.31335724222292882e-02
 944 -1.03425484011636371e-01  +7.29853879085038265e-02  +5.58833470631453430e-02
 945 -5.40160509693482435e-02  +3.22091990499708825e-02  +8.52830122950685859e-02
 946 -5.21433699776031601e-02  +3.63081958123786172e-02  +9.47851671143148250e-02
 947 -7.88569370172533951e-02  +2.96332036001970868e-02  +4.98452853131652954e-02
 948 -8.77649143591534148e-02  +2.95577312918728560e-02  +5.47078953944758750e-02
 949 -8.87256035668111676e-02  -1.35865565645535953e-03  +9.30127287536286346e-02
 950 -9.42233105114288760e-02  -1.11130738710535446e-02  +9.44184967926175039e-02
 951 -1.26447382616415416e-01  +3.78940868922695226e-02  +2.13147064467345340e-02
 952 -1.30850027950822040e-01  +3.78603437477661939e-02  +2.47415462236493730e-02
 953 -1.21122560244541710e-01  +5.61717316409389988e-02  +2.05123550640808443e-02
 954 -1.19371537222780183e-01  +6.12051407561313987e-02  +2.05690569531361486e-02
 955 -9.82763185930690814e-02  +2.48234637259149744e-02  +6.53761417754187418e-02
 956 -1.01136663279371639e-01  +3.03341839259620369e-02  +6.67689947368458048e-02
 957 -9.54813049299245292e-02  +9.78398573141505412e-02  +3.44315844964487305e-02
 958 -9.98368375865786445e-02  +9.72079476989879121e-02  +3.82453921874881322e-02
 959 -7.75225784768586862e-02  +3.87608838480970400e-02  +3.67369683368050301e-02
 960 -7.26853148126003906e-02  +4.27327175780856869e-02  +3.98611453488124379e-02
 961 -7.97028483971277089e-03  -1.01720698890361699e-02  +4.27623289804534915e-02
 962 -1.45519121106478348e-02  -1.18258973995663090e-02  +3.59840218971286610e-02
 963 -5.61831963124715117e-02  -3.29611792097779799e-02  +2.04555494785277417e-02
 964 -4.86979014414198330e-02  -4.05601715161694187e-02  +1.83927447597833776e-02
 965 -9.12180737308541933e-02  +8.10610088835638648e-02  +8.21145432344185383e-02
 966 -9.36383391610460802e-02  +8.38896669972790526e-02  +8.35225939715454613e-02
 967 -4.30397773578658771e-02  -1.17317379869739460e-02  +7.74914804426007353e-02
 968 -4.90676950224617908e-02  -8.45760471328738800e-03  +7.92484292126707512e-02
 969 -8.94515169079318356e-02  +6.18722522813643996e-02  +9.71175402924428360e-02
 970 -9.82261417103253154e-02  +5.23363849371824563e-02  +9.40996248394941198e-02
 971 -4.75988396585287077e-02  +3.16576310493582869e-02  +4.33138277776351568e-02
 972 -4.71840831402896288e-02  +4.24458113723436004e-02  +4.27113917575016530e-02
 973 -7.34083615262238059e-02  +5.15914512961823807e-02  +4.78136462041128737e-02
 974 -7.87448802106031770e-02  +4.93349567558205720e-02  +4.57195101246620286e-02
 975 -1.14465561722048609e-01  +5.33164227533935026e-02  +3.19022663191169398e-02
 976 -1.13122741798609427e-01  +5.46928725155552825e-02  +3.73549469464313222e-02
 977 -7.09620003173680181e-02  +2.88146780456466217e-02  +8.88462068158259316e-02
 978 -7.13116717917282178e-02  +3.19057215979101430e-02  +9.09799423592928952e-02
 979 -7.67159054145048619e-02  +5.17362202786952746e-02  +1.12776775677742330e-01
 980 -6.81944951144954625e-02  +4.57461836362368784e-02  +1.17153784508785497e-01
 981 -7.74296856871660444e-02  +9.86631005052026472e-02  +5.63544391465836403e-02
 982 -7.68185485789994460e-02  +9.95927009836356653e-02  +4.71028160261951767e-02
 983 -4.60196191751416489e-02  +3.13105262352996669e-02  +6.30286502285115902e-02
 984 -5.44227736017138045e-02  +3.72982637172135159e-02  +7.14775550538491872e-02
 985 -8.26245391602822704e-02  +2.89160743811041829e-02  +1.20732076332898730e-01
 986 -9.21040706438024936e-02  +2.98316954491070173e-02  +1.24283209105807091e-01
 987 -1.00197855638611971e-01  -1.58798004018704283e-03  +1.19129122578812627e-02
 988 -1.02334919753580292e-01  -4.74098606179741439e-03  +1.43806810294726268e-02
 989 -7.08195981695271121e-02  +5.00268256049093835e-02  +5.78601007609768625e-02
 990 -6.73252342371699342e-02  +4.48708148131631082e-02  +5.72590553071670519e-02
 991 -2.33939738329915041e-02  -1.73199246773856098e-02  +4.08186869079615114e-02
 992 -1.25502945970965250e-02  -3.06785766437245727e-02  +4.23173070432846798e-02
 993 -3.84989709228449536e-02  -9.07582984815418110e-03  +6.59795267887632597e-02
 994 -3.39657431409923910e-02  -1.45610384330713896e-02  +6.40001706207750098e-02
 995 -9.68671210421605394e-02  +6.01863763207242108e-02  +7.97682502098553681e-02
 996 -1.04515082476625429e-01  +4.09991230640569179e-02  +9.28989503941509420e-02
 997 -6.91906263928044607e-02  +2.74683961910994999e-03  +1.10692897642335364e-01
 998 -6.98088487588040540e-02  +6.15346845348855708e-03  +1.19484361230885155e-01
 999 -8.27496082218634327e-02  +5.33406916255842051e-02  +8.20777865203319718e-02
1000 -8.48699899737029029e-02  +4.34224676767591133e-02  +8.08332037277869203e-02
1001 -1.08179044166347660e-01  +4.89699827484948239e-02  +3.04773888921393565e-02
1002 -1.05071452354594017e-01  +4.38842358730694021e-02  +4.45665913269650896e-02
1003 -9.09358188899733189e-02  +6.07480554960471986e-02  +7.92145224706295725e-02
1004 -9.43816357487044372e-02  +5.74602851894926089e-02  +7.86625069495255208e-02
1005 -9.97878946593968724e-02  +5.92384898450330349e-02  +7.78290606870863655e-02
1006 -1.01965163770735195e-01  +5.32217294469497365e-02  +7.62267596176365025e-02
1007 -8.61398028653581616e-02  +1.30215591011816657e-02  +1.00916482182984962e-01
1008 -8.76387431683333246e-02  +9.22180511675298187e-03  +1.00122493428876996e-01
1009 -5.26439428723152539e-02  +8.17782685389353836e-02  +7.56381000446735285e-02
1010 -4.95625164167717847e-02  +8.09822006061600708e-02  +7.55727282829430774e-02
1011 -8.13757332966392188e-02  +6.15719382210094118e-02  +8.16322040383925251e-02
1012 -8.08910027491224343e-02  +6.22476435109957718e-02  +8.64177841285630605e-02
1013 +1.70941970373755907e-02  -1.67607672796657656e-02  +4.95201507486461787e-02
1014 +1.89685620567269959e-02  -2.00997582794164992e-02  +5.22429680857029316e-02
1015 -8.01833621722432000e-02  -2.48291839262413938e-02  +3.15349631696045379e-02
1016 -8.13518387189914871e-02  -3.20924637178634509e-02  +3.38941891031748904e-02
1017 +2.18835259979412444e-02  -2.39341133307219324e-02  +4.74951322844286428e-02
1018 +2.93952229407150011e-02  -2.80384075924857736e-02  +5.18428460108291134e-02
1019 -1.11084933810152123e-01  +8.41160749474876013e-02  +3.18696516167847332e-02
1020 -1.15338423956595826e-01  +8.59726321555289164e-02  +3.50177347818644291e-02
1021 -3.68674540602690823e-02  +1.72567606170516454e-02  +4.09215135731679641e-02
1022 -3.28389025884001859e-02  +1.39622308178023648e-02  +3.15371852922721949e-02
1023 -9.23707248756981264e-02  +8.91206653018055128e-02  +7.29934410257624122e-02
1024 -9.14779823013178173e-02  +9.27118343392542982e-02  +7.12955405899672323e-02
1025 -7.66978513635325210e-02  -2.11566667466161346e-02  +6.09128935006345781e-02
1026 -8.01481371138483695e-02  -2.34497746025346537e-02  +6.44372669399311676e-02
1027 -1.13083802777939557e-01  +2.56233828101169944e-02  +6.68101721101900248e-02
1028 -1.10945839247975478e-01  +2.94133638525759279e-02  +6.69133230919908562e-02
1029 -1.06937610734346211e-01  +2.70293215745694322e-02  +3.56997598160738033e-02
1030 -1.12505232021576168e-01  +3.75040257582955824e-02  +3.82897649537962473e-02
1031 -7.88573530630468367e-02  +7.59413588598851219e-02  +8.30364083884123083e-02
1032 -7.87021205142702518e-02  +7.96001780141907395e-02  +8.56663778545794230e-02
1033 +8.61358611437092539e-03  -1.65881780598966452e-02  +3.25451375425242218e-02
1034 +1.67749483491934082e-02  -2.21188096233969622e-02  +3.01219174777930983e-02
1035 -8.71505067547189011e-02  -2.91223314236974888e-04  +9.35801017140264341e-02
1036 -8.35800289270885594e-02  -8.69111055775630310e-03  +8.87131120384287847e-02
1037 -2.93101316896825503e-02  +3.61380109679047407e-02  +5.43960983093303221e-02
1038 -3.13502923309978768e-02  +4.12166742031626690e-02  +5.33001783148166278e-02
1039 +4.97625632747752608e-02  -5.47539527456409724e-03  +7.10744127736493009e-02
1040 +5.42625947353716914e-02  -1.85138573119612458e-03  +6.81341906101812639e-02
1041 -6.55154953272762547e-02  -7.34738589151062976e-03  +5.95230795510544863e-02
1042 -6.01028727614259031e-02  -9.75792838529921693e-03  +6.25015652546504069e-02
1043 -1.06569027561816076e-01  +2.14370255965176670e-02  +5.59224940546912894e-02
1044 -1.08243355227750346e-01  +1.90483709531537489e-02  +6.00421725367603007e-02
1045 -4.36477982890435198e-02  -8.36256014141790321e-03  +5.88483963817552358e-02
1046 -4.48323233967435758e-02  -1.24805823359892751e-02  +5.43453131617654545e-02
1047 -1.06918154297978962e-01  +2.66831620126362122e-03  +7.13635662107677815e-02
1048 -1.02792052051641922e-01  +4.13495504347622528e-04  +7.02589471499535378e-02
1049 -9.18803883159561990e-02  +7.36092713532064957e-02  +6.66538887411222830e-02
1050 -9.74684644447397358e-02  +7.71210326598299190e-02  +7.08132464517710752e-02
1051 -5.38969416194792217e-02  +5.93781424444807318e-02  +8.80439540431741663e-02
1052 -5.17609706007346806e-02  +5.71599816618261550e-02  +8.42249982066715086e-02
1053 -7.88118001579373451e-02  +2.47306352019195617e-02  +1.12232474259190945e-01
1054 -7.77883119518617966e-02  +2.83026533885943100e-02  +1.13990996109165965e-01
1055 -1.08467693234318957e-01  +9.40499489210235712e-03  +7.57508869516351491e-02
1056 -1.10580090053459687e-01  +1.25420266452182429e-02  +7.98278105636565788e-02
1057 -3.80722721915741497e-02  +5.20101094157184723e-02  +6.39090974125074707e-02
1058 -3.28745681151312377e-02  +5.43348812968219644e-02  +7.40577258767799312e-02
1059 -2.87901171175311138e-02  +6.01024347065527449e-03  +9.01044104864020257e-02
1060 -3.16584001354754188e-02  +8.57391522671034113e-03  +9.68217508551354328e-02
1061 -2.78395687968577381e-02  -9.34763248554688203e-03  +3.53275620935501744e-02
1062 -3.39234360901947557e-02  -1.13593045099448352e-02  +2.73717868034175429e-02
1063 +2.72690583001335592e-02  -9.84004789119871312e-03  +5.41659261000841663e-02
1064 +2.98597946097393409e-02  -7.35433396827213717e-03  +4.51995753476416365e-02
1065 -5.78181108097642615e-02  +9.21146328279355553e-02  +5.62956890101778892e-02
1066 -5.71672963431829814e-02  +9.89704500834679701e-02  +5.09308116891113716e-02
1067 -6.03635629088785861e-02  +7.67632659109984128e-02  +5.81538246315912166e-02
1068 -5.99110770593991315e-02  +7.81003993367540145e-02  +5.40000009682918350e-02
1069 -8.12843529170347023e-02  +5.86922693904789183e-02  +8.14736878022500610e-02
1070 -7.37452806498085645e-02  +5.43995178206708382e-02  +8.21147332769099347e-02
1071 -1.02302522512046593e-01  +4.09761808242117762e-02  +1.12374824145227356e-01
1072 -1.04833677413913459e-01  +3.41205350438022956e-02  +1.16701890990733498e-01
1073 -6.31978305072183055e-02  +7.72448464541353741e-02  +6.53942882554639782e-02
1074 -6.76362630927414832e-02  +7.60830655182320736e-02  +7.23126179391140878e-02
1075 -1.19785772952425873e-01  +3.49314407400074592e-02  -2.14057199735355041e-03
1076 -1.30533948715141290e-01  +4.77631154717463036e-02  -9.91780209287957196e-03
1077 -9.44861286518307308e-02  +4.81913645710874208e-02  +5.99872489378534823e-02
1078 -1.04775068735383378e-01  +4.41834716243604403e-02  +5.49588416859293077e-02
1079 -3.42645160462372962e-03  -1.13457874496140660e-02  +3.94509747382362080e-02
1080 +3.07018354399244244e-03  -3.24932590218269006e-03  +3.60225149672330699e-02
1081 -9.31321511407181973e-02  +8.19376891294710252e-02  +8.32123865131905727e-02
1082 -9.30702952130715994e-02  +8.10818143848562739e-02  +9.47131339423074592e-02
1083 -1.13799463817262192e-01  +2.38197528695792728e-02  +8.76671596904198963e-02
1084 -1.16892198738091035e-01  +2.01455975990904382e-02  +9.86042093516539403e-02
1085 -1.58047580254691948e-02  +1.03660427782305397e-02  +8.49127885094949492e-02
1086 -9.34406476756726063e-03  +1.20622264828251537e-02  +9.10642627488068152e-02
1087 -8.63217792875547486e-03  +2.70891024423543722e-02  +5.13430918049200061e-02
1088 -7.92660573842113129e-03  +3.11410158718248495e-02  +5.45745188174784832e-02
1089 -7.51966753774466062e-02  +5.48932582128173197e-02  +1.05892660406640138e-01
1090 -7.50959095591560849e-02  +6.30925382308425292e-02  +1.12378609206499988e-01
1091 -9.29264912309694519e-02  +4.61106614722045713e-02  +2.40588962751741402e-02
1092 -9.82288900683495059e-02  +4.43410090073725893e-02  +2.77583077177082846e-02
1093 +5.49948519959858467e-02  -7.17564859227385037e-03  +7.12399718279077276e-02
1094 +6.60258468727124709e-02  -6.73017449884813577e-03  +6.75352625473574913e-02
1095 -7.49971057768825111e-02  +1.81750390077720682e-02  +9.23479219500773219e-02
1096 -9.00548132768489024e-02  +2.12275697253195700e-02  +8.65870061514147915e-02
1097 -3.17019731267303914e-02  +2.43088368346743300e-02  +5.05399970430896253e-02
1098 -3.36813567430155406e-02  +2.65453111937305405e-02  +5.55909462284384925e-02
1099 -5.56879485591985079e-02  +9.47617104119984899e-02  +5.87679814961292180e-02
1100 -5.55726271652290660e-02  +1.00422932324660055e-01  +6.50696828435142760e-02
1101 -7.43475081147077776e-02  +4.48662007859299272e-02  +2.20116151414691610e-02
1102 -7.50985653292603472e-02  +4.77714888637664481e-02  +1.69133236281907746e-02
1103 -1.01812935921316003e-01  +4.94299907792473958e-02  +2.44349126735918833e-02
1104 -1.07032135104242171e-01  +5.18998365109368115e-02  +2.71560092740574764e-02
1105 -1.22507569948003325e-01  +6.28668368790225168e-02  +4.70923666467194038e-02
1106 -1.17175354706517909e-01  +6.04650988827527547e-02  +5.28104892024636521e-02
1107 -1.15348384652572827e-01  +3.96276128510352973e-03  +1.70474231972770687e-02
1108 -1.19096749391870732e-01  +5.49164709701649694e-03  +1.97780436655833960e-02
1109 -1.06324091261760234e-01  +2.70224569276032410e-02  +8.74506609518596184e-02
1110 -1.04580794916624351e-01  +3.06827797201252410e-02  +8.82769471561098279e-02
1111 -2.13430303613969842e-02  -2.04724617165362270e-02  +4.07321412794050750e-02
1112 -2.28327067103766407e-02  -2.42498156120293656e-02  +4.21861892590479973e-02
1113 +3.76820677106389570e-02  +1.14158126008552883e-02  +7.01623942591000499e-02
1114 +4.51308218916415746e-02  +1.38431429908192315e-02  +7.14942063357327379e-02
1115 -8.92345597355226200e-02  +8.03234143307618026e-02  +8.14481189886725326e-02
1116 -9.04016761897013799e-02  +7.71784701709203463e-02  +8.75402072130265774e-02
1117 -6.66731446043328513e-02  -8.78198335390769844e-03  +8.28403144426368004e-02
1118 -7.06604432966953383e-02  -1.63927809596012240e-02  +8.45387144537253360e-02
1119 -1.24633357272969189e-01  +4.29765012814600500e-02  +6.20043352695143213e-02
1120 -1.26908927751864381e-01  +4.83296609695487711e-02  +6.69928974229746094e-02
1121 -1.11616992541165555e-01  +2.46480736991953990e-02  +7.66451106458107129e-02
1122 -1.22409764869199827e-01  +2.23278994913808197e-02  +8.29452082451902634e-02
1123 -1.43929698979467502e-02  +2.73282936745932042e-02  +8.31929011877500096e-02
1124 -6.06831629738792400e-03  +2.89944196882833162e-02  +8.61782231655326136e-02
1125 -1.13412036175022962e-01  +2.15456060058402260e-02  -7.39320387547673548e-03
1126 -1.17836485399110194e-01  +1.11442725056948074e-02  -8.04870623937399901e-03
1127 -1.12878749420533400e-01  +2.80269652182502799e-02  +5.24227701109811119e-03
1128 -1.14938466607903605e-01  +2.73078203233056219e-02  +7.24624105543671300e-03
1129 -1.20480888007100134e-01  +5.41962277369367820e-02  +2.26388436689326407e-02
1130 -1.34082531157723006e-01  +6.12391366338689846e-02  +2.68157434750354411e-02
1131 -1.03864906381175126e-01  +5.03673890325477963e-02  +8.46927765599661403e-02
1132 -1.12722416688135610e-01  +4.62253291650676079e-02  +8.31387232940924426e-02
1133 -2.88941725193930347e-02  +6.36087767268783775e-03  +8.57937895861079769e-02
1134 -3.11723829534276443e-02  +5.97699530628521825e-03  +8.73704364671483297e-02
1135 -4.42186397065988650e-03  -1.63544410512680115e-02  +3.18914588459803458e-02
1136 -1.05546751757576093e-02  -2.12731644565451912e-02  +2.51263503952709050e-02
1137 -9.57043861534335322e-02  +4.39407799989040004e-02  +1.67825459705704463e-02
1138 -9.14163611745395233e-02  +4.64347208193255367e-02  +1.52615963892490571e-02
1139 -4.60581851692646177e-02  +1.51782085078216514e-02  +5.12048141551481248e-02
1140 -4.79456482518508531e-02  +8.77235934781542444e-03  +4.92799752407681035e-02
1141 -1.14900819825719300e-01  +4.85988371018570425e-02  +1.00966926300092141e-02
1142 -1.25382417623358139e-01  +4.45392857363852562e-02  +6.36264902718714637e-03
1143 -6.64725515442842335e-02  +7.40636941804389669e-03  +4.64132864037443416e-02
1144 -7.18551007592548446e-02  +1.46742015259449226e-03  +4.71124271001390968e-02
1145 -1.04053427278236008e-01  +2.38283090119920868e-02  +4.86870292636039162e-02
1146 -1.04332735974567284e-01  +3.29557362430897005e-02  +5.10699747409258109e-02
1147 -3.51915534727754997e-02  +6.36924879870610500e-02  +6.11233618268574030e-02
1148 -3.28886549046523285e-02  +7.13725146040445901e-02  +6.79127209613837463e-02
1149 -1.11898555591473881e-01  +1.25866933554260665e-02  +5.91354391191738285e-02
1150 -1.10026043898739656e-01  +8.34346622049049122e-03  +6.02424964351948311e-02
1151 -3.43389998821780201e-02  +5.23738553011442176e-02  +6.71692994828583662e-02
1152 -2.76067941652212885e-02  +5.03094118521994621e-02  +6.80153911523239812e-02
1153 -8.23688678545987790e-02  +6.82502797553915207e-03  +9.57034650393223385e-02
1154 -7.94306317456383859e-02  +2.09331283492311107e-04  +1.01978473619315516e-01
1155 -1.08239378433838213e-01  +6.41854344212645141e-03  +8.57476820123049127e-02
1156 -1.01829604109924615e-01  +8.57452438883538580e-03  +9.31217856444217229e-02
1157 -4.26626196712071304e-02  -1.20195411242907165e-02  +7.92996020491544273e-02
1158 -3.79243810130936373e-02  -1.00137334208056580e-02  +8.20330156779137121e-02
1159 -7.02337783037607077e-02  -1.43013931912146508e-02  +8.39413658551941971e-02
1160 -7.69547139657529716e-02  -2.23988996760477593e-02  +8.66829317122482373e-02
1161 -7.96252924014405200e-02  +9.94720005040439503e-02  +5.60839758834872082e-02
1162 -8.32512732804111671e-02  +9.63751525917350277e-02  +5.46582524743339446e-02
1163 -7.57428480201824267e-02  +2.32251650367140926e-02  +1.09658950370983277e-01
1164 -6.52361463684078963e-02  +3.01850812532332632e-02  +1.23648695252879040e-01
1165 -8.29647187316629869e-02  +6.09425496936557565e-02  +7.83570652113261268e-02
1166 -8.47913263171479054e-02  +5.49022965550482120e-02  +7.39375896364268537e-02
1167 -7.57449799197853213e-02  +9.00044213330897097e-02  +6.57258264780197360e-02
1168 -8.13582352709014550e-02  +9.09973312160711895e-02  +6.97929427994081336e-02
1169 -6.41632324384510261e-02  +4.60766335273529934e-02  +7.05430324677148723e-02
1170 -6.42186674905224769e-02  +4.03723728197878731e-02  +7.76031501618979075e-02
1171 -2.78943494838156288e-02  -1.87645982400831482e-02  +2.76068228584508794e-02
1172 -3.60867397104049845e-02  -2.01160623133653689e-02  +2.29466483978624063e-02
1173 -7.39285549744890941e-02  +2.15192446408314156e-02  +9.90418425430643068e-02
1174 -6.91982955122534688e-02  +2.06825019687768633e-02  +1.01697341603129418e-01
1175 -1.14563847420914564e-01  +5.81901066881993154e-02  +8.43591955846849234e-02
1176 -1.12804713676209908e-01  +5.50463854727640048e-02  +8.52607360932282482e-02
1177 -7.66849757339649052e-02  +6.32235780288108035e-02  +7.03712260558336522e-02
1178 -8.55902466923816607e-02  +6.19424110041671278e-02  +6.90343951266538108e-02
1179 -1.22181858931809148e-01  +2.35282273037715761e-02  -1.73781629553323089e-02
1180 -1.22519479343727117e-01  +2.88149113675822133e-02  -2.17184477994844007e-02
1181 -1.12188493307316825e-01  +2.19510070154148064e-02  -4.75177010591671962e-03
1182 -1.06362214035422301e-01  +1.99120419229214599e-02  -8.29857143902072020e-03
1183 -1.14390886700436817e-01  +4.39765579313538754e-02  +2.61108289827582316e-02
1184 -1.12755576783142769e-01  +3.44451336009786654e-02  +2.73459721261779497e-02
1185 -2.83309575788001852e-02  +2.18378316964355397e-02  +4.91471189311236886e-02
1186 -2.14381039261392764e-02  +2.64103812843244599e-02  +6.18832607232486509e-02
1187 -4.14469215093237406e-02  -2.40735782833688058e-02  +6.57524946423777013e-02
1188 -4.46757145386445578e-02  -2.91308373790808289e-02  +6.71633729576396610e-02
1189 -2.63342891769654357e-02  +3.54428868276122702e-02  +5.04880960481505631e-02
1190 -1.90919100383865718e-02  +3.76659623654092973e-02  +5.10618089740598816e-02
1191 -9.04823010705562286e-02  +5.63435195203847300e-02  +2.70496548570491567e-02
1192 -8.31998478799196861e-02  +5.74149778034643704e-02  +3.73732674463198647e-02
1193 -8.43709870208484841e-02  +4.94731945027130915e-02  +8.33296983942356795e-02
1194 -8.76946537151584993e-02  +4.47527802869081351e-02  +8.98120547564246058e-02
1195 -4.12282349513753976e-02  +1.10100722774349336e-02  +6.18492225886968575e-02
1196 -4.55386385381985545e-02  +1.75074940356608547e-02  +7.27756873530879950e-02
1197 -6.95334110498253555e-02  +2.39768678289701831e-02  +1.16238941787107211e-01
1198 -6.42083604177250272e-02  +1.99481387857547085e-02  +1.19252775101424818e-01
1199 -9.96109348216401014e-02  +7.08534665865308833e-02  +3.63469535167726468e-02
1200 -1.07084309031890326e-01  +6.94176361502671924e-02  +3.79268350343004157e-02
1201 -9.53375770199392375e-02  +6.38325212295813875e-04  +3.70804307894059548e-02
1202 -9.55528523648773442e-02  +1.67246853119929297e-03  +4.27477519555933827e-02
1203 -9.31753724487475038e-02  +1.64772909971077804e-02  +5.31084814283745779e-02
1204 -8.68365168789023562e-02  +1.27157782339650961e-02  +5.92936024372109280e-02
1205 -6.19937227490490808e-02  +3.05188912014777679e-02  +4.45328474256053292e-02
1206 -6.80796976041936203e-02  +2.43186788579551338e-02  +5.11170524900858500e-02
1207 -4.57273316703526930e-02  -1.06657983063108454e-02  +4.66683378087022135e-02
1208 -5.21233428068142227e-02  -1.50881329964205266e-02  +4.65384349044702869e-02
1209 -7.81849600683506563e-02  -1.38894803850536114e-02  +3.28536503073236508e-02
1210 -7.60789640756904667e-02  -1.83340220281836899e-02  +2.99943599289663396e-02
1211 -7.05284426912123064e-02  -1.81068466615862331e-02  +6.09371036619092976e-02
1212 -6.28532324147257765e-02  -3.12274855332760129e-02  +5.93143144386654858e-02
1213 -3.28973393781116438e-02  +1.39441369353491083e-02  +3.69180797136712743e-02
1214 -2.33901949671361693e-02  +7.06456176728361383e-03  +3.23244583838130581e-02
1215 -6.35822912077601554e-02  +6.66984631129699385e-02  +7.70314388181249921e-02
1216 -5.46832445917940918e-02  +6.62347420654426922e-02  +7.33089617322153497e-02
1217 -8.40273379751944050e-02  +4.53410199171710559e-03  +9.49214045941477597e-02
1218 -8.51095731527886923e-02  +3.80503249050767080e-03  +9.13090443238601529e-02
1219 -6.92367191963851464e-02  +2.53818275010137435e-02  +8.61088923602549156e-02
1220 -7.28779455120888431e-02  +3.50603413020662349e-02  +8.18466097684048821e-02
1221 -5.15605861651091749e-02  +2.01130745359354608e-02  +8.40626948107664890e-02
1222 -4.82461098894773829e-02  +1.84833572177017375e-02  +8.66599174903485009e-02
1223 -1.12739647919965741e-01  +4.57748534934658037e-03  +1.70690603365442201e-02
1224 -1.12260765199846624e-01  -1.19265616874035980e-02  +1.93054668768098021e-02
1225 -1.01457628570900085e-01  +8.07050617779373619e-02  +8.94582116797478233e-02
1226 -1.03313489745760059e-01  +7.91861689536594304e-02  +8.97784148091203688e-02
1227 -9.73963251243714218e-02  +2.05805701487955447e-02  +4.92073685706916064e-02
1228 -9.40847874870074513e-02  +2.30173204810761971e-02  +5.14728934043216443e-02
1229 -1.02343733035708734e-01  +8.96569282392272460e-02  +4.54215667703266185e-02
1230 -1.04098189179554448e-01  +1.01691417218554001e-01  +4.62578053521445071e-02
1231 -5.77638757498367822e-02  +8.60375495508687062e-03  +9.93853398778368202e-02
1232 -6.38188313578820360e-02  +8.62790072817981764e-03  +1.06343393170702405e-01
1233 -6.87398745329465405e-02  +5.42947744345181060e-02  +1.01547527149347491e-01
1234 -6.55938350704812073e-02  +5.04698935215767489e-02  +9.56350890752623584e-02
1235 -4.31384960115501412e-02  +2.65468564631192762e-02  +8.99466729404529292e-02
1236 -4.58754032820668442e-02  +3.19033808638921682e-02  +9.78747411799050782e-02
1237 -6.36669704923022439e-02  -1.07850587142132755e-02  +5.76753575056410950e-02
1238 -6.10826389872300285e-02  -1.80244873249538091e-02  +5.88092894306619443e-02
1239 -1.04661798424196151e-01  -1.11155462115430908e-02  +4.18131768865982814e-02
1240 -1.19093850024826392e-01  -7.34897664441057710e-03  +4.54421654149317414e-02
1241 -9.56914143744409668e-02  -4.05186046717763513e-03  +4.63016501519644061e-02
1242 -8.62785533013563921e-02  -6.26796668502761604e-03  +5.46027849520129768e-02
1243 -1.03240564308948540e-01  +9.75469689368159421e-03  +6.43871973968264677e-02
1244 -9.59861834326862784e-02  +5.38928673414407894e-03  +6.93340437943591043e-02
1245 -1.21275495691418406e-01  +3.57225640042938483e-02  -2.78478855094474714e-03
1246 -1.27078322150339845e-01  +3.60983573376845029e-02  -1.27368677969414540e-04
1247 -1.24508399371692391e-01  +6.33728735018334322e-02  +1.28770907323582477e-02
1248 -1.27839011521695189e-01  +6.97801593371193823e-02  +3.65587615630026631e-03
1249 -8.34043620449242962e-02  +9.87624576799706055e-02  +3.14249733302724710e-02
1250 -7.71422942003549134e-02  +1.00265539529473868e-01  +3.09704129596467016e-02
1251 -5.66453342214784522e-02  +8.68331440661630483e-02  +7.13755252801790974e-02
1252 -4.39811607867780646e-02  +9.29095388435178526e-02  +6.53054293999946606e-02
1253 -8.25866144871798963e-02  +9.46599685523674267e-02  +8.55719822175581429e-02
1254 -8.56921385836647842e-02  +1.01242840459913483e-01  +8.65126564804439835e-02
1255 -1.09962458384010364e-01  +2.27020330104866046e-02  +2.08882247946242609e-03
1256 -1.05960402486513700e-01  +2.72857513083715440e-02  -1.07692005144031802e-03
1257 -1.09657558874001165e-01  +8.22563510491288764e-03  +6.93005074813995842e-02
1258 -1.21279843505693014e-01  +2.01189889563314515e-03  +7.13257278737308154e-02
1259 -2.39701671398209332e-02  +4.62659598789294003e-03  +7.46183235191187066e-02
1260 -2.31033124788440902e-02  -2.81831809695211192e-03  +7.77336859868053981e-02
1261 -4.30534593161192372e-02  +2.41809051631675133e-02  +8.76104606303999278e-02
1262 -3.99958097242486751e-02  +2.16035297580796301e-02  +9.09539574359437553e-02
1263 -6.33146794101512173e-02  +1.01804821713147708e-02  +4.69961130029135088e-02
1264 -6.24365120669060775e-02  +7.21281437224437390e-03  +4.26845843456895094e-02
1265 -1.25785102921477376e-01  +5.64546284608250029e-02  +2.41772982330141530e-02
1266 -1.28577178107370405e-01  +5.56946434561169101e-02  +2.38062389260950621e-02
1267 -1.92114379507216659e-02  -8.52495945904066521e-03  +5.81858571362437321e-02
1268 -1.59889870239292402e-02  -1.19096046696826642e-02  +6.02791318510073892e-02
1269 -6.25651891872589377e-02  +8.06020593647512884e-02  +7.07462252350894300e-02
1270 -6.90816880100025149e-02  +8.59173143493565383e-02  +7.38938639660670776e-02
1271 -8.98703079717054903e-02  +1.09624226995840637e-02  +2.01799962345946549e-02
1272 -8.40422582076238989e-02  +8.21876181230519684e-03  +2.15603841549452530e-02
1273 -9.81877272987820987e-02  +5.78693219566800698e-02  +8.11771799917336556e-02
1274 -9.91859563280313022e-02  +5.64763058772665416e-02  +8.55389618130622947e-02
1275 -1.12988140534701978e-01  +2.16019767014571096e-02  +9.36115166182360098e-02
1276 -1.07926706655054438e-01  +1.76438959141752318e-02  +9.93294004191007246e-02
1277 -4.06679231524601989e-02  +5.21508945047667455e-02  +5.69719073292682676e-02
1278 -4.12196289500965929e-02  +4.41191690448868926e-02  +5.91379980092380381e-02
1279 -5.64194332778069005e-02  +4.77573034156615825e-02  +1.09683983621032266e-01
1280 -5.45080984329090953e-02  +4.16846098984593877e-02  +1.13979302167323451e-01
1281 -5.94152736473424967e-02  +4.54398564641129918e-02  +3.95247097098366806e-02
1282 -5.61242872974628132e-02  +4.06656269962638109e-02  +4.12699606005149031e-02
1283 -1.00903630507342620e-01  +8.37663160882676644e-02  +8.28101405899900334e-02
1284 -1.06101905621043296e-01  +8.28392910677384631e-02  +7.36802795326982479e-02
1285 -4.43447987832450291e-02  -2.00095755860441524e-02  +7.33658093429929298e-02
1286 -4.21848895245141228e-02  -2.22941672098014056e-02  +8.02703783850315100e-02
1287 -8.50777457723069230e-02  -2.28059734694522308e-02  +3.97425766348367612e-02
1288 -8.89732892785860957e-02  -2.16851249681817466e-02  +4.29759539636456189e-02
1289 +3.10862125038646221e-02  +5.47351688205304030e-03  +6.55707376177887130e-02
1290 +2.33765380316691834e-02  +8.82385752266892295e-03  +7.23322569187398595e-02
1291 -3.00267960569656628e-02  -9.46708061251112266e-03  +2.95654930378007330e-02
1292 -2.99743312743603676e-02  -6.55630511552386230e-03  +2.13325849709540376e-02
1293 +1.23429864333961473e-02  -1.67620678920829096e-02  +5.52878560701093660e-02
1294 +1.14022249769529932e-02  -3.00031972196625994e-02  +5.22275406687359028e-02
1295 -3.48763534016911653e-02  +2.87271790316428605e-02  +9.16513470713956474e-02
1296 -3.44231853307062491e-02  +2.73545184827977163e-02  +9.74467029392723089e-02
1297 -5.05492563698640984e-02  +2.01624942932234243e-02  +4.79838587144242393e-02
1298 -4.29954442561318040e-02  +2.03880183358589179e-02  +4.26999796053298408e-02
1299 -6.94741632211069438e-02  +2.61392671335881482e-02  +1.19258304388005124e-01
1300 -7.31530360591928080e-02  +2.91588717520931059e-02  +1.22101350028825814e-01
1301 -5.68618466979771489e-02  +4.47880388773594373e-02  +3.53459403596866756e-02
1302 -5.60912462465954359e-02  +4.21616567038585119e-02  +2.77756060116861013e-02
1303 -6.63546678362083309e-02  -2.62828609359347098e-02  +2.44551380044557773e-02
1304 -6.96519106034265145e-02  -3.41942363608365441e-02  +2.41450231280939467e-02
1305 -6.95445980930692320e-02  -2.35477318821073096e-02  +5.87567748244479174e-02
1306 -7.31680523873654010e-02  -3.08098623644916976e-02  +5.14088885789816263e-02
1307 -6.10906536287013011e-02  +8.79153704151803134e-02  +5.77875908158760609e-02
1308 -6.53835207598511964e-02  +9.37995168379906069e-02  +5.79782929192789384e-02
1309 -7.71271041100409366e-02  +3.13628721445970843e-02  +4.86712660813610962e-02
1310 -7.95232913976442191e-02  +3.49687990927233724e-02  +5.23780766302453238e-02
1311 -1.78826415896893957e-02  -1.29650883998768413e-02  +5.86976162415911232e-02
1312 -2.68205106021245157e-02  -2.33299826624713720e-02  +6.03979075921386721e-02
1313 -1.00090351168921454e-01  +2.07197894180439317e-02  +3.84453093367129878e-02
1314 -9.71861141310705889e-02  +1.72963837807712933e-02  +3.95422100628797721e-02
1315 -1.02864768722912461e-01  +5.56119849519542096e-03  +9.42087790005225259e-03
1316 -1.01161364827896963e-01  +6.78470877596942020e-03  +5.19757183452824713e-05
1317 -7.96057183137193897e-02  -7.28059807361676383e-03  +3.16504900034832726e-02
1318 -8.34671654915699057e-02  -1.26810196486340284e-02  +3.47139100914731769e-02
1319 -1.13289271662587551e-01  +2.47243516482438565e-02  +8.61786661751964833e-02
1320 -1.18038775402642016e-01  +3.66713351501011045e-02  +9.84704156846882284e-02
1321 -5.81690951930161418e-02  +1.54390503700747098e-02  +8.56744815559747214e-02
1322 -5.19742941485180424e-02  +5.47464328144917599e-03  +8.22830955761187088e-02
1323 -7.18554442314554564e-02  +1.82140309081849847e-02  +8.05309781664926422e-02
1324 -7.11344456689120413e-02  +1.45322953948417814e-02  +8.53071849140706329e-02
1325 +3.57555078715436486e-02  +6.42691007765014335e-03  +5.77650932757188262e-02
1326 +3.75049495344206354e-02  +5.63824742616603897e-03  +5.24575155625771686e-02
1327 +1.88730805761701745e-02  -5.52807287744300734e-03  +4.40358506897714011e-02
1328 +1.87386409102526831e-02  +7.20688534963251468e-04  +4.11727879548056674e-02
1329 -9.58954970442206373e-02  +4.32293062272849152e-02  +1.45334338709088330e-02
1330 -9.94404070902613207e-02  +4.80688186249555519e-02  +9.89953505188332673e-03
1331 -9.58123237898292346e-02  +6.76671411156556935e-02  +1.01041474870873685e-01
1332 -1.01504163474798931e-01  +7.11883615784657114e-02  +9.60830915824669174e-02
1333 -3.00229239265222755e-02  -1.46910664560951226e-02  +7.32874474607051463e-02
1334 -2.81170087470489841e-02  -2.17130551767534541e-02  +7.77389948821496507e-02
1335 -1.22478601093721287e-01  +2.83883479337705101e-02  -3.08605233776611879e-02
1336 -1.28179443430256584e-01  +3.26864658206754630e-02  -3.03298139121291888e-02
1337 -5.99426219597349250e-02  -2.85933312244327324e-02  +3.93872300552151472e-02
1338 -6.19508145581558686e-02  -3.55559797976112077e-02  +3.88188347589994084e-02
1339 -1.63373981699672620e-02  -1.59066919758395244e-02  +6.96889197224611900e-02
1340 -1.41754325190691470e-02  -1.98956199401417767e-02  +7.20846327519666930e-02
1341 -7.17714284676323616e-02  +3.50338621835633163e-02  +3.42067445268087189e-02
1342 -6.82554083176847431e-02  +2.67249701807608202e-02  +3.07065604919431155e-02
1343 -8.90918689468258723e-02  +2.12566272806049388e-02  +2.81683233598402152e-02
1344 -9.28279358752241712e-02  +1.66932143646265005e-02  +2.41912720798444954e-02
1345 -6.00229738543434296e-02  +8.03547370656238075e-02  +6.99611652391096683e-02
1346 -5.63227180177418088e-02  +7.57323769283163306e-02  +7.69461393667397187e-02
1347 -2.21253937657070986e-03  -1.99668376022437838e-02  +6.75621458938090030e-02
1348 -2.42551064833946835e-05  -2.70723010503674567e-02  +6.50774726743077875e-02
1349 -6.33155634836141262e-02  -1.14312907917010209e-02  +5.53114227031071756e-02
1350 -6.60891968425533632e-02  -1.74019719032465700e-02  +5.06057345159000305e-02
1351 -1.05137216445898032e-01  +7.50378480329878389e-02  +5.08792536688353822e-02
1352 -1.13389529559604380e-01  +8.01441375264796280e-02  +6.31031316425344213e-02
1353 -1.10450551516215245e-01  +4.90734470419502480e-02  +1.46203887321865317e-02
1354 -1.13766872384887391e-01  +4.14106586076531877e-02  +1.52062343455547765e-02
1355 -1.28437837227639517e-01  +4.82542324933126765e-02  +3.61063653850967337e-02
1356 -1.34550308818192688e-01  +5.01058114733949692e-02  +3.94754856198495027e-02
1357 -2.46305154803174095e-02  +1.42451355662018032e-02  +7.26195977648847329e-02
1358 -2.24072314608530845e-02  +1.21586591553832762e-02  +7.52121997133046727e-02
1359 +2.68299473273093843e-02  -9.86279130531523239e-03  +5.43704862823764165e-02
1360 +2.70288831187547214e-02  -1.52402815127561271e-02  +5.28896302808063504e-02
1361 -8.49315856017494458e-02  +2.40722236398484800e-02  +2.76988370514191888e-02
1362 -9.27187762079006161e-02  +2.57735549670690470e-02  +2.81246691677132302e-02
1363 -8.35439352874616514e-02  +7.52884467048715589e-02  +7.92906785858825264e-02
1364 -8.25237284688817158e-02  +7.97101559452214337e-02  +7.77514397432459564e-02
1365 +4.25333645476990499e-02  -2.14454162917884598e-02  +5.52760705417571288e-02
1366 +4.70180968042964789e-02  -1.77907234633857235e-02  +5.90158379954270548e-02
1367 +3.25921860783593212e-02  -1.22819213034937209e-02  +6.78787573637131408e-02
1368 +3.30911211516293838e-02  -1.48965613062588889e-02  +6.62159878976641275e-02
1369 -4.96235610330993671e-02  -3.12893379653358533e-02  +3.62224991512685238e-02
1370 -4.17299537620051675e-02  -3.74358634058280723e-02  +3.15603235238651331e-02
1371 -1.24128668070372553e-01  +3.86244334939201406e-02  +2.22845558939354441e-02
1372 -1.26692807708510435e-01  +3.14300043461171463e-02  +2.85569811403693814e-02
1373 -4.94485133387521369e-02  +3.68914786087664801e-02  +6.93093997050902300e-02
1374 -4.94410628156524701e-02  +4.52123001173299205e-02  +7.69669159437969819e-02
1375 -1.05822303136324375e-01  +5.38819016385260335e-02  +6.09342764519770416e-02
1376 -1.11865798114142823e-01  +5.34545232142745602e-02  +6.70292281747494473e-02
1377 -4.66774794652834099e-02  -2.16228421575434086e-02  +7.51484261836147388e-02
1378 -5.30890589085985035e-02  -2.20232897729395471e-02  +8.20529790668529380e-02
1379 -2.69090007965161540e-02  -3.14414917817289197e-02  +2.70945788078228132e-02
1380 -3.32010224744562973e-02  -3.74856490121424149e-02  +2.06803954713182560e-02
1381 -9.06700723655703977e-02  +9.38885622611398685e-02  +7.69181596544985247e-02
1382 -9.54277089784152932e-02  +1.01460698699740615e-01  +8.08444987901306700e-02
1383 -7.79974354646073287e-02  -2.32530539786570054e-02  +5.96004220707209431e-02
1384 -9.04193526423869992e-02  -2.57008016543596243e-02  +5.68079819727660973e-02
1385 -6.96092748105864162e-02  +7.26802014801979368e-02  +5.80580143459566503e-02
1386 -7.21156538272944569e-02  +7.56276089747538599e-02  +5.05006154797829621e-02
1387 -7.17596405755686062e-02  -1.73178232704299870e-02  +6.61278828199717006e-02
1388 -7.17130344379980911e-02  -1.70031556998836431e-02  +7.07805085823553920e-02
1389 -8.02743863857590667e-02  +2.29952956601321284e-02  +1.14886103497921263e-01
1390 -7.95252339334322905e-02  +1.48763012103792676e-02  +1.22436482877153932e-01
1391 -2.18036147615569276e-02  +2.44523517051116017e-02  +7.59193102584593410e-02
1392 -1.12459647782115150e-02  +3.58074016183740698e-02  +7.10430260039404404e-02
1393 -9.58516321232688040e-02  +2.42557958435012967e-02  +3.32755086370990355e-02
1394 -1.05267969348552287e-01  +2.01475296123608989e-02  +3.06306725690984015e-02
1395 -5.80211923185476666e-02  +6.24069019203702599e-02  +8.98744465736815434e-02
1396 -5.22009846474990116e-02  +6.69523491640362095e-02  +9.06238723210022468e-02
1397 -1.02027609567410360e-01  +7.45264424229208633e-02  +3.30073752708429993e-02
1398 -1.04078364899788958e-01  +7.47992911534954841e-02  +2.74276669627906457e-02
1399 -9.52402270601429568e-02  +2.60977674280164634e-02  +6.74770734865394600e-02
1400 -8.98296371746983846e-02  +2.27214677738932086e-02  +6.91623349483797695e-02
1401 -5.80111422250866315e-02  +9.12347986733523519e-02  +5.61736805359424884e-02
1402 -4.61725580055526719e-02  +9.07167782349027618e-02  +5.60218341442225015e-02
1403 -7.05762171028231911e-02  +1.44852474776170012e-02  +6.31761793948014405e-02
1404 -7.58801487277530468e-02  +2.16554727867491158e-02  +6.35008102784972023e-02
1405 -1.06365785449261868e-01  +2.38133240900245463e-03  +8.84133794261479644e-02
1406 -9.99458822445817852e-02  -1.70921454759990609e-03  +9.03912638723367162e-02
1407 -1.02899261328778760e-01  +7.37495588802013630e-02  +4.67732838754877991e-02
1408 -1.04550416851056427e-01  +6.39460946658996637e-02  +5.26641233392043454e-02
1409 -4.38608717860404784e-02  +5.30153583041269305e-02  +4.61397916827661764e-02
1410 -3.78802589660134012e-02  +4.79823493506576701e-02  +3.96144868234376071e-02
1411 -3.64279993891448691e-03  -1.56854529606190911e-03  +6.92793281795010540e-02
1412 -1.77322084932066571e-03  +3.77956262426538091e-03  +6.44329552572182329e-02
1413 -6.13827298072496669e-02  +2.01006178288043076e-02  +7.52393662517220341e-02
1414 -5.72205256589941938e-02  +1.44297677389319725e-02  +7.65420377300486676e-02
1415 -7.10777703046617942e-02  +3.69238270433367051e-03  +1.14767961957427084e-01
1416 -7.69948394593540086e-02  +1.86661439844332472e-03  +1.19365536415689658e-01
1417 -7.71913009598616667e-02  -1.13189096389802353e-02  +3.28513209054072108e-02
1418 -7.71010794547395267e-02  -1.29473948677265947e-02  +4.33433783709708600e-02
1419 -6.79693002972510119e-02  +2.24053156084461991e-03  +1.08560682260567878e-01
1420 -6.38888905897441878e-02  -1.11617672438862306e-03  +1.14270809227753858e-01
1421 -1.14563253518527614e-01  +2.81979431997471941e-02  -1.36745544226165080e-02
1422 -1.18832802180618702e-01  +3.21624479199267774e-02  -1.45820196602021567e-02
1423 -1.06179596796960388e-01  +7.13023247729016076e-03  +9.09492472686798947e-02
1424 -1.07466149125036131e-01  +6.74795916860126965e-03  +9.85690044272936050e-02
1425 -1.03122534377261224e-01  -5.66933922725697172e-03  +7.74417334402705271e-02
1426 -9.76733624204868117e-02  -8.36167256711605258e-03  +8.26400667103630165e-02
1427 -9.35617107759648264e-02  +6.14624812641849580e-02  +1.00973435630620570e-01
1428 -1.02981759334516226e-01  +6.31106024108120250e-02  +9.89990822488647088e-02
1429 -1.93197248156160503e-02  -4.45003722041256797e-03  +5.74582068593611495e-02
1430 -1.85612263324521215e-02  -2.23931700977016840e-03  +6.32713765291493951e-02
1431 -1.19743800476064727e-01  +2.30148482925507311e-02  -1.54032775839200824e-02
1432 -1.27855603694567027e-01  +4.64480835465515135e-02  -2.87597166203754674e-02
1433 -7.36005517680251159e-02  +5.29221308929376244e-02  +4.71587659490781130e-02
1434 -7.39727994082054474e-02  +5.52038421701135443e-02  +5.14805421445042322e-02
1435 -1.74039895429014650e-02  -1.77642360626056421e-02  +7.57399537846377008e-02
1436 -1.46763412717808989e-02  -1.71290298128499302e-02  +8.24053527791381579e-02
1437 -3.11922717434866617e-03  -1.44381097862175695e-02  +3.30108202027156392e-02
1438 -1.15299785780070760e-02  -8.34030476879994709e-03  +2.11587466035454384e-02
1439 +6.07536283694765870e-03  -1.68438692501579057e-02  +3.38140430901452543e-02
1440 +1.17549159940752192e-02  -2.52464590848092418e-02  +3.93121308492537305e-02
1441 -7.81442938191299480e-02  +1.55744956787128297e-02  +8.08943027685331967e-02
1442 -8.45101081477747790e-02  +1.10063936419042604e-02  +7.85103884692085197e-02
1443 -2.34437673497446090e-02  -2.33649691863499938e-02  +3.27343520860139958e-02
1444 -2.34271830766945612e-02  -2.71379690295332175e-02  +3.41566104468849913e-02
1445 -1.25314440459974558e-01  +5.64382992713619303e-02  +1.59418809423545367e-02
1446 -1.33622671878013577e-01  +5.12397528591119339e-02  +6.08014510461518404e-03
1447 -1.16482910187894279e-01  +1.19658081882163397e-02  +7.61776976016911994e-02
1448 -1.21472156712949877e-01  +1.65924590125250543e-02  +7.64508575256694217e-02
1449 -1.07853633556625403e-01  +2.56355793679260181e-02  +8.51267445209068080e-02
1450 -1.07731783315227717e-01  +2.03292421052145601e-02  +9.04338168120784186e-02
1451 -3.04479928483331747e-03  +2.54846356192540389e-02  +5.86353234928125092e-02
1452 -2.33028176233889906e-03  +2.96716745864036117e-02  +6.33240240310935509e-02
1453 -6.99189816559571548e-02  +7.11672615184544000e-02  +5.78670213975979869e-02
1454 -6.51646427147666990e-02  +7.18569158122298879e-02  +5.34475679307646126e-02
1455 -9.08003411746472616e-02  +5.66194100865297090e-02  +2.72614601293112851e-02
1456 -9.22887260018614847e-02  +6.01779610405348692e-02  +2.06400875692737025e-02
1457 -8.02320407179821365e-02  -2.05352461603793765e-02  +7.49024493040861966e-02
1458 -8.47664114685137138e-02  -1.94436698994408935e-02  +8.37154498285962029e-02
1459 -9.04631105696050569e-02  +5.62066331431799598e-02  +2.72407027828198110e-02
1460 -9.70432464678652046e-02  +5.68974780908955771e-02  +3.39914164013058462e-02
1461 -2.36964901056200897e-02  -1.79640810781874702e-02  +3.84947206684103371e-02
1462 -3.45178847710729125e-02  -1.78236734335453229e-02  +3.63659460935319839e-02
1463 -1.29400927708995056e-01  +6.33271296015954915e-02  +3.79207383894381161e-02
1464 -1.37097165153826722e-01  +5.99634999654188941e-02  +3.82006358422682935e-02
1465 -5.93692090748844450e-02  +5.06281966977990827e-02  +1.08623580193235605e-01
1466 -4.97239568772023868e-02  +5.77184252722196464e-02  +1.10178589602345431e-01
1467 -3.47145046972491475e-02  -2.02371464326194343e-02  +2.56639186379941410e-02
1468 -4.41924552292867340e-02  -2.29785726800229469e-02  +2.50262356035802318e-02
1469 -8.31728284910618065e-02  +9.16136023718292919e-02  +8.30326296381164453e-02
1470 -7.78536968972466520e-02  +8.98204500878723305e-02  +9.05721089631915666e-02
1471 -6.59396391014929611e-02  +4.67211099041929673e-02  +6.86328219161841807e-02
1472 -6.83157521383885580e-02  +4.85759799098626141e-02  +7.45379079643123249e-02
1473 -4.40818066266962794e-02  +2.91855502497165124e-02  +9.66144372907729448e-02
1474 -4.44058977913472444e-02  +2.93474913191340663e-02  +1.06579947480599596e-01
1475 -1.02078052212389317e-01  +4.65326650621373100e-02  +8.79648420367653006e-02
1476 -9.59681377040288580e-02  +4.32245932695674920e-02  +9.01932128008197387e-02
1477 -4.96990074310542998e-02  -7.41219869571292222e-03  +2.54200077993626643e-02
1478 -4.90536249702019228e-02  -1.70099015382499906e-02  +2.78583193015309906e-02
1479 -8.56100371801776228e-02  +7.11760261582078391e-02  +6.66689999039971476e-02
1480 -8.80990509696199797e-02  +6.83856198404426269e-02  +6.24587627481615962e-02
1481 +4.41262088944114547e-02  -2.79587328093392345e-02  +4.74739714891578637e-02
1482 +4.86417281800668802e-02  -3.20201713242574612e-02  +4.95314283706846728e-02
1483 -6.22382373514881113e-02  +2.88764257620389292e-02  +9.85414501747545468e-02
1484 -5.56121560373705401e-02  +3.40553143480353676e-02  +1.02100585195597268e-01
1485 -8.87127232267367616e-02  +9.36441793949128881e-02  +3.10157045920755430e-02
1486 -9.25233802950768125e-02  +9.50481251201771293e-02  +2.53015223065014769e-02
1487 -7.17550642125736882e-02  +5.01326894542865817e-02  +5.69381259904958165e-02
1488 -7.77055292053183966e-02  +4.46360005519436942e-02  +6.38578931813423289e-02
1489 -6.85993582279565278e-02  +4.59324872982463453e-02  +4.40934250795801189e-02
1490 -7.18349029640088510e-02  +5.13749377765860410e-02  +4.09936871047951665e-02
1491 -6.82471605686224975e-02  +9.98717059010910541e-02  +5.37017695126253622e-02
1492 -6.51251388577528678e-02  +1.02809953893538794e-01  +4.53220945595671568e-02
1493 -5.55806882273728667e-02  +2.83553395749046172e-02  +8.21160009261308610e-02
1494 -5.38665718630277138e-02  +3.22202363268263223e-02  +7.94507204685376694e-02
1495 -1.07704343798563085e-01  +8.18125554922861237e-02  +3.16455522850557086e-02
1496 -1.05429793495849897e-01  +8.92102509069775951e-02  +2.84754705762183223e-02
1497 -9.15506835142777115e-02  +5.95368147784167898e-02  +9.58140459444238174e-02
1498 -9.29022587329501742e-02  +5.93145112242868602e-02  +9.28460877036495769e-02
1499 -3.44250063873922305e-02  +4.01602687940169484e-02  +9.01053253094684231e-02
1500 -2.96564082161831256e-02  +4.84969547703998083e-02  +8.97790028190472433e-02
1501 -1.17744121693473827e-01  +1.14427915441552754e-02  -2.72963949186022584e-02
1502 -1.17592851394610162e-01  +1.21305248708278839e-02  -2.99366601968528018e-02
1503 -5.83123536341544554e-02  +4.95930816210319106e-02  +1.08648548894188665e-01
1504 -5.74149634285150492e-02  +4.76831856858036945e-02  +1.07854413312732766e-01
1505 -9.40466947680827642e-02  +8.95862570072865350e-02  +7.19795545530428488e-02
1506 -9.64335615575797334e-02  +8.37389804557487349e-02  +6.42671007550817963e-02
1507 -1.77785611255009269e-03  +2.98637511644058622e-03  +4.42914608971952881e-02
1508 +3.23794199363399565e-03  +4.27240059902670322e-03  +4.10415168917331874e-02
1509 -1.62934332784497558e-02  -1.53399348119148855e-02  +6.72917547288548884e-02
1510 -1.67591034109259469e-02  -1.29216949225987188e-02  +6.93993541293800725e-02
1511 -5.65224314460802645e-03  -7.42273491979665231e-03  +4.99411419754127797e-02
1512 -6.57495876114703049e-03  -5.33127557566316287e-03  +5.83837650869132793e-02
1513 -9.86268277886024336e-02  -5.81658486179581231e-03  +5.06228195325113678e-02
1514 -1.03531169652057858e-01  -2.07605387524800733e-03  +5.39145301443763394e-02
1515 -1.13321710168057990e-01  +6.06848895757366724e-02  +8.18166391638586454e-02
1516 -1.16285886589410872e-01  +6.33567464953537496e-02  +8.49024189317796607e-02
1517 +1.22435351555044494e-02  -1.83036428500987086e-02  +5.83196058943326393e-02
1518 +1.42253181550942437e-02  -1.62763666290693734e-02  +6.67600759747787459e-02
1519 -2.09934703774074388e-02  +2.15377784379436506e-02  +4.37442957147568950e-02
1520 -1.24178382623976805e-02  +1.07383185896542978e-02  +3.47954934386739689e-02
1521 -2.85401176354926206e-02  +6.22067849728252190e-03  +8.34770953821748068e-02
1522 -2.85763120761020131e-02  -6.55969372919228307e-03  +9.04843403976761940e-02
1523 -6.50242069498592340e-02  +7.23492462250959062e-02  +8.95694611679275082e-02
1524 -6.36132174137131468e-02  +7.15144855014680919e-02  +9.27360619724952040e-02
1525 -1.23187299777339471e-01  +4.09392499642445076e-02  +6.18274410645212394e-02
1526 -1.26142581310453278e-01  +3.96701373870916724e-02  +6.65815640178305801e-02
1527 -1.06496443589452691e-01  -3.37551935107250050e-03  +1.25239661943589973e-03
1528 -1.04550173562002566e-01  -8.87801948089588736e-04  -2.76745964701603266e-03
1529 -6.87115099594629020e-02  +2.39404022057997899e-02  +8.40204887709182363e-02
1530 -6.25280173003904399e-02  +2.32841828686858598e-02  +8.77200705412988918e-02
1531 -3.89690722599809330e-02  -9.83282698279407466e-03  +6.66544830856836829e-02
1532 -4.04849513429249991e-02  -1.20647947108678370e-02  +6.94004272987306520e-02
1533 -1.26712167053136954e-01  +4.85794405521388709e-02  +3.66651543172937730e-02
1534 -1.30739036473167730e-01  +4.55929591635192422e-02  +4.56796446536594999e-02
1535 -7.39041068252492411e-02  +2.03525306151061437e-02  +9.61942322929508209e-02
1536 -7.83507719230267657e-02  +1.99595803535470816e-02  +9.81993449255803008e-02
1537 -4.28000213568866458e-02  +1.27242432105670912e-02  +6.86079582565139179e-02
1538 -4.32268221285646778e-02  +9.97965022107414473e-03  +7.40472156935923359e-02
1539 -7.93291990607053531e-04  +7.25415540666758500e-03  +7.65321474845524902e-02
1540 +8.70660469974976134e-03  +1.00488745936925961e-02  +7.52802010639159469e-02
1541 -1.13394819981937567e-01  +4.15210784824158741e-02  +2.62276974262444958e-02
1542 -1.12226437428782758e-01  +4.07138628231680302e-02  +2.30989093467712861e-02
1543 -1.16315044035665865e-01  +5.27146608326012067e-02  +9.05975234092930015e-02
1544 -1.18124589466282015e-01  +5.06767189094672402e-02  +9.84464106221439039e-02
1545 -8.29883871206386486e-02  +2.65509096700003201e-02  +3.42172656355325122e-02
1546 -8.42828157880434886e-02  +2.27315213514541897e-02  +4.21870112112339574e-02
1547 -7.54185500989321550e-02  +4.53603675430431855e-02  +6.21721016742831159e-02
1548 -8.00801935036210139e-02  +3.85420712206867924e-02  +6.78962251627979463e-02
1549 -3.41826994466402495e-02  -8.31738314835488851e-03  +7.02336015489303800e-02
1550 -3.02231924916473958e-02  -9.32064181219151126e-03  +6.79123836766096362e-02
1551 -7.33073889839005732e-02  +6.01711945123278025e-02  +1.11302882533404604e-01
1552 -6.87870647865380519e-02  +6.43520722688648850e-02  +1.18424471735650239e-01
1553 -8.28480187577728816e-02  +6.94443434893099731e-02  +6.95312464501232352e-02
1554 -8.25871509852816876e-02  +7.52759820854682488e-02  +7.06717044518225396e-02
1555 -6.36868195041719598e-02  +7.67633534142492246e-02  +6.40174197037058357e-02
1556 -6.02091582007181908e-02  +7.38417388991033652e-02  +6.49792222019871385e-02
1557 -1.13422376196216895e-01  +3.89107192153900286e-02  +6.21331976295920255e-02
1558 -1.07686612498311685e-01  +3.91853061850793993e-02  +6.69072768986976874e-02
1559 -1.15459430001409860e-01  +1.86525517471740343e-02  +4.81860805985745155e-02
1560 -1.18811274831038816e-01  +7.27461319452810118e-03  +4.75565626630264499e-02
1561 -8.02413407039354459e-02  +6.32301732239274605e-02  +4.98532669237115311e-02
1562 -8.85444845774606276e-02  +6.85349175491850038e-02  +4.47176902767707635e-02
1563 -5.76963883827308413e-02  -3.19393945361705969e-02  +2.10678916864612160e-02
1564 -5.90220346852074473e-02  -3.83752805690879828e-02  +1.58290244176631199e-02
1565 -5.43857330385234469e-02  +6.31195972869408317e-03  +1.03236760743802392e-01
1566 -4.77925478733382675e-02  +8.97912972883589330e-03  +1.04853804455811800e-01
1567 -7.81787084857030329e-02  -8.01573875371667903e-03  +3.19321224076071705e-02
1568 -7.02795119172606175e-02  -4.15183329346780969e-03  +3.09123345958325704e-02
1569 -6.06290236321093481e-02  +4.60175456619512993e-02  +4.08111198323690139e-02
1570 -6.43052927602153629e-02  +4.59074056043067766e-02  +4.28543215508302988e-02
1571 -4.15801749071093227e-02  -2.13755583758029506e-02  +6.63120541961714077e-02
1572 -4.73595306450222062e-02  -2.37620441508645183e-02  +5.85345081350264682e-02
1573 -5.30189707233317264e-02  +2.94850921056428773e-02  +5.05824116879237118e-02
1574 -4.75398035284787870e-02  +3.53472069760070728e-02  +5.30603539511425512e-02
1575 -1.14213504612572667e-01  +3.34500789915132754e-02  +5.66374175699395146e-02
1576 -1.16383619833627758e-01  +3.78459310798950690e-02  +5.25760995926770613e-02
1577 -7.07190506571032246e-02  +2.00985448122612542e-02  +7.96932006359796635e-02
1578 -8.04424222949418066e-02  +2.45028160534715052e-02  +8.14687542124731268e-02
1579 -1.05383449021276193e-01  +1.14379571161285377e-02  +6.46346761605178233e-02
1580 -1.04909705239515039e-01  +9.67085095731640317e-03  +6.80686215951522566e-02
1581 -3.73236585769598089e-02  +1.76742888635739934e-02  +4.16249284258550095e-02
1582 -4.20744039921492410e-02  +2.18534683695322078e-02  +3.18927281030102344e-02
1583 -1.15403574764002009e-01  +4.94958653239726751e-02  +7.32898029433287374e-03
1584 -1.17730289183864120e-01  +5.09636450525732254e-02  -2.78653901239566456e-03
1585 -6.22290239924392918e-02  +2.98014795870656206e-02  +4.10007497815555871e-02
1586 -5.74834428630636024e-02  +2.91579756518931671e-02  +3.46307367702037780e-02
1587 -6.19266831903475604e-02  +1.54784532269105889e-02  +5.69151222813677540e-02
1588 -6.86026628157341972e-02  +1.70162346510627331e-02  +5.39082223616676737e-02
1589 -7.88247179015196670e-02  -1.93553105723883873e-02  +7.18324455271238532e-02
1590 -8.58929603515242168e-02  -1.95838342028018253e-02  +7.07636069845399701e-02
1591 -2.92633005287540396e-02  -1.98236052405673761e-02  +4.74365845245511425e-02
1592 -3.56360332751602324e-02  -2.11474846497545742e-02  +4.42846826604664234e-02
1593 -9.07417995078651923e-02  +6.10283949274221943e-02  +7.89746374207415114e-02
1594 -9.30486596717144676e-02  +6.88815068902297462e-02  +7.85297324827315679e-02
1595 -7.09103186550849168e-02  -1.11337107736182647e-02  +6.17049489931372763e-02
1596 -7.31986733781081617e-02  -1.28450980270898834e-02  +6.45244732533126336e-02
1597 -7.79327676271710929e-02  +5.92039960667523207e-02  +9.09294630628263156e-02
1598 -7.88687194925822010e-02  +5.94344386428176247e-02  +9.52668868421502335e-02
1599 -8.74889074745663908e-02  +7.58439764250743165e-02  +2.94334647550809833e-02
1600 -9.00680688849501004e-02  +7.99254781128173886e-02  +2.70263686403185155e-02
1601 -6.91900106534106413e-02  +2.58740769368300746e-02  +7.52844971511129196e-02
1602 -7.08627934560499551e-02  +2.57146225462739283e-02  +7.22630488306431618e-02
1603 -1.52029564322418917e-02  +1.56266666820731627e-02  +7.39557046934889023e-02
1604 -1.05212435305977008e-02  +2.15526465794926604e-02  +7.36434816809421883e-02
1605 -4.66976407531297377e-02  +3.17763824610621248e-02  +6.35379821974526304e-02
1606 -4.92806995275438461e-02  +3.49173165207878056e-02  +6.28141627975664085e-02
1607 -5.37340569656985997e-02  +7.61785161907402864e-02  +9.34427691474276068e-02
1608 -4.79002289212965143e-02  +7.41391684751492863e-02  +9.73563091961095473e-02
1609 -6.70296347766016209e-02  +3.41804396445015077e-02  +9.05923134291425347e-02
1610 -6.95757234569862187e-02  +4.13981835149347457e-02  +8.73167638788044653e-02
1611 -3.40432664283596351e-02  +4.26725457872480854e-02  +8.92765263439561502e-02
1612 -3.78982939187277740e-02  +4.85187824282271307e-02  +8.46888211704364263e-02
1613 -6.06539242141299409e-02  +2.67505302772111098e-02  +1.01568854052983243e-01
1614 -5.60347687054774599e-02  +2.11154451043970397e-02  +1.07159831482818504e-01
1615 -6.26736664081576078e-02  +2.45186926088022533e-02  +6.74268281339730213e-02
1616 -5.77786046821216273e-02  +3.10893837975345817e-02  +6.71973145140954409e-02
1617 -8.38788615100592716e-02  -2.20789070221469631e-02  +3.80532312442601675e-02
1618 -7.98903415190204552e-02  -2.60227990269013103e-02  +4.11884602270980102e-02
1619 +1.04188514340302889e-02  -2.08253785116095554e-02  +5.98485621448809277e-02
1620 +5.66511971230536891e-03  -2.19181280315112643e-02  +6.10838387907510841e-02
1621 -8.41159901058671916e-02  +3.50067391382276258e-02  +1.24350623995931386e-01
1622 -8.85616098881023550e-02  +4.07543965482339704e-02  +1.25273221273262014e-01
1623 -4.88836711820647210e-02  +2.11870623579413497e-02  +8.50682491779751609e-02
1624 -4.56251918075189153e-02  +2.57377841845574003e-02  +7.99040509787643100e-02
1625 -1.00214860424388763e-01  +7.13245164374110702e-02  +3.39048502260919787e-02
1626 -1.08100739406293056e-01  +6.81395094080407132e-02  +3.00756448782659690e-02
1627 -5.84618842788200213e-02  +6.15278935626310808e-02  +4.55597448558998502e-02
1628 -6.06520544029291800e-02  +6.95901969433550954e-02  +4.20597247852186676e-02
1629 -4.15267841626450473e-02  +5.00623883111010748e-03  +5.78633058530126781e-02
1630 -4.55665979896581197e-02  +1.33647944895608369e-03  +6.47900341049810341e-02
1631 -9.89524409559243423e-02  +8.00818030435047554e-03  +2.78923764285398910e-02
1632 -1.03588723118351392e-01  +2.49522288720132939e-03  +2.53362636506369587e-02
1633 -4.07109293996359492e-02  -1.75550776685612225e-02  +6.85419990318827249e-02
1634 -4.04878402044626870e-02  -2.03368335316616092e-02  +6.72417273520264647e-02
1635 -5.87233105950181397e-02  +1.31366316514020635e-02  +8.87958488365454962e-02
1636 -5.01837089902666539e-02  +1.14488948398012193e-02  +9.19925709497250027e-02
1637 -6.47962408680611834e-02  +1.04929202198118122e-02  +6.35362781311950564e-02
1638 -6.48755955163534542e-02  +5.92659188405435331e-03  +6.59757211958313661e-02
1639 -4.47340634396707904e-02  +3.34488738986364192e-02  +4.23430222356059940e-02
1640 -4.50308523950615422e-02  +3.43264787500794574e-02  +3.91199674828947019e-02
1641 -1.18484334224114099e-01  +5.77410571032388326e-02  +8.11021619048400283e-02
1642 -1.21553245100335064e-01  +5.90199078450687198e-02  +8.17239654074593397e-02
1643 -9.67214313031823092e-02  +5.76722642912211175e-02  +1.09255808949536182e-01
1644 -1.08504466103776107e-01  +5.74221682577278070e-02  +1.10846264958731386e-01
1645 -1.10399657032983448e-01  -5.03468160360154727e-03  -5.32281149142644402e-03
1646 -1.18213514611848577e-01  -4.22819535193177422e-03  -1.29263713544107896e-02
1647 -1.15447473346510787e-01  +2.17963889928393627e-02  -2.28472184195216421e-02
1648 -1.14326360535969784e-01  +2.77069810852137270e-02  -2.22439276382683584e-02
1649 -1.02488426470573032e-01  +7.39886414912667573e-02  +4.49005978455825905e-02
1650 -1.00060448092871984e-01  +7.38203272089403700e-02  +4.86619789401454561e-02
1651 -7.43333501665088270e-02  +8.22881517234579363e-02  +5.35370247368933960e-02
1652 -7.66779394876471176e-02  +8.64740289629457731e-02  +4.45988610281171788e-02
1653 -3.72636215450082228e-02  +5.05000379052570735e-03  +5.48538243988067747e-02
1654 -3.47952315005156665e-02  +5.69196750441161494e-03  +4.27099831921781206e-02
1655 -1.25523579890316733e-01  +6.45195823634856780e-02  +7.82341236951159327e-03
1656 -1.25613187093198742e-01  +6.19742465720325708e-02  +2.34901472146817987e-03
1657 -4.17675221277683459e-02  -1.21833150681953627e-02  +7.17810490648396055e-02
1658 -5.32427402824654228e-02  -9.81122853510344589e-03  +7.13158350890190085e-02
1659 +3.22319855800195739e-04  +7.68148055787541695e-03  +4.36309792375540670e-02
1660 +5.78285724872648621e-03  +1.41068578733533206e-02  +4.26586034323690397e-02
1661 -3.58078032303614721e-02  +6.30910185865462964e-02  +5.87853748891708078e-02
1662 -3.34493141615520087e-02  +5.95042601715227715e-02  +6.03848662604527728e-02
1663 -1.11180791467622705e-01  +3.48857578353036282e-02  +4.00896601024224239e-02
1664 -1.15376048881317111e-01  +3.93366288751943669e-02  +4.51814680859255260e-02
1665 +3.08018618579876842e-02  -1.14552609829593182e-02  +5.34404694862130741e-02
1666 +3.91275390620278371e-02  -3.54191285752443723e-03  +5.14852808107588433e-02
1667 -4.22871227116559164e-03  +2.08248508443404767e-03  +7.49358080548731820e-02
1668 -5.17857077775695993e-03  +5.74515338065726463e-03  +7.07647001666989600e-02
1669 -9.65702406209252712e-02  +1.66715357892993250e-02  +6.72839321285757103e-02
1670 -9.73251118746547156e-02  +1.46283695544332064e-02  +7.11090486783270692e-02
1671 -1.14021919727868543e-01  +4.08872201240857297e-02  +6.50834472576100054e-02
1672 -1.14218628308500963e-01  +4.60410722238316777e-02  +7.34695175803830175e-02
1673 -1.24113795251089190e-01  +1.19565371462127638e-02  +9.03950914508055807e-03
1674 -1.26512214016682861e-01  +5.34976846573986375e-03  +8.34747123762084528e-03
1675 +1.52478538757444253e-02  +1.29128296238719418e-03  +6.35515228680913202e-02
1676 +1.17182414815926849e-02  -1.11125576280613815e-03  +6.48288448120931116e-02
1677 -7.74239453687812496e-02  +8.56966930195714460e-02  +5.90340369730890033e-02
1678 -7.96343338119147037e-02  +8.44545186605284159e-02  +5.83525332032977032e-02
1679 -8.59595836208818936e-02  +2.77051457905201533e-02  +1.15045255334751476e-01
1680 -9.33873721633100562e-02  +2.74386508229869583e-02  +1.17144673973278976e-01
1681 -1.00591632865592043e-01  +2.22909087171081939e-02  +4.56726637596310409e-02
1682 -1.03830602746429787e-01  +1.18391853536845559e-02  +4.64076791653085866e-02
1683 -9.01505353321180591e-02  +6.12993292754149266e-02  +1.06150960820713111e-01
1684 -8.54780099953926231e-02  +6.06286205670048192e-02  +1.07553768267247732e-01
1685 -5.59907336359338689e-02  +8.89428543990375825e-02  +7.26064567472885641e-02
1686 -5.18191106222146494e-02  +9.11290459814585729e-02  +8.06397946874164162e-02
1687 -1.67950716037376588e-02  -2.89408711981139349e-02  +2.79157455363145783e-02
1688 -1.31369230344588455e-02  -3.25168994046737964e-02  +3.05641647051170737e-02
1689 -8.07341699383519046e-02  +8.57466891314171281e-02  +5.56926055508222273e-02
1690 -8.79291603624284684e-02  +8.08220592458227111e-02  +5.49564008275743657e-02
1691 -7.98548534829812140e-02  +9.88466373308033858e-02  +8.04071951045694788e-02
1692 -7.96034590905932010e-02  +1.01049575758178120e-01  +7.53183633085306864e-02
1693 +2.03970866896636049e-03  -8.34515653688757721e-03  +5.13052417797799989e-02
1694 +5.34068918198318029e-03  -3.52015963336947376e-03  +5.13741676838345360e-02
1695 -4.72571740381983879e-02  +1.98435926649466569e-02  +4.55675610569054174e-02
1696 -4.81573918145717997e-02  +1.62592954134057090e-02  +4.60814359746303595e-02
1697 -8.19179762801720002e-02  +7.36145194523307594e-02  +1.05560048535241729e-01
1698 -8.60646459767187427e-02  +7.37100130536918335e-02  +1.14282627333922623e-01
1699 -8.99688685585000036e-02  +6.01322098133227345e-02  +8.15361088570996512e-02
1700 -9.15186039724046607e-02  +5.36904233277353607e-02  +8.65636566543201980e-02
1701 -7.43417727538432799e-02  +3.42624266893939017e-02  +2.29456497548747307e-02
1702 -6.58831795972290302e-02  +3.22037982509621526e-02  +1.57997601648043606e-02
1703 -1.49609654202082854e-03  +4.43273262573663264e-03  +4.39192973033140366e-02
1704 -3.05770445776946086e-03  +7.31768369210506354e-03  +3.60377006427402419e-02
1705 -7.39937010546474760e-02  +1.28391554581846288e-02  +6.53167015482839508e-02
1706 -7.70825931922273916e-02  +9.68595681125069066e-03  +7.19522754331651387e-02
1707 -8.37397673145795912e-02  +6.72092248578181201e-02  +4.82786039790322127e-02
1708 -8.50509484820275719e-02  +7.31283937072498696e-02  +4.95633086660154792e-02
1709 -1.05832669852144540e-01  -9.56235978269728620e-04  +7.29485849161000122e-02
1710 -1.06331043354315230e-01  -6.14449782313453586e-03  +7.03700505462162562e-02
1711 -1.11690638898810507e-01  +5.19944966388009577e-02  +2.90897229051854146e-02
1712 -1.07925022334856208e-01  +5.87430092534296511e-02  +3.30305161232754829e-02
1713 -5.50612498794241859e-02  +4.43094062540865044e-02  +3.04165721454910908e-02
1714 -5.02409130899157674e-02  +4.56628017072485057e-02  +2.34154314809343102e-02
1715 -9.07867280584046948e-02  -7.58046681244478604e-03  +5.20188426058940806e-02
1716 -8.95009247681893549e-02  -1.39974780494476515e-02  +5.74245819414657688e-02
1717 -8.28430590960829993e-02  +3.05971936165237469e-02  +1.21288433137717006e-01
1718 -8.10455156329874110e-02  +3.28489413293570759e-02  +1.21273101789406437e-01
1719 -1.01133501061102152e-01  +7.96895392286288279e-02  +2.87547798537425812e-02
1720 -9.84488355627144984e-02  +8.50898264116493191e-02  +2.17631131011376995e-02
1721 -1.00472765582402188e-01  +4.95170412083106373e-02  +2.32527228539992185e-02
1722 -1.02391036065387089e-01  +5.22999153671654393e-02  +1.80571015780078871e-02
1723 -1.66817747635545342e-03  -1.36243378055800821e-02  +3.51779902145311074e-02
1724 -7.37921267526360221e-04  -9.08851700151411951e-03  +3.04601694201242813e-02
1725 -6.87252210421068210e-02  +6.70010262712095184e-02  +8.08539474988799467e-02
1726 -7.14613056249212564e-02  +7.28586625326959059e-02  +7.99764305052693553e-02
1727 -1.07159880569828864e-02  +1.77650028197631690e-02  +5.36167887112741076e-02
1728 -4.59651945050308132e-03  +1.39710931570586477e-02  +5.18264541831177997e-02
1729 -5.42920009834591266e-02  +3.25419881631496821e-02  +8.65074766465967343e-02
1730 -5.62704524896176714e-02  +3.25663251780581794e-02  +8.85536321241035262e-02
1731 -1.24432130087563320e-01  +6.39910824844292792e-02  +1.06080564120223531e-02
1732 -1.19046961657556183e-01  +7.03033229805310050e-02  +6.89618568890017561e-03
1733 -4.74795509205111557e-02  -1.02673074327605338e-02  +5.80698350748836412e-02
1734 -5.29162107610753191e-02  -1.57509814855407056e-02  +5.42295155747909777e-02
1735 -8.11159791396105501e-02  +3.19085256381591159e-02  +2.76041093681465358e-02
1736 -8.76606651601576220e-02  +3.28803597840037001e-02  +1.49918007148446223e-02
1737 -1.76234095315405126e-02  +1.42695741734529032e-02  +3.90540591301976395e-02
1738 -1.90964978273622139e-02  +9.56575921952995158e-03  +3.86842601001747347e-02
1739 -8.10062011789485503e-02  -4.45647471997636432e-03  +6.30954029464165650e-02
1740 -8.22757347463576871e-02  -7.30144475662349631e-03  +6.22112604053276300e-02
1741 -7.02487278943855903e-02  +2.38894836127813981e-02  +1.14526024813726354e-01
1742 -6.16806894921098497e-02  +2.40356428175503116e-02  +1.12601790129239765e-01
1743 -6.77827786878591465e-02  +7.77314024808521131e-02  +9.95175231493434370e-02
1744 -6.99621638972071497e-02  +8.46180410409001493e-02  +1.03640469048159559e-01
1745 -4.93759596298975270e-02  +2.23200916285266199e-02  +9.01146436259484540e-02
1746 -5.26702415970624616e-02  +2.64758581727207072e-02  +9.45799525954355430e-02
1747 -1.13350788781185971e-01  +8.57094222687210250e-02  +3.44317949854098318e-02
1748 -1.17444831855603976e-01  +9.07007823068473745e-02  +4.02352939417828931e-02
1749 -9.37341392476472718e-02  +5.74494627148814385e-02  +1.06971631471016487e-01
1750 -9.17352293943208136e-02  +5.86541543403197377e-02  +1.12306358706001794e-01
1751 -9.89121742811875371e-02  +1.88756804404301981e-02  +6.56420250496948382e-02
1752 -9.68030298585726284e-02  +2.16986095498710382e-02  +7.29913329404335287e-02
1753 -1.21171926502402452e-01  +2.64930749615283657e-02  -2.95142343266307401e-02
1754 -1.24919237252762175e-01  +2.49446758851885608e-02  -3.06759178479911118e-02
1755 -1.17931419544871588e-01  +5.15864513211368239e-02  +3.39679094835160234e-02
1756 -1.16393309740269416e-01  +4.62228570258687368e-02  +4.14076327697846178e-02
1757 -4.45098589872059067e-02  +8.05982176427106900e-02  +6.82834378939398412e-02
1758 -4.18294706736431141e-02  +8.50441347486314558e-02  +6.75540450264892067e-02
1759 -4.57703950546515803e-02  -2.39988871003596078e-03  +3.07228411828700393e-02
1760 -3.96486325858443830e-02  -7.13438100981157730e-03  +3.00310944936915750e-02
1761 -1.07055548561482639e-01  +1.74765562427558812e-03  +7.21432921112818010e-02
1762 -1.06217309856737649e-01  +2.14797015390548289e-03  +7.69551578624430299e-02
1763 -6.71945923447564986e-02  +7.13499352590310776e-02  +5.60893692821725146e-02
1764 -5.80425411744850822e-02  +7.22108798178858202e-02  +4.94612776434095944e-02
1765 -7.38709687803067450e-02  +8.67821124109470626e-02  +5.97269755790453827e-02
1766 -7.43483803830191220e-02  +8.91779473035190923e-02  +6.22264511953807414e-02
1767 -1.18201356955317777e-01  +4.18317728350024939e-02  +2.43549703549272231e-02
1768 -1.19777552775745727e-01  +3.62948771233549058e-02  +2.73473581368200991e-02
1769 +2.42977649422111280e-02  -3.13018669548690148e-02  +4.36004266371100568e-02
1770 +2.71477898512509641e-02  -3.07416412781457010e-02  +4.36557806006389673e-02
1771 -5.44638828912018327e-02  +2.98829647715530763e-02  +8.32363064353856680e-02
1772 -4.44555083425691028e-02  +3.41474640666097687e-02  +8.11212223224262868e-02
1773 +2.56233003645506838e-03  -1.45632198175198145e-02  +3.42723295518437623e-02
1774 +8.70244413542468551e-03  -7.90496703046565663e-03  +3.51290894000484619e-02
1775 -8.18395198398057661e-02  +9.02023038296287105e-02  +8.82424650351736617e-02
1776 -8.37951632914186451e-02  +8.84177345798060760e-02  +9.53332049418151584e-02
1777 -1.10588351583240305e-01  +1.56170316037874506e-02  +5.96672396200246813e-02
1778 -1.15376190757500899e-01  +1.64184611386491361e-02  +5.76801277373492904e-02
1779 -3.50438328392003616e-03  +9.35852245608855774e-04  +4.57620035258195154e-02
1780 -8.25250534339531418e-03  +7.17138103003053806e-03  +4.48034434778794913e-02
1781 -6.32087106520151099e-02  +3.14665881168295219e-02  +4.45668323929763813e-02
1782 -6.00030277924956737e-02  +3.82757773045297386e-02  +5.29772164662959538e-02
1783 -2.29790107926681787e-02  -9.02286210732669222e-03  +4.82181593544794979e-02
1784 -2.93420360986411874e-02  -7.24119148160680490e-03  +4.58549625117783619e-02
1785 -9.45924809453240478e-02  +5.35338340709000382e-02  +9.58471741860784238e-02
1786 -9.51877107616116575e-02  +4.62174169312055474e-02  +9.70110754775878464e-02
1787 -1.21131533224467500e-01  +4.07178746071487768e-02  +2.27624666805298706e-02
1788 -1.22823234058882694e-01  +4.18708169370395206e-02  +1.95696240335364868e-02
1789 +3.41139858935733953e-02  -6.12728902836431367e-03  +6.48966168822394524e-02
1790 +3.56617391394053670e-02  -2.54749782320801187e-03  +6.52672409584831442e-02
1791 -4.34890278027362381e-02  -7.10664423438482542e-03  +4.73730076410746673e-02
1792 -4.66955805776718205e-02  -5.77929630441805387e-03  +4.15645899776713526e-02
1793 -1.24028536903749070e-01  +6.27820236549502253e-02  +1.41024278434521890e-02
1794 -1.24386345995892447e-01  +8.27630421246676601e-02  +1.55517157123179709e-02
1795 -4.84695738570008611e-02  +3.06182304031894191e-02  +4.29314367609740719e-02
1796 -5.29134008949316975e-02  +3.10614263605731369e-02  +4.27170400779267739e-02
1797 -2.53153759364400169e-02  +6.97466665935862935e-03  +7.30776337937032311e-02
1798 -1.61771742250691082e-02  +4.67860598899634550e-03  +6.94168244957482222e-02
1799 -7.62811607201821507e-02  +2.46282742833281026e-02  +9.98403025760462998e-02
1800 -8.25070702126494276e-02  +2.95423734504112918e-02  +1.00756270161607098e-01
1801 -1.08583741168627387e-01  +5.66412510876947856e-02  +5.90868477174207457e-02
1802 -1.12694739680123265e-01  +6.33969748519869064e-02  +5.78404540049202998e-02
1803 -7.62901421029558713e-02  +4.17164348501101109e-02  +2.47580654575434156e-02
1804 -7.87968891288289564e-02  +3.65876961866366812e-02  +2.48908503830177069e-02
1805 -1.76378932268239676e-02  +1.49390203261246420e-02  +7.46747747599910139e-02
1806 -1.69255672658831305e-02  +1.79413322153887701e-02  +7.66491465452362741e-02
1807 -4.92483135707510525e-02  +5.55842705658606065e-02  +8.93563452810878650e-02
1808 -4.90669962767676382e-02  +5.31522722483745019e-02  +9.02225990334807187e-02
1809 -5.80683952566369427e-02  +9.43996623240010886e-03  +9.75630018975424396e-02
1810 -5.33054412654090717e-02  +1.63352470124136472e-02  +1.00552069257658819e-01
1811 +3.37001902157821401e-02  -1.38118850023257571e-02  +5.30869260417059369e-02
1812 +4.01440411827339305e-02  -1.09400746054088317e-02  +5.83348418739418617e-02
1813 -6.54455930262103636e-02  -6.38456908519328958e-03  +8.07276967759021080e-02
1814 -7.02184108171910321e-02  -2.14599995030781101e-04  +8.83531182285557659e-02
1815 -8.30359746213123473e-02  +9.13315326836796754e-02  +8.42824774680104721e-02
1816 -8.56047378041549373e-02  +9.22754664734426050e-02  +8.65857308638551676e-02
1817 -7.99552515055315521e-02  +3.38716652798058335e-02  +9.16302239058629786e-02
1818 -8.31359501428077935e-02  +3.90089923432290417e-02  +9.09298525416076947e-02
1819 -1.20643596362193850e-01  +1.53670532734300532e-02  +8.52424934510016830e-03
1820 -1.27892757040836053e-01  +2.02263003017622948e-02  +1.22272913875179721e-02
1821 -1.14963307208657245e-01  +2.61678695471663190e-02  +7.82759901019092486e-02
1822 -1.25511456986687281e-01  +3.92428045642847292e-02  +8.24841663984500761e-02
1823 -8.24689685046413046e-02  +2.59492946112246173e-02  +3.61126013605234941e-02
1824 -7.67678878471724641e-02  +2.40993211741669031e-02  +3.87289549376434450e-02
1825 -1.04345268366025451e-01  -5.83593047782814470e-03  +3.85866040439689735e-03
1826 -1.04515262865189570e-01  -9.42282466525865177e-03  +5.79703241082574292e-03
1827 -1.17529128187111920e-01  +5.49036634363575318e-02  +4.08387557042634158e-02
1828 -1.15399351907439843e-01  +5.50183803754197287e-02  +4.82149033729331461e-02
1829 -7.38751302934897436e-02  +4.76636370804875906e-02  +5.96940561823381469e-02
1830 -7.20696542075933422e-02  +4.97260533605924995e-02  +6.19821621006723597e-02
1831 -3.94350469850526589e-02  +4.78650632903505971e-02  +5.89878032977680516e-02
1832 -3.43916369068860070e-02  +4.32720045998102598e-02  +6.18604921439154451e-02
1833 -1.22652429129870094e-01  +2.36309200489195036e-02  -1.57091969512451607e-02
1834 -1.24626369526885120e-01  +2.52837019232995328e-02  -1.56647009339264502e-02
1835 -1.16173305881802445e-02  +2.70163984899009640e-02  +4.48444499160130447e-02
1836 -8.36577354001147473e-03  +3.16161082218598191e-02  +3.86188378514357097e-02
1837 -6.60779704257659084e-02  +7.19019076351874453e-02  +8.75820858923195833e-02
1838 -6.49882912841283494e-02  +8.37466001695618134e-02  +8.58147528839900003e-02
1839 -4.37798664152771119e-02  +5.40404646665360866e-02  +5.25614126962586567e-02
1840 -3.57027076915633623e-02  +5.61879762611372929e-02  +4.86479362084448544e-02
1841 -8.75032390908384167e-02  +5.66200826967107307e-04  +9.81205309826235772e-02
1842 -9.46218262539540445e-02  +6.04824378321851001e-05  +1.05306139750100641e-01
1843 -6.82632008677804547e-02  +4.55314878560516001e-02  +4.34940885883396966e-02
1844 -7.01269409218048811e-02  +6.12354242400441548e-02  +3.12168477613608449e-02
1845 -1.03388415443017426e-01  +3.34813329015469421e-03  +8.07250549461446462e-03
1846 -1.06130353913499703e-01  +3.55466856939081301e-04  +7.43561448313273879e-03
1847 -9.29467129997540026e-02  +9.74379390556050495e-02  +3.29588966436550404e-02
1848 -9.41548185560511092e-02  +1.07401763770729589e-01  +3.26591340166826061e-02
1849 +3.65963320495490824e-02  +1.00254691259724655e-02  +6.85739103384685744e-02
1850 +3.99473343749370755e-02  +1.30465966630841593e-02  +6.51952324111188669e-02
1851 -1.26579325845571133e-01  +1.82330006247145675e-02  +3.49049331866297524e-02
1852 -1.31159783179172595e-01  +1.68602340948998675e-02  +3.97930241507791146e-02
1853 -2.66553303303740802e-02  -9.17814111806823478e-03  +3.87726168457509582e-02
1854 -3.22096850425792960e-02  -1.88250345363250916e-03  +3.78747701086248681e-02
1855 -9.85902251291940340e-02  +8.35624155169725907e-02  +8.33780055465202230e-02
1856 -9.91099924040399899e-02  +9.18284532811607102e-02  +8.25554038412987523e-02
1857 -7.69680953030742604e-02  +5.22801499694848237e-02  +1.10871017596199134e-01
1858 -7.77760725306917006e-02  +4.44562026892262735e-02  +1.09770838992225728e-01
1859 -7.02022495469753760e-02  -2.42699756022029360e-02  +5.80382871636527728e-02
1860 -7.24724723425451411e-02  -2.55886837873998199e-02  +5.81664661539708500e-02
1861 -5.43889509567494350e-02  -2.85086231166956396e-02  +3.65229351646583489e-02
1862 -5.33169765151254652e-02  -3.06363464341523895e-02  +3.72328331601181686e-02
1863 -5.61677938994984034e-03  -8.02649376573010302e-04  +7.39789336178463680e-02
1864 +3.14200105990295256e-04  -4.15815957657356735e-03  +7.77454452216234382e-02
1865 -6.83127872461743030e-02  -1.85307899201881815e-02  +3.18164071293558781e-02
1866 -5.57180144234578623e-02  -1.32578065094327395e-02  +2.99012965594739125e-02
1867 -1.23105877347666856e-01  +6.83164325492969793e-02  +5.26769770015902764e-02
1868 -1.25260439518306621e-01  +7.82163190600475705e-02  +5.52415346291182455e-02
1869 -1.04299396043585707e-01  +9.68035896814719021e-02  +4.39125274803303864e-02
1870 -1.07120174823819872e-01  +1.00683264260133146e-01  +3.95942188812038395e-02
1871 -8.12773786686873667e-02  +3.84826935946734894e-02  +3.99240624301151759e-02
1872 -7.92943783983266065e-02  +4.06925393737620350e-02  +3.74596619992453930e-02
1873 -8.64236303117525279e-02  +2.77424413049231836e-02  +1.22661906741865764e-01
1874 -8.93149238165008574e-02  +2.28637589253206965e-02  +1.22872709415328102e-01
1875 -9.27237285047942811e-02  +4.87435115174851760e-02  +5.94375984943125157e-02
1876 -9.03927802912859318e-02  +3.93504926112046988e-02  +6.39342897649884528e-02
1877 -8.55673823223366131e-02  +8.90460240116371649e-02  +3.09943355298020369e-02
1878 -8.78827412103341671e-02  +9.07685379043672441e-02  +3.32961802568600487e-02
1879 -1.08194237404278498e-01  +8.43024791359245768e-02  +2.91190751515815506e-02
1880 -1.11009513458048104e-01  +8.98172467051883555e-02  +1.56072919780271425e-02
1881 -4.71458483369440115e-02  -9.34001998817955703e-03  +7.10654389383796325e-02
1882 -4.89986811697187968e-02  -3.95288062042296710e-03  +7.21923215780806010e-02
1883 -1.02021567250003567e-01  -1.83815320933155349e-02  +3.48625684400409100e-02
1884 -1.02192469379337500e-01  -2.71000368952462080e-02  +3.53188518592887357e-02
1885 -7.35123036318018896e-02  +6.08521732771170679e-02  +1.12847011030247135e-01
1886 -7.91347458505620854e-02  +6.34581044166908775e-02  +1.18671022185050143e-01
1887 -6.88489364015811012e-02  -1.17485754283184092e-02  +8.43449059773856841e-02
1888 -6.96250183040180576e-02  -1.52072879977275272e-02  +9.39875959544719114e-02
1889 -1.04907673278459943e-01  +1.82451786527164164e-02  +8.97515548412231891e-03
1890 -1.06086708542455110e-01  +2.29871101204514768e-02  +6.16882242001803860e-03
1891 -1.15321766534315528e-01  +2.54855570420238270e-03  +6.96718751952508236e-02
1892 -1.17390414224059533e-01  -4.08938188866114424e-03  +6.71433324286540151e-02
1893 +2.05945422944538228e-02  -6.97442449754511352e-03  +6.75883278632721241e-02
1894 +1.64852702929931920e-02  -3.96902789710308970e-03  +7.28470857138190653e-02
1895 -4.51170253960271189e-02  +1.58890123795084708e-02  +4.86687582033885485e-02
1896 -4.10783444755119381e-02  +1.35520048265968286e-02  +5.17467539123958389e-02
1897 -9.45594621346130954e-02  +4.79952245691955687e-02  +5.99872277687701697e-02
1898 -9.86006580709048730e-02  +4.73242765893399156e-02  +5.75621285436425240e-02
1899 -1.50853548540697460e-02  +2.81340555807706762e-02  +7.42894501412839359e-02
1900 -8.88066646736348358e-03  +2.81145125698237866e-02  +7.65773954036524235e-02
1901 -8.00805390301629477e-02  +6.24546954152396042e-02  +5.00598681413787008e-02
1902 -8.26613906942133408e-02  +6.10813259101328082e-02  +4.42559674500630912e-02
1903 -6.15223734158365509e-02  +8.54449282201008714e-02  +5.71547129402159432e-02
1904 -5.30660873124391211e-02  +8.29564232370882809e-02  +5.61639908189215872e-02
1905 -9.31684237019955591e-02  +1.30967676835002499e-02  +6.90119621986600429e-02
1906 -9.00513967473249716e-02  +8.27924722382680778e-03  +7.41127650453222847e-02
1907 -1.01196167606254134e-01  +4.45052557387171227e-02  +6.99666996086221460e-02
1908 -1.02669124002063405e-01  +3.95617315527803451e-02  +7.35948084408956926e-02
1909 -5.73864303917750590e-02  +9.30069887972231196e-02  +5.71040393021184853e-02
1910 -5.84311574455595104e-02  +9.40612736584702375e-02  +5.91977859084029320e-02
1911 -8.31716252781194987e-02  +7.48463859360399830e-02  +9.90530428836241678e-02
1912 -7.94445944854616365e-02  +7.88509866577467161e-02  +9.93368417726577801e-02
1913 -1.13203266317431522e-01  +2.48028536675115770e-02  -7.01628140195787202e-04
1914 -1.15996447564117672e-01  +2.78360880404749898e-02  +9.35350363959486242e-06
1915 -5.22274104964245978e-02  +1.04957858180150104e-02  +9.05432883213116574e-02
1916 -4.52023534526463239e-02  +5.55872525231021833e-03  +9.29209506410169639e-02
1917 -9.95919877262354675e-02  +4.55038861317040230e-02  +1.11929971806721373e-01
1918 -1.01445587895474268e-01  +4.46330497198310916e-02  +1.11477243999159245e-01
1919 +2.47784692351384582e-03  +1.98990249195860926e-03  +5.62398600569739213e-02
1920 +5.27009393313261371e-03  +5.61147677378330198e-03  +6.24326286963452562e-02
1921 -9.52951508568066347e-02  -1.98201478412268544e-03  +4.24165570396521432e-02
1922 -9.29125744299024309e-02  -5.67160230788313433e-03  +4.39005125651298206e-02
1923 +3.42498670715894460e-02  -1.71824155587610751e-02  +6.83108625924769980e-02
1924 +3.75345741477634623e-02  -2.26513207562991196e-02  +6.47642980629834775e-02
1925 -8.59631671498405081e-02  +9.02400376327991971e-02  +3.11203430034732512e-02
1926 -8.09413149735706688e-02  +9.42661870361513610e-02  +4.33634159239630126e-02
1927 -2.86093590119708870e-02  +1.02352548316627795e-02  +7.16266867962540160e-02
1928 -2.68294348913315737e-02  +7.01067566093181715e-03  +7.34779539664677100e-02
1929 -3.81749046247427878e-02  +2.16041302201289594e-02  +3.61506181303578034e-02
1930 -3.55455938771056731e-02  +2.78562168734827094e-02  +3.13167581712259779e-02
1931 -1.32223499829031681e-02  +3.09318949808267303e-02  +7.15980237128077401e-02
1932 -1.00234702798287865e-02  +3.08808044604556090e-02  +6.55836170821805509e-02
1933 -8.47061608389639564e-02  +5.13908231276032981e-02  +5.54633906151776324e-02
1934 -8.70232301282618109e-02  +4.78230986213633580e-02  +5.86090118851438358e-02
1935 -1.14272116781934968e-01  -5.67553459966747310e-03  +1.61490189423954163e-02
1936 -1.18604011056567357e-01  -1.10204341489758811e-02  +1.25379562023999538e-02
1937 -7.22188331388061155e-02  +2.34533325312505578e-02  +1.13143334998834860e-01
1938 -7.41141734879981889e-02  +2.27795938143456889e-02  +1.18615760918108840e-01
1939 +6.00148939461994935e-02  -8.46499584511069963e-03  +7.01143192090678685e-02
1940 +6.33268762727993290e-02  -1.23947867499710259e-02  +7.16206917062209014e-02
1941 -6.22246710279802454e-02  +1.20685454518327778e-02  +4.93562620475949884e-02
1942 -6.94481759259988896e-02  +8.69493596130293221e-03  +5.30965704963207441e-02
1943 -7.08473977648667042e-02  +9.77342936156564424e-02  +5.71443098652214612e-02
1944 -7.26198161447521862e-02  +1.01126750266849488e-01  +5.57653745091234720e-02
1945 -9.52200231325358720e-02  +7.32189182815549816e-02  +6.53720076983091564e-02
1946 -1.02734501848134360e-01  +6.97069708790384740e-02  +6.51345673886189608e-02
1947 -1.09011090700540603e-01  +5.07283059842906572e-02  +2.79671082792286203e-02
1948 -1.14024299721940142e-01  +5.04071536946863324e-02  +2.99427260362935439e-02
1949 -1.13548339028390038e-01  +4.83581966783320563e-02  +1.12710806201625335e-02
1950 -1.12719987061499549e-01  +4.21570967426503698e-02  +4.26999435538310494e-03
1951 -9.87778093737492480e-02  +8.78928866989910768e-03  +6.55277452414817912e-02
1952 -9.28783157006523585e-02  +8.29855716992787540e-03  +6.26256802815383790e-02
1953 -8.44599269733986441e-02  +7.66302013285574402e-02  +7.96824731905392269e-02
1954 -8.84439890726181344e-02  +7.66924846304001123e-02  +7.55847411928635693e-02
1955 -1.04408561360927632e-01  +1.48857847998944883e-02  +4.43050437561344768e-02
1956 -1.09835325641085044e-01  +7.51186148462296231e-03  +4.13541345606970451e-02
1957 -1.26010530705220974e-01  +2.71292480349730573e-02  +3.72790215122336538e-02
1958 -1.28530331799749598e-01  +3.33177840816513415e-02  +4.10363351813434821e-02
1959 +2.09122906348407599e-02  -6.56564459065890876e-03  +6.68754751090862992e-02
1960 +2.32293460083378145e-02  -5.44173083062188603e-03  +7.02820530338754829e-02
1961 -1.14670370173383593e-01  +1.08317379213637103e-02  +2.74930942321108349e-03
1962 -1.13928733510434199e-01  +3.50822284977719097e-03  -4.35805106163316986e-03
1963 -8.47361075517840540e-02  +1.02027346885903633e-01  +5.15240431292067966e-02
1964 -9.28058215341333731e-02  +1.02859787918090750e-01  +4.76509535714365398e-02
1965 -9.29730272002457087e-02  +1.18336535992717966e-02  +3.06632624650443990e-02
1966 -9.16293717709549121e-02  +7.36694091597657821e-03  +3.36063695507919299e-02
1967 -1.13924186319326534e-01  +2.45331723577790518e-02  -1.26482008028612324e-02
1968 -1.08684845059156293e-01  +2.64712761794912849e-02  -1.44884204035477960e-02
1969 -8.83599412473988349e-02  -2.58060802066117194e-02  +3.08793089293088775e-02
1970 -9.76748892629938498e-02  -2.88758433598885408e-02  +2.13785087918890830e-02
1971 -5.62162430667798793e-02  +5.46120077709808388e-02  +1.10391312249108919e-01
1972 -5.69754061610041190e-02  +5.98638896334799456e-02  +1.14107485385971472e-01
1973 -9.53721593525011513e-02  +6.51732755753443027e-02  +3.15448737526475217e-02
1974 -1.03596896449821313e-01  +6.82916755141084325e-02  +2.41407290541311020e-02
1975 -1.02764999495525734e-02  -1.15717896146067378e-02  +6.61476950151111964e-02
1976 -1.00054886137772893e-02  -1.45572538345192879e-02  +6.93464858395040906e-02
1977 -1.12305459245942568e-01  +8.50075725842356356e-02  +3.02922852935622530e-02
1978 -1.13707770090121590e-01  +8.33836146488043800e-02  +2.63187212891773104e-02
1979 -5.69305131329928757e-02  +5.35420254177272348e-02  +1.10213936908414106e-01
1980 -5.45477046095494272e-02  +5.30333208946691878e-02  +1.13722920436247363e-01
1981 -6.90253459023058291e-02  +2.55749204399553370e-02  +8.65481855291107688e-02
1982 -6.94554190013524642e-02  +2.50035815575291309e-02  +9.04989437150485465e-02
1983 -7.74350096008005195e-02  +4.33717635780817914e-02  +6.57496890955601709e-02
1984 -7.84340326822454276e-02  +4.46245914799749122e-02  +7.09752118376170554e-02
1985 -6.32209165202848450e-02  +6.28210774691266710e-02  +8.33601171373013344e-02
1986 -5.11453877012971111e-02  +5.35115569327744151e-02  +7.62457545375523071e-02
1987 -1.19124412674647989e-01  +2.02263400609443492e-02  +6.28488706411182568e-02
1988 -1.22974974981058235e-01  +2.29526328875170119e-02  +5.77697147582553541e-02
1989 -4.22138704218797817e-02  -7.05661010085040837e-03  +5.93572255645402475e-02
1990 -4.53478745349011683e-02  -4.98356674797798861e-03  +5.88132929609499616e-02
1991 -9.01504065742583238e-02  +6.29976660842804063e-03  +3.44565240574672277e-02
1992 -8.87067233512981307e-02  +2.89204801783147754e-03  +3.88649629676197234e-02
1993 -6.54819857142063672e-02  -2.17150413084660140e-02  +7.09983831339610766e-02
1994 -5.91164173798648870e-02  -2.14935993740034380e-02  +7.48380956512376405e-02
1995 -1.11452620712810785e-01  +2.94275900287017216e-02  +7.29280723595274738e-02
1996 -1.15264333135614155e-01  +3.55781297390726919e-02  +7.37439718138335615e-02
1997 -3.57396519391538423e-02  +6.80994831946513807e-02  +6.54439945363394365e-02
1998 -3.97895470402121684e-02  +7.10888659807872997e-02  +6.91503817002368931e-02
1999 -9.55181760097899429e-02  +4.41300501312239107e-02  +1.73851489005994730e-02
2000 -1.00257086794795780e-01  +4.41971893595722101e-02  +1.80988647897367301e-02
2001 -1.07733955641554233e-01  +2.23420929715885189e-02  +4.88055412249843931e-02
2002 -1.09568027992637013e-01  +1.77158592771749432e-02  +5.00270486631257325e-02
2003 -9.81333778651969496e-02  +2.84948926410767481e-02  +4.58163917383684408e-02
2004 -1.00535549638422275e-01  +2.80568061205830055e-02  +4.53534055716895146e-02
2005 -7.54126956173984953e-02  -1.37540113021720600e-03  +6.20337132891060558e-02
2006 -8.04624549492395369e-02  +2.67401702540391280e-03  +5.83481573453745392e-02
2007 -1.17667471284227082e-01  +5.02526019854695593e-03  +1.75506910754776833e-02
2008 -1.25462557131626268e-01  +8.60504502091514155e-03  +1.77447164351277366e-02
2009 -9.67431631687468013e-02  +5.14101866673905700e-02  +1.11095928498209415e-01
2010 -1.03270783279704459e-01  +5.34551761328441871e-02  +1.18492580876998807e-01
2011 -1.15142704138831223e-01  +5.08111172190390259e-02  +4.52223481641508916e-03
2012 -1.12140686873341763e-01  +5.61505307727754380e-02  +1.91164317186844112e-03
2013 -1.06395162585620442e-01  +2.19038327515343571e-02  +8.86667799562155939e-02
2014 -1.01700695270292393e-01  +1.68250725665259199e-02  +9.53513354954479003e-02
2015 -7.63555135804836471e-02  +3.26869905991339083e-02  +9.19370447219613751e-02
2016 -7.72317601589914832e-02  +3.27225955290970094e-02  +9.62778917257910843e-02
2017 -9.22925033388334870e-02  +9.85152076097897539e-02  +7.74662004648249969e-02
2018 -9.21853869568459577e-02  +1.04313535781748359e-01  +7.46994944945099659e-02
2019 -1.04484777628626874e-01  -1.55864081042050955e-02  -9.23840654591846864e-04
2020 -1.07534461375178983e-01  -1.82841384368860743e-02  -4.40688770616208102e-03
2021 +3.08765253209605482e-02  +3.56052084224302420e-03  +6.20509657332683831e-02
2022 +2.89437039328286419e-02  +6.18954066933272932e-03  +5.89586717866672216e-02
2023 +1.92368690041129931e-03  -1.64106407769474792e-02  +3.22664590120478809e-02
2024 +3.18241463589259872e-03  -1.56677805971007882e-02  +2.80813725816130740e-02
2025 -1.04397930925098067e-01  +2.09371864329914413e-02  +5.97458124799603238e-02
2026 -1.01243737428475492e-01  +2.23257570932252070e-02  +6.19877727665073125e-02
2027 -3.36603816866531125e-02  -1.64387028467877488e-03  +6.46855254320759521e-02
2028 -3.51031043791194888e-02  -3.54946716942352962e-03  +6.68419497765197629e-02
2029 -1.12761462338648019e-01  +2.39411284911057627e-02  -7.22205009101450782e-04
2030 -1.21840524889095386e-01  +2.10771023847126752e-02  +2.16147558332188808e-04
2031 -1.95896694359601990e-02  +2.60029755196132112e-02  +3.97806141434798657e-02
2032 -2.00080991478369594e-02  +3.05097988171727369e-02  +3.99455485480393335e-02
2033 -4.45365634947259698e-02  -3.41840569103100123e-02  +3.54307867323674502e-02
2034 -3.88149739161985086e-02  -3.55966830443876711e-02  +3.84240487784846957e-02
2035 -4.78929702083926365e-02  -9.50084663326989059e-04  +2.60158690828417374e-02
2036 -4.19599126946524348e-02  -1.61923507080801712e-03  +2.10989485319807817e-02
2037 -8.21112139575290029e-02  +2.63372099627129756e-02  +1.13533955282233881e-01
2038 -8.46164438244464412e-02  +3.00631834870519025e-02  +1.08667864685800905e-01
2039 -9.01426115675552503e-02  +4.72332372283588153e-02  +2.53732416984968033e-02
2040 -8.85487679117435700e-02  +5.18029488085034323e-02  +2.96782168049788235e-02
2041 -5.19737889159558849e-04  +6.26672645146534278e-03  +4.01313816684683231e-02
2042 +3.99220682639250379e-03  +9.70650981119415904e-03  +3.62125183465765652e-02
2043 -3.65898603259258159e-02  +5.16106221076556987e-02  +6.59435026186364487e-02
2044 -3.78420300528257911e-02  +4.62890465119340788e-02  +7.53627915336389231e-02
2045 -7.19738701320525864e-02  +5.02441969068235586e-02  +4.88862939333044449e-02
2046 -7.18950592076144368e-02  +4.95875182003052140e-02  +5.49488347913838424e-02
2047 -1.02195332710862133e-01  +9.67239010324609932e-02  +6.45305604243900932e-02
2048 -1.01857345602544086e-01  +1.00769618488960849e-01  +6.18573831553678385e-02
2049 -6.02198342369466358e-02  +6.35827502746395823e-02  +4.38090430619202456e-02
2050 -6.37220915656867282e-02  +6.34007499861088675e-02  +3.96035943456689438e-02
2051 -9.84246273179238823e-02  +3.97091259536722016e-02  +6.20098953786149109e-03
2052 -1.01280074311725490e-01  +4.22553488173205358e-02  +1.34295862562691334e-03
2053 -1.26712044217657221e-01  +4.39361408311879226e-02  +6.02275116285935982e-02
2054 -1.29343408519939501e-01  +4.85281770575770946e-02  +5.41222565436637743e-02
2055 -1.30463626578511977e-02  -3.10889184625598239e-02  +2.54317272557938456e-02
2056 -6.83759510844842572e-03  -3.69163620004276799e-02  +2.39642908601549187e-02
2057 -1.04608004612078517e-01  +8.10433049360802932e-02  +9.15793824040626314e-02
2058 -1.05472505695431415e-01  +8.47951016510514882e-02  +9.49007221449013477e-02
2059 -1.19780034535771351e-01  +2.59666863777800704e-02  -2.90793386265102705e-02
2060 -1.17912603782939357e-01  +3.34268006856420774e-02  -3.23978855111778097e-02
2061 -8.11290763602884497e-03  -1.40681318755790374e-02  +6.76497840623378061e-02
2062 -7.73221801630052160e-03  -1.76787165510547753e-02  +7.88627731489422445e-02
2063 -1.05394667376103618e-01  +5.70099166854097089e-02  +1.08232389557727557e-01
2064 -1.14277229382820422e-01  +5.50020287919079642e-02  +1.03347807765163086e-01
2065 -1.25460521330868768e-01  +4.35762585435106042e-02  +6.11741169490658751e-02
2066 -1.24037725958006342e-01  +4.83008689865965304e-02  +5.90183947683853433e-02
2067 -1.00589028617987145e-01  +8.36168695866346540e-02  +4.42282680159055627e-02
2068 -9.46824742594097463e-02  +8.65557423543336368e-02  +4.73181406728771722e-02
2069 -1.30122306893324907e-01  +4.30269695583569284e-02  -8.24570227034916378e-03
2070 -1.35841596776574869e-01  +4.33722807578344194e-02  -1.07950168611664985e-02
2071 -3.17483454284165842e-02  +4.44505968403822310e-02  +8.82535632056192648e-02
2072 -2.68005445974307741e-02  +4.56460244676683835e-02  +8.31214925263094040e-02
2073 -7.05509683153345835e-02  -1.26566578962372268e-02  +8.84963058059873853e-02
2074 -7.53160939696067427e-02  -1.14238935793269797e-02  +9.14244253331984863e-02
2075 -1.29137743880597594e-01  +3.25760194671494627e-02  +1.90422453348738190e-02
2076 -1.28843318716656607e-01  +2.90867232763457086e-02  +1.36566111474254234e-02
2077 -7.11654381562693561e-02  +4.21899391110636263e-02  +2.02275087765740359e-02
2078 -7.30694636986962548e-02  +4.05486314273374102e-02  +2.03884062087365120e-02
2079 -7.01511591759602371e-02  +4.72084450821783352e-02  +1.17580760338405754e-01
2080 -6.41900316050846853e-02  +4.33297201602036927e-02  +1.24358689604565628e-01
2081 -8.44415875850596936e-02  +8.92889138303424312e-02  +8.12522936884136626e-02
2082 -7.63881698110708690e-02  +8.85226292869022297e-02  +7.90910728209333058e-02
2083 -8.03365810759101018e-02  +6.21958015122489119e-02  +7.66147999896127085e-02
2084 -7.90322563540214879e-02  +5.68428575312236034e-02  +7.82116949863425615e-02
2085 +4.34624557971814152e-02  -5.56374211330832365e-03  +6.91604237975542158e-02
2086 +4.65671852231360830e-02  -5.14531834032637674e-03  +6.70148611188893101e-02
2087 -6.98288886562091482e-02  +5.51588487816156159e-02  +3.59796328373894747e-02
2088 -7.23662461920631800e-02  +5.59949049701022120e-02  +3.51892114432315189e-02
2089 -1.19376418252711558e-01  +1.07447545711825080e-02  +4.62787096023281261e-02
2090 -1.25880343728694610e-01  +3.98177932664753320e-03  +4.24932895585328624e-02
2091 -5.25254918074301927e-02  +8.24650599197473827e-02  +6.41550277700116411e-02
2092 -4.60335687701555682e-02  +8.50737386296661346e-02  +6.01232153924633056e-02
2093 -1.58784070300264889e-02  -2.02326177526815608e-02  +6.61173672825694503e-02
2094 -1.86833367063163683e-02  -2.61089502389134538e-02  +6.86298314557178685e-02
2095 -7.01921792941885836e-02  -1.00326621457055860e-02  +6.15480574455096116e-02
2096 -6.63631976651971461e-02  -1.33656185408340712e-02  +6.37057242131350565e-02
2097 -1.81998155221304234e-02  +2.35181248499989060e-02  +8.11287367350483901e-02
2098 -1.47796006833860356e-02  +2.18629065904784592e-02  +8.18569496262681467e-02
2099 -1.03864301086944610e-01  +5.53116987405367633e-02  +1.97925320394244063e-02
2100 -1.10450937755606077e-01  +5.65844841056344014e-02  +2.07976676773795437e-02
2101 -3.96655254708793287e-02  +2.71608161708111889e-02  +8.86470515065059389e-02
2102 -3.61199443974668521e-02  +2.69962934298893509e-02  +8.71178146334963821e-02
2103 +2.40239676356525621e-02  -2.11797276447449126e-02  +4.60791187771118702e-02
2104 +2.82794833495041767e-02  -2.16393245285237852e-02  +4.02700931997141617e-02
2105 -1.28110983719086302e-01  +5.96763455839234014e-02  +2.50275844575828209e-02
2106 -1.27447568961286672e-01  +6.57050778157568238e-02  +2.68974767146640606e-02
2107 -1.02227653336083552e-01  +6.91616347058697234e-02  +5.04566777011483253e-02
2108 -9.86651002139349309e-02  +6.74673645445448555e-02  +5.36208848876952165e-02
2109 -1.03369053732139948e-01  +8.69248768806966665e-02  +8.34668231220898199e-02
2110 -1.05363199778820971e-01  +9.02591997606717461e-02  +8.72062761657773217e-02
2111 +2.16075414855713055e-03  +9.42402338724142828e-03  +4.47733019562929491e-02
2112 +5.47485498008455813e-03  +1.10801554015614919e-02  +4.97231397718743487e-02
2113 -7.47378952405741148e-02  +5.63504845608279042e-02  +1.07740581963346890e-01
2114 -7.64571413495367252e-02  +5.66391503432147544e-02  +1.10446012037302463e-01
2115 -5.25786617640020201e-02  -2.72001222669736691e-02  +3.47496046317429252e-02
2116 -4.74176727632772826e-02  -2.23726773258404212e-02  +3.40676192237530651e-02
2117 -1.11409497267598870e-01  +2.41320098289852757e-02  +6.96987369700871606e-02
2118 -1.12109024903627424e-01  +1.73695741796483678e-02  +7.50049043132534066e-02
2119 -1.18311011134340824e-01  +4.81017864912976212e-02  +4.02662208852719167e-02
2120 -1.19268942456484436e-01  +4.75038328764505746e-02  +4.74136412060186321e-02
2121 -7.05943678099485161e-02  -1.05444778136121117e-02  +6.14324795079134248e-02
2122 -7.98650927202137206e-02  -1.07916778806080339e-02  +5.54977381761089308e-02
2123 -5.46713413577662871e-02  +5.43442050815118177e-02  +5.61404248717035231e-02
2124 -5.42939984156337110e-02  +5.07885657036883376e-02  +6.06194019736111395e-02
2125 -1.13398620199534506e-01  +2.27078943418519731e-02  +3.39067565855441441e-02
2126 -1.17752522191774386e-01  +1.14858679028236287e-02  +3.27145358476146203e-02
2127 -1.25932553540407499e-01  +4.08794834022424072e-02  -7.10723554129435303e-03
2128 -1.24350266556728040e-01  +4.42861336155792457e-02  -1.23431979101576352e-02
2129 -5.49068320927269468e-02  +2.22865750714331678e-02  +4.42255562223104609e-02
2130 -6.07938081499397528e-02  +1.85172700247564978e-02  +4.38522022989972365e-02
2131 -1.30374826561843904e-01  +5.37129500960194378e-02  +1.28716485151347954e-02
2132 -1.36096757685473801e-01  +5.15364645042657096e-02  +1.46592885177723540e-02
2133 -1.17481938707008807e-01  +1.76581829787124302e-03  +1.70168364303317082e-02
2134 -1.18656331568462656e-01  -4.29943447933212074e-04  +1.61857864935763020e-02
2135 -9.83334509417658764e-02  +6.96682599674683656e-02  +1.02859492875350067e-01
2136 -1.05528538149167642e-01  +7.16175180115141974e-02  +1.05835899794341409e-01
2137 -9.15009716418105357e-02  +9.54947015374621039e-02  +2.78132192429416565e-02
2138 -9.87825625135060337e-02  +1.00761223039849288e-01  +2.10649935946059727e-02
2139 -1.11279246087428091e-01  +2.58959405868747217e-02  +3.44642705389782839e-02
2140 -1.14689876830560797e-01  +2.33507831864730800e-02  +3.96012342033258968e-02
2141 -5.48729617249454765e-02  +7.61329258661954666e-02  +9.34912367197126143e-02
2142 -5.39336922695387369e-02  +7.99167336549055640e-02  +9.75577120700441142e-02
2143 +1.08536142252144818e-02  -2.26822207259916656e-02  +6.25277312983221339e-02
2144 +1.03940685273115601e-02  -2.32070923197869629e-02  +6.94977096800291488e-02
2145 -9.87133471535270451e-02  +9.93711049231785770e-02  +2.40607208448701745e-02
2146 -1.05746400737999485e-01  +9.98302987242231793e-02  +2.24621194301009540e-02
2147 -1.25021146204819189e-01  +4.95639486196207957e-02  +3.57649171940407490e-02
2148 -1.28660641570764789e-01  +5.43290885123998354e-02  +3.88995431232047745e-02
2149 -1.32496929040330697e-01  +3.71280819403019199e-02  +1.95972860337096932e-02
2150 -1.37432405639611621e-01  +3.71074799931278426e-02  +2.33913205471797253e-02
2151 -9.90308805716864915e-02  +1.78248760212290948e-02  +1.81845658901902338e-02
2152 -1.05212225873602253e-01  +2.12152869464120632e-02  +2.08891155300094701e-02
2153 -1.29502855246606020e-02  -2.86636321740674771e-02  +4.15503884634364010e-02
2154 -6.20317738484379815e-03  -3.41864044074089019e-02  +4.06692901654557293e-02
2155 -4.93459260089579091e-02  +8.94140551026712839e-03  +1.05109119010452057e-01
2156 -4.30488454412261204e-02  +1.29397860930237692e-02  +1.07733556597164923e-01
2157 -1.70692379521014577e-02  -2.48756250499757858e-02  +4.06352466641779000e-02
2158 -1.73190965465410893e-02  -2.79723256060239248e-02  +3.76723416076788706e-02
2159 -8.28161005565922759e-02  +5.28195138602369149e-02  +8.21902111678821934e-02
2160 -8.00051190391922601e-02  +4.84729366706599038e-02  +7.84399075053524991e-02
2161 -1.22719578484398073e-01  +1.70810784323180628e-02  +1.18795927941472666e-02
2162 -1.24184746228587731e-01  +1.85578473183303019e-02  +2.11718462341436153e-02
2163 -8.48404883205838845e-02  +9.12517231620983416e-02  +3.76358312612066134e-02
2164 -8.76131167593216797e-02  +9.04629480616406245e-02  +4.16636793254073837e-02
2165 -1.22307172905247619e-01  +2.06749870066190479e-02  +4.97819483126619167e-02
2166 -1.24130010289764448e-01  +2.50048832473169814e-02  +5.10456488868850852e-02
2167 -9.86532730989869155e-02  -6.68773492129920433e-03  +3.73697305537004573e-02
2168 -9.60031010176558147e-02  -1.05591447675679722e-02  +3.99512364064276079e-02
2169 -4.72350872118230750e-02  -1.37415370164688019e-02  +4.71297472867296674e-02
2170 -4.72318891307830016e-02  -2.20736812237959171e-02  +4.76065868107034412e-02
2171 -4.57968221425832100e-02  +5.43454670658222797e-02  +5.09650582149149683e-02
2172 -4.58649262868962918e-02  +4.93912551817769011e-02  +5.19823359860490039e-02
2173 -7.87987125120512555e-02  +6.04510591223569871e-02  +8.85807052915293658e-02
2174 -7.39846156558083279e-02  +6.48828436051048785e-02  +8.96096044395181118e-02
2175 -1.31027138117682712e-01  +3.05146284079996777e-02  +1.83889084483459184e-02
2176 -1.37504442866796806e-01  +2.62540940906348663e-02  +1.70580556931905665e-02
2177 -5.26272675812475485e-02  +3.59199643896379248e-02  +8.97754457249582000e-02
2178 -5.01155942757037717e-02  +4.19334775267951460e-02  +9.06939658090836626e-02
2179 -1.02267530842399160e-01  +7.55295190839579411e-02  +3.27154497088945825e-02
2180 -9.82620779481568757e-02  +8.07814866883638794e-02  +3.59814112281537507e-02
2181 -8.11164081346412158e-02  +2.96931292753906499e-02  +5.01378868314507412e-02
2182 -8.51861945560930672e-02  +2.86621604042870508e-02  +4.65936270199174968e-02
2183 +4.01127688334827551e-02  -2.08660455131012071e-02  +5.34690780473528193e-02
2184 +3.86092675920389483e-02  -2.66007726225603140e-02  +5.55935548676000021e-02
2185 -1.22141510973449510e-01  +3.55049782098317973e-02  +7.85695152641455868e-02
2186 -1.25124506155161241e-01  +3.90317145767057963e-02  +7.48697894688576254e-02
2187 -9.32517232164980364e-02  +1.05162158292064958e-02  +1.06896546995614447e-01
2188 -9.41112813437218337e-02  +1.09665848253473683e-02  +1.13512750993873229e-01
2189 -4.15437709215162668e-02  +1.82083930389841074e-02  +4.88998617696683180e-02
2190 -3.68683850125374885e-02  +1.98823692061083079e-02  +4.62854308738490580e-02
2191 -9.50629649386275227e-02  +1.45259881594337337e-02  +6.89032926623321940e-02
2192 -9.60003289577813085e-02  +1.13266659686378762e-02  +7.74573974128540815e-02
2193 -1.23294888081874915e-01  +5.89226316231752437e-02  +1.66787448678010972e-02
2194 -1.21251294854147651e-01  +5.92726458471662179e-02  +1.32936136227992923e-02
2195 -1.19108137260766411e-01  +8.37257586083874593e-03  -3.33834473666735423e-02
2196 -1.23040164925086931e-01  +7.80738251768060137e-03  -3.73316193047689704e-02
2197 -1.02694625878522447e-01  +1.04013708114108969e-02  +1.17086302474224847e-02
2198 -1.06065166923335202e-01  +9.82262561743827735e-03  +8.17001101489556528e-03
2199 -9.94493187627253500e-02  -8.31572794972736465e-03  +3.75214091171730407e-02
2200 -9.91822158586431885e-02  -1.17983160255034462e-02  +3.34562685979747643e-02
2201 -7.72525929526780564e-02  -1.02360511352546108e-03  +7.88853763656842816e-02
2202 -8.30518156126526519e-02  -2.43712786493043877e-03  +7.92769525351972176e-02
2203 -2.40006724261148836e-02  +2.86630784995880912e-02  +7.65328596829048524e-02
2204 -2.79700347546857839e-02  +3.62919779956889788e-02  +7.80023859497583211e-02
2205 -5.16187602031577819e-02  +5.85079446433794184e-02  +8.90309070952695902e-02
2206 -3.85854771269774355e-02  +6.42707829346661486e-02  +9.22488181108948035e-02
2207 -6.75253253282124821e-02  -4.75012960945475973e-03  +9.92675845565376275e-02
2208 -6.78481951507173553e-02  -6.52824089803306137e-03  +9.66807875086831831e-02
2209 -3.87626939084145319e-02  -2.60921557218217054e-02  +6.41568597862696433e-02
2210 -3.19148822939914131e-02  -2.78841423043418336e-02  +6.30100327497908480e-02
2211 -7.44975922660128798e-02  -1.03150127447350923e-03  +6.23982114034477495e-02
2212 -7.61737558838579826e-02  -3.00354018667344045e-03  +6.45130934184613286e-02
2213 -7.43458344654035486e-02  +5.68073969541665613e-02  +9.85821561459327422e-02
2214 -7.21838620001277881e-02  +6.04020247278666197e-02  +1.01353875053578318e-01
2215 -8.67944514675151463e-03  -9.05489009961654365e-03  +4.59708174762657809e-02
2216 -1.28753941261973634e-02  -1.53587545403143511e-02  +4.37699051578107345e-02
2217 -1.11480323967493383e-01  +2.43549765625830465e-02  +8.25276349539692117e-02
2218 -1.15157895674698002e-01  +2.23578792687528401e-02  +8.28764483522697881e-02
2219 -7.38540899203007362e-02  +6.07210730619563779e-02  +6.04993401732132757e-02
2220 -7.41443152224330881e-02  +5.51662235095362261e-02  +6.55096702785726293e-02
2221 -8.23219063664785006e-02  +4.84280850552757519e-03  +9.74275791521583695e-02
2222 -8.48307633235786812e-02  +3.24584710080147703e-03  +9.88907944756266533e-02
2223 +1.50437097797131557e-02  +8.32577830647296055e-03  +6.18142336953789728e-02
2224 +9.62745397163070060e-03  +1.15493309633548473e-02  +5.89043687813820549e-02
2225 -5.63841613898593552e-02  +8.71663162511706613e-02  +7.17309563248910709e-02
2226 -5.38389495254196493e-02  +8.79752566030508609e-02  +7.31528034864642740e-02
2227 -9.71232974127556742e-02  +2.02324803636179454e-02  +4.96285973565357003e-02
2228 -9.94583460906583589e-02  +2.01526889330684612e-02  +5.42584231085038726e-02
2229 -9.46070435373295854e-02  +2.86995010769433949e-02  +7.12719027429355445e-02
2230 -9.18786125506178969e-02  +3.39113060350113085e-02  +7.71372905760822486e-02
2231 -1.06764145767402757e-01  +4.77908573540653109e-02  +8.48473309462667441e-02
2232 -1.07300189900285683e-01  +4.37437117759714375e-02  +8.67310103545968908e-02
2233 -2.69493535665248016e-02  +2.13404706161235032e-02  +4.79998039277367006e-02
2234 -2.79637673746044868e-02  +2.13503029768775283e-02  +3.92017752568777911e-02
2235 -1.03611564861602071e-01  +2.78893665478638746e-02  +9.53234520708107214e-02
2236 -1.02528977801150750e-01  +2.48180273564643714e-02  +9.98971587202750338e-02
2237 -1.04826296190697874e-01  +7.32763074048961571e-02  +4.35778096721775865e-02
2238 -1.12582974638241712e-01  +6.84456683229898305e-02  +4.54135624567014520e-02
2239 -8.34870982948050649e-02  -5.09516117619249632e-03  +4.06438362910305356e-02
2240 -8.04497936001977859e-02  -6.92959043569753470e-03  +3.99858457390511526e-02
2241 -9.44088547475595147e-02  +1.91044480409282291e-02  +2.25292928157422093e-02
2242 -1.00226314361352167e-01  +1.70973729073088526e-02  +2.74425624598741598e-02
2243 -8.27265735449484590e-02  +2.97284276149491003e-02  +1.21147999558031988e-01
2244 -8.17821782625302446e-02  +2.92951018597646419e-02  +1.28178157262110515e-01
2245 -6.73983393262170827e-02  +1.69426658387034209e-03  +6.27428078668147565e-02
2246 -6.88578640735715009e-02  +8.17201724115392361e-04  +5.81539488778012661e-02
2247 -1.13434770397778981e-01  -1.02531546136976660e-02  +1.68669684518109354e-02
2248 -1.12747443480893147e-01  -1.87205156674789437e-02  +1.51276224967462625e-02
2249 +2.58217036448490089e-02  -2.79629372362328876e-02  +4.96197155239819845e-02
2250 +2.72501951496732335e-02  -3.47387320861319224e-02  +5.09950960496703617e-02
2251 -5.01901588720798791e-02  -2.81403287443244138e-02  +3.15008516248227594e-02
2252 -4.41720790729103058e-02  -3.02245865301932655e-02  +2.45053955745332605e-02
2253 -7.84661316623437299e-02  +2.42854932274260728e-02  +8.02144442234935806e-02
2254 -8.61219354338203930e-02  +2.92964495233286916e-02  +8.00692402538057263e-02
2255 -2.70142598402316018e-02  -1.00000112752720739e-02  +3.66517486029036554e-02
2256 -2.18799942809065166e-02  -1.01524356735674965e-02  +3.23018043810937086e-02
2257 -1.17695262873851209e-01  +3.69257027255741055e-02  +5.89568003705870300e-02
2258 -1.22714203057296398e-01  +3.56253842521744718e-02  +5.51288666700623028e-02
2259 +1.67374383801089203e-02  -8.31626138126723667e-03  +5.47501758575011932e-02
2260 +1.80312650948678786e-02  -1.46461269204764700e-02  +6.04251872095771386e-02
2261 -5.21125463074342127e-02  +4.65175818035415758e-02  +1.10494433685168772e-01
2262 -4.55851347789475794e-02  +4.17763940957905366e-02  +1.14003737044541711e-01
2263 -2.46718028637865142e-02  +3.32034220861595064e-02  +7.61204743548024310e-02
2264 -2.29379624989198595e-02  +4.29929438910651371e-02  +7.23473602912754615e-02
2265 -6.59176747714210060e-02  +7.47217358503424051e-02  +9.27373307237982919e-02
2266 -6.74089953460145774e-02  +7.72878989503086589e-02  +9.34415791458373807e-02
2267 -8.58842467920013092e-02  -7.50208626309004437e-03  +9.05323686278186601e-02
2268 -8.66479336456135729e-02  -1.59423979809748331e-02  +8.92329386945712871e-02
2269 -9.08777007384957147e-02  +2.88244417105178105e-02  +1.15665779148239237e-01
2270 -9.64328018330021242e-02  +3.33269316510516819e-02  +1.14851785228233388e-01
2271 -6.35503560812749752e-02  +1.79452094505763715e-02  +6.13939337234385291e-02
2272 -6.20719301284268013e-02  +1.77805348771351950e-02  +6.46443684311938660e-02
2273 -2.92333982637032336e-02  +3.41344292066339539e-02  +5.33632911442434923e-02
2274 -2.89534196923449394e-02  +3.40503130590574313e-02  +5.67101335077962246e-02
2275 +1.34412020369810738e-02  -2.37198254572175068e-02  +5.46415851772884681e-02
2276 +1.74802429086679742e-02  -2.66902738328728961e-02  +5.52300132178771830e-02
2277 +1.35687574870035996e-02  -1.24601914724846319e-02  +5.18894965597798824e-02
2278 +1.68018815414523875e-02  -1.35683719963835894e-02  +5.29383650788968763e-02
2279 -9.47987580698455290e-02  +6.71321020939444069e-02  +1.01006402822524557e-01
2280 -9.67704438712980314e-02  +6.73651055794017989e-02  +9.94647266733347246e-02
2281 -4.54964359234826046e-02  -1.81797621558023384e-02  +7.11980720752884017e-02
2282 -5.46379711834085943e-02  -2.05449952903516662e-02  +6.99558053355878590e-02
2283 -8.59379381659381436e-02  +9.40346015822229875e-02  +3.07188328508797362e-02
2284 -8.52371519579989412e-02  +9.56834579632758891e-02  +2.63039088498412503e-02
2285 -8.38808636947640726e-03  +3.00038224290372357e-02  +4.82748309230764880e-02
2286 -9.63989388894432968e-03  +3.56635796939488020e-02  +4.77739846603240093e-02
2287 -6.02319263822844106e-02  +1.31533702957142389e-02  +5.06597698846111208e-02
2288 -5.92295345305605750e-02  +1.08442393143036147e-02  +5.43437466146313511e-02
2289 -7.05278898672834220e-02  +6.52560231382239841e-02  +7.79020941020490409e-02
2290 -6.61609332704366504e-02  +6.24140579405181792e-02  +7.61247450180928265e-02
2291 -6.49049295163652284e-02  +8.38289663549623282e-02  +5.75270877314548179e-02
2292 -6.55540967879219977e-02  +8.77487117791272420e-02  +5.06472805189802783e-02
2293 -9.02068441577042190e-02  +1.69658399080578892e-02  +2.94796541193968024e-02
2294 -8.30556553585970886e-02  +1.27997464853699949e-02  +2.84541341915165238e-02
2295 -1.23103269078492714e-01  +1.67893280869611458e-02  +4.59380674501807876e-02
2296 -1.29275138463206873e-01  +1.56661598379009073e-02  +4.66409151213971196e-02
2297 -7.19353551453574130e-02  +6.07154067828611088e-02  +5.33133428018238917e-02
2298 -7.40286952024439143e-02  +6.37438762114694579e-02  +5.08473289138871923e-02
2299 -6.75694558326429273e-02  -3.31091494005680441e-03  +9.93729346665298274e-02
2300 -7.31382468348236031e-02  -5.90200295440420318e-03  +1.02198377746380659e-01
2301 -9.76908302002131995e-02  -7.13260009497626059e-03  +1.21533980782768513e-02
2302 -9.63894180197061717e-02  -2.00340402452723020e-02  +1.14259140391247353e-02
2303 -4.36606922912609260e-02  -1.05583794469715844e-02  +8.52005032630470394e-02
2304 -4.29066962310817521e-02  -5.82468324435033921e-03  +8.59307242595065829e-02
2305 -8.62664440575593300e-02  +1.97514682314212662e-03  +9.40470279732671388e-02
2306 -9.68731228384382692e-02  +4.16818075260361794e-03  +9.27706900447089200e-02
2307 -9.20419837024188114e-02  +9.67132184406718359e-02  +7.71574470637527987e-02
2308 -9.43394187746417062e-02  +9.77220520065046477e-02  +7.50852895440800167e-02
2309 -4.91349243732963348e-02  +1.50362490943062072e-03  +2.89832925680415833e-02
2310 -5.30099359901362727e-02  -2.97443382422000026e-03  +3.01510565918394861e-02
2311 -1.06551455354682342e-01  -4.36118907068877570e-03  +7.09544526894384936e-02
2312 -1.08023874124623123e-01  -1.17263180626290334e-02  +6.55296231005443180e-02
2313 -5.90995654671935891e-02  -1.24434835388994667e-02  +8.31716941880957239e-02
2314 -5.83436781647641428e-02  -1.75528521617052055e-02  +8.87505010113141257e-02
2315 -9.74653062678206561e-02  +6.78470912446341862e-02  +3.33595162651122434e-02
2316 -9.38759363765357679e-02  +7.05305329601889075e-02  +3.78619986081769680e-02
2317 -4.77852408992567382e-02  +1.42370848346960507e-02  +5.90066593537103695e-02
2318 -5.17114354429080714e-02  +1.22754179919522255e-02  +6.13001536541531028e-02
2319 -4.78437205554568049e-02  +4.10167087653362933e-02  +7.47233108424833758e-02
2320 -4.43440928362896503e-02  +4.15085722070078142e-02  +7.94929368062212011e-02
2321 -1.18517601808159276e-01  +3.02353969956452723e-02  +7.96636551492952011e-02
2322 -1.22777154273306821e-01  +3.10661202182912766e-02  +8.66720510417044593e-02
2323 -8.40691544823339229e-03  -6.86690259919677925e-03  +7.31457565594290787e-02
2324 -1.29141145238987187e-02  -8.27470487078183978e-03  +8.41098474748485231e-02
2325 -8.56626824725772312e-02  +5.81603545231210439e-02  +3.19550027788749608e-02
2326 -8.27319829182864147e-02  +6.16354901243860095e-02  +3.23674189968766041e-02
2327 -5.77643841007631498e-02  +9.36247241070574249e-02  +7.31239044615430017e-02
2328 -5.82846027414895204e-02  +9.58862552148611047e-02  +7.09175514140936575e-02
2329 -4.27067615762089098e-02  +6.48590157951833141e-02  +9.06743497735680998e-02
2330 -4.01124479757550348e-02  +7.03618984660476371e-02  +9.01869973461507796e-02
2331 -8.36745604070931320e-02  +3.33106923158897061e-02  +9.24787782770634531e-02
2332 -9.09651465165080136e-02  +3.25406020552557740e-02  +9.05255755101708609e-02
2333 -4.63621431976408496e-02  +3.56678897976373532e-02  +3.21730745735905460e-02
2334 -4.88922933230034884e-02  +3.60462090306980093e-02  +2.90543514909024567e-02
2335 -6.76232170049974463e-02  +1.62178284183639942e-03  +1.05568463459169037e-01
2336 -7.64887410639277510e-02  -5.34421415238035304e-03  +1.08897457512029117e-01
2337 -1.01880084431300894e-01  +8.09541084102840952e-02  +9.02755216896460322e-02
2338 -9.92851406477454068e-02  +7.73553710904310576e-02  +9.60948940391029988e-02
2339 -4.64199374891759373e-02  -9.49579356068871311e-03  +5.87373984511526531e-02
2340 -5.43124457677582745e-02  -1.25508293633322492e-02  +6.50751488529471706e-02
2341 -5.13380319783121684e-03  -1.42176957539111629e-03  +7.51131026684916936e-02
2342 -6.73907357598167809e-03  -2.72413149590256887e-03  +8.02113382435603872e-02
2343 -5.99015173612638813e-02  +9.75558302529867805e-02  +7.59104032274616619e-02
2344 -6.48500006777288501e-02  +1.01021889141543517e-01  +7.99283091139871282e-02
2345 -9.36294554036254112e-02  -8.81975421608392936e-03  +3.46181956938745247e-02
2346 -9.01926072967247916e-02  -1.38233498500576323e-02  +3.66949782200875693e-02
2347 -1.23334974107563916e-01  +3.72598868328419958e-02  -2.67305319372071401e-02
2348 -1.21021306991759933e-01  +3.93293992370485346e-02  -3.20171596914906112e-02
2349 -1.91375547401456854e-02  +1.89304236877271617e-02  +4.88302699528211509e-02
2350 -1.63553743379897878e-02  +1.22653613389214662e-02  +5.08283886215503689e-02
2351 -1.09582657551175883e-01  +1.90798948347844916e-02  -6.99362154830496501e-03
2352 -1.06975487317645557e-01  +1.30627267144359255e-02  -9.38188713957343635e-03
2353 -3.05677601926773214e-02  +2.93679539658434768e-02  +5.19103167031678345e-02
2354 -3.54773350709793947e-02  +3.30463257823008713e-02  +5.80199958533865121e-02
2355 -4.55377707855114180e-02  +7.81218994461297805e-02  +8.05708570039261884e-02
2356 -4.51726720262571046e-02  +7.29982991321738162e-02  +7.96929906365424212e-02
2357 -1.18065653526716344e-01  +3.16650250251517135e-02  -1.21427463319270139e-03
2358 -1.22672800798458506e-01  +3.35646306352496149e-02  +4.65707155361813792e-03
2359 -2.35477874752903771e-02  +2.79525093626886399e-02  +7.67641722373071794e-02
2360 -2.73355389112786042e-02  +2.91243360873212134e-02  +8.27919653640116215e-02
2361 -1.00418916465454103e-01  -5.41137195408216733e-03  +8.01059365139479701e-02
2362 -9.68843357688985857e-02  -1.47718124300144638e-03  +8.37565954533658896e-02
2363 +2.94630932364600903e-02  -6.97918641140063151e-03  +5.01829849440814171e-02
2364 +3.29763562497056711e-02  -1.32909144078278280e-03  +4.83515543497671091e-02
2365 -8.20628667250184879e-02  +2.80076143615839469e-02  +2.83977853809690775e-02
2366 -6.76290120931562211e-02  +2.43448717593572894e-02  +2.41282128884121524e-02
2367 +1.07919858868658902e-02  -2.48268745995080913e-03  +4.93760780428581098e-02
2368 +1.45706551039121446e-02  -1.61485030924107776e-03  +4.62433456024858788e-02
2369 -9.32541349526531255e-03  -2.51951352845498321e-02  +6.05562514595416185e-02
2370 -6.60314093838712795e-03  -2.75977169392067657e-02  +6.50742993920942481e-02
2371 -3.42745785710858175e-02  -2.64292785535611557e-02  +4.85117847887648543e-02
2372 -3.47841433227494695e-02  -2.81210801927524942e-02  +4.62142458171352702e-02
2373 -5.94908404827529380e-02  +1.08310728579863527e-02  +9.17625813097353582e-02
2374 -6.01434528309521266e-02  +1.09663017023052100e-02  +9.56614001249486146e-02
2375 -1.03878874712824018e-01  +9.29599134734673954e-02  +4.47500238774901360e-02
2376 -1.08173883522505440e-01  +9.35161104693209566e-02  +4.43001093680072747e-02
2377 +3.28840281298267145e-02  -1.41203784276390017e-02  +6.87662152700669743e-02
2378 +3.40448698083951895e-02  -1.57125860132060341e-02  +7.48077684670461762e-02
2379 -1.07929893733360302e-01  -4.40786446658179842e-03  -3.05999756234124525e-04
2380 -1.15992750251254675e-01  -7.68579305899951513e-03  +9.41619859285957260e-04
2381 -1.05611376401031534e-01  +4.92313233955841492e-02  +8.52376300378372975e-02
2382 -1.13738405918639582e-01  +4.37437167126866200e-02  +9.69631851921413379e-02
2383 -6.35344574144277863e-02  -1.29564385093959445e-02  +5.31613489721360841e-02
2384 -6.57231619739936518e-02  -1.01968028263902249e-02  +4.64481419344516047e-02
2385 -8.01788887748342144e-02  -2.33681112524279921e-02  +3.18730407115208128e-02
2386 -7.74682958594636734e-02  -2.53297486138811846e-02  +3.27737222481628773e-02
2387 -4.59027222002320115e-02  +3.42866925844206444e-02  +3.45002695683207170e-02
2388 -4.00585489803323355e-02  +3.79280644006008347e-02  +3.37876779222929247e-02
2389 -6.95986806163663707e-02  -2.20308535169266122e-02  +5.93598956319087850e-02
2390 -6.59150088715175914e-02  -2.31769287489144472e-02  +5.93078756991853792e-02
2391 -1.12694658089584621e-01  +2.04852930885070228e-02  +6.30228179119865367e-02
2392 -1.15077306646802532e-01  +2.25412580417706059e-02  +6.08887373784380015e-02
2393 -7.45579738478500814e-02  -1.22620841330360001e-02  +5.73742953335667008e-02
2394 -7.53032775730182874e-02  -1.64034479037483312e-02  +5.13861824099579312e-02
2395 -5.14746145730242410e-02  +9.05368011703893832e-02  +6.76455140343262540e-02
2396 -5.13833242490491227e-02  +9.23207225748221560e-02  +6.56275008084268446e-02
2397 -7.07387625485088878e-02  +9.96984946942136296e-02  +6.02721869368159982e-02
2398 -7.12749797603918073e-02  +1.06411191364665425e-01  +6.00379406870804738e-02
2399 -9.38132250784925598e-02  +8.31426860392711908e-02  +9.19432544048267575e-02
2400 -9.63806739792784778e-02  +8.64672762106228343e-02  +9.69799226465452441e-02
2401 -9.01331999262724726e-02  +9.03647249378050493e-02  +7.64318239003593664e-02
2402 -8.61889253734894473e-02  +9.20676254691050328e-02  +7.58730166526420391e-02
2403 -6.74208223584459032e-02  +4.71351467621684908e-02  +1.20426285965179611e-01
2404 -6.40829338662655262e-02  +4.93643948249507941e-02  +1.21465858672265004e-01
2405 -3.62096084431233062e-02  +2.02812058579720685e-02  +4.93390125636209431e-02
2406 -3.36907841498147870e-02  +1.90825155183185595e-02  +5.41547703324853774e-02
2407 -1.07386055570296096e-01  +4.59744635042436470e-02  +3.70817743456467661e-02
2408 -1.09994117975444047e-01  +4.46840450614187715e-02  +3.87899154514278824e-02
2409 -9.75776147927240461e-02  +6.30278635065783990e-03  +6.61186600570882882e-02
2410 -9.58393406333052922e-02  -1.92987662860495836e-04  +6.55881209506752050e-02
2411 -8.30931818361717589e-02  -5.31548568660086471e-03  +6.45247238059850070e-02
2412 -8.56160188477236295e-02  -1.06240712957152827e-02  +6.95169378105799235e-02
2413 -1.22385374556746265e-01  +2.07632656500399936e-02  +6.38267312041815166e-02
2414 -1.26530720006678199e-01  +2.61983416989995006e-02  +6.65560262558254623e-02
2415 -1.19099181414541067e-01  +2.48893245121520196e-02  +3.33712062627161965e-02
2416 -1.23444437380398300e-01  +2.57733713758408096e-02  +2.41319746209488033e-02
2417 -8.32546865639340883e-02  +6.55515203215471798e-02  +4.92445508882733904e-02
2418 -9.29525036165615159e-02  +6.60037188857981461e-02  +5.06878019522012599e-02
2419 -6.66147998855517037e-02  +2.00044119801694106e-02  +1.17934026369910933e-01
2420 -6.37677956958029035e-02  +1.26254304527352156e-02  +1.19375820861585991e-01
2421 -2.48334821722409685e-02  -1.00399298515344848e-02  +4.16804946098615486e-02
2422 -2.61596616445639689e-02  -7.82739030954675112e-03  +3.91191042163294006e-02
2423 -8.65543838417884709e-02  +1.01517784551950027e-01  +5.11220058291152121e-02
2424 -8.78541783868462545e-02  +9.81570399637993196e-02  +4.96672751192805545e-02
2425 -1.28859248649146286e-03  -1.56898890901890149e-03  +7.60953996956643258e-02
2426 +5.84695121088182630e-03  -5.72735451499802712e-04  +7.51276725840124282e-02
2427 -1.01655837443264119e-01  +1.18291758630421052e-04  +1.15836873724884000e-02
2428 -1.03186869698988895e-01  -1.56151034951832195e-03  +2.01531440708759037e-02
2429 +4.85921519181698163e-03  -9.35842125483864890e-03  +5.74886692036725641e-02
2430 +7.70810458553387434e-03  -6.34941098541808892e-03  +6.60857402111976466e-02
2431 -7.09538744407694211e-02  -1.73151143772399783e-02  +8.48641539286750235e-02
2432 -6.74556262664318812e-02  -2.37909682637140289e-02  +8.64285956343225081e-02
2433 -1.25180105048976559e-01  +2.09420295182054100e-02  +5.05969503268702617e-02
2434 -1.32049123608492774e-01  +2.43730813189950643e-02  +4.97684928607673438e-02
2435 -9.22928287437041889e-02  +9.96085151845482568e-03  +1.09138826179814824e-01
2436 -8.92594298551661336e-02  +5.74740974310522339e-03  +1.13081298326857940e-01
2437 -4.51022362551465952e-02  -9.12997290644492442e-03  +4.71743947723393328e-02
2438 -4.88721067092555347e-02  -9.51445836404695919e-03  +4.90507262408095349e-02
2439 -5.70997281598685305e-02  -2.74570789215448363e-02  +3.67400761008309998e-02
2440 -5.81806916948430231e-02  -3.52483296937099941e-02  +3.01044861249115531e-02
2441 -1.01033606291739145e-01  +5.37073535864266982e-02  +8.34095987050365445e-02
2442 -9.75977319241653068e-02  +5.00173961108926896e-02  +8.72417432394746589e-02
2443 -8.79472640669180933e-02  +6.25460929926410503e-02  +9.61171367307697422e-02
2444 -8.59597347222318953e-02  +5.79516412681596801e-02  +9.85953044009730550e-02
2445 -6.74640938110237787e-02  +4.61680791623581832e-02  +4.54250327401562112e-02
2446 -7.16867166205110429e-02  +4.65432874341069613e-02  +4.78227081375824925e-02
2447 -5.42108891736138576e-02  +4.73407566259790857e-02  +1.09647850109248574e-01
2448 -5.27583597727469544e-02  +4.24451058507235232e-02  +1.06894420808873153e-01
2449 -7.55395653933450123e-02  +1.72249165462498334e-02  +9.31924798359299172e-02
2450 -7.05774340383774207e-02  +9.69338012460253459e-03  +9.19612166995792124e-02
2451 -5.19130325597495501e-02  +3.16038231745934123e-02  +5.09264366115955228e-02
2452 -5.25854300494826704e-02  +3.45453881140558999e-02  +4.89495155859924549e-02
2453 -1.30489821466706318e-01  +4.49602166163801525e-02  +3.63908510107427211e-02
2454 -1.36595170201867178e-01  +3.56666345420714945e-02  +3.73169237432659090e-02
2455 -8.37154002901218108e-02  +1.04189120211170883e-01  +3.68880967353907158e-02
2456 -8.61627842340459416e-02  +1.08129136160468903e-01  +4.30660267913376693e-02
2457 -7.05568377572237670e-02  +4.99301495429168782e-02  +5.79550821285280682e-02
2458 -6.55967021638981934e-02  +5.26932328931454391e-02  +5.66844902549718116e-02
2459 +3.99146896299114942e-02  -7.68351151987291519e-03  +6.47675623207367296e-02
2460 +4.64983212385091382e-02  -9.28519159121921067e-03  +5.93897161601097678e-02
2461 -4.19122450519523113e-02  +3.54561816713141256e-02  +4.30465253066823483e-02
2462 -3.93541059932910886e-02  +3.96911331457591096e-02  +4.74258908410835206e-02
2463 -6.68111268794975219e-03  -1.84886104908108112e-02  +3.09449740767358331e-02
2464 -8.93832786660047479e-03  -2.22783715875006436e-02  +3.28245961224321939e-02
2465 -1.23199258226632150e-01  +6.63071077164797684e-02  +5.83864561657305645e-02
2466 -1.20959901299349096e-01  +6.18237012999357516e-02  +6.00131325362315005e-02
2467 -7.41107246523658586e-02  +8.26992172746953969e-02  +5.37609016773624784e-02
2468 -7.60323105942162097e-02  +8.46679525719753467e-02  +5.28691622150785981e-02
2469 -1.01064887319412433e-01  +5.91459490965646068e-02  +7.60796959323429417e-02
2470 -9.98582453511414336e-02  +5.69660827305505102e-02  +7.09817903267667139e-02
2471 -6.08240562372528853e-02  +1.61094882322873403e-02  +5.69942126069617055e-02
2472 -6.21629568707290081e-02  +2.07899156322826871e-02  +5.65380888876469562e-02
2473 -7.30451164852372187e-02  +4.64891820271847028e-02  +2.26758354226263524e-02
2474 -7.10620982930441070e-02  +4.59574174570951885e-02  +2.37778835241852296e-02
2475 -1.19881271021599428e-01  +3.31269884438354228e-02  +7.97088726583491669e-02
2476 -1.19643608579492772e-01  +3.90398906609373195e-02  +8.53285185548853381e-02
2477 -1.13825135423617010e-02  -2.27269597790581111e-02  +5.88577771113053955e-02
2478 -1.28699587421294837e-02  -2.84098233438967174e-02  +5.77157186043498679e-02
2479 -8.52453487966432777e-03  -7.67954885247256695e-03  +4.86944446848231391e-02
2480 -6.70583167620694091e-03  -4.33014511858159038e-03  +4.50580776301512803e-02
2481 -1.16436605327979087e-01  +2.73345668860804671e-02  +7.86476107397410668e-02
2482 -1.18378939097347938e-01  +2.87945264479932787e-02  +7.67646203009179628e-02
2483 -1.27166991570127175e-01  +4.69329082922854482e-02  +6.60374950263873800e-02
2484 -1.31114937854461072e-01  +5.22092210022588599e-02  +7.08399439176729956e-02
2485 -9.31463344333351151e-02  +5.60795234091498659e-02  +3.29906109170239881e-02
2486 -9.34512884964373985e-02  +5.43225117334848739e-02  +3.92575438309631236e-02
2487 -5.55374502776750031e-02  +3.09512313521401045e-02  +8.07881644254406228e-02
2488 -5.57750214329631872e-02  +3.81970886929439216e-02  +7.77629875769863810e-02
2489 -1.09177658751717227e-01  +2.04172772323377404e-02  +6.13730371211159351e-02
2490 -1.07264213524988661e-01  +2.40635185266854443e-02  +6.40622539205997488e-02
2491 -1.04465180821222525e-01  -1.58890861515606496e-02  +4.77968681615803595e-02
2492 -1.01652285818292318e-01  -2.02642095187223273e-02  +5.33299455880836826e-02
2493 -9.00356725988402939e-02  +5.04590039345075569e-02  +5.73815839068069558e-02
2494 -8.68340896811286844e-02  +5.16468441484035923e-02  +6.82240271404172954e-02
2495 -6.64524349151160987e-02  -2.13865212132608798e-02  +2.79528541435897261e-02
2496 -6.19076164628018580e-02  -1.85164178905588006e-02  +2.44502330689250653e-02
2497 -1.04075654436156004e-01  -3.85774189506916379e-03  +7.56084521319213276e-02
2498 -1.02248655216095719e-01  -4.78311542699513814e-03  +7.61464777442615176e-02
2499 -8.73405653840007151e-02  -2.27628327531653255e-02  +4.22300255839224009e-02
2500 -9.20763989351827544e-02  -2.41173847145121148e-02  +4.82833868661809856e-02
2501 -9.74060865935476652e-04  +8.47375113307469695e-03  +7.71058358957968509e-02
2502 -2.22655704280640522e-04  +1.08541581410641196e-02  +7.62521403267263087e-02
2503 -8.44174172901152042e-03  -1.23620422294585218e-02  +2.49608995873273204e-02
2504 -9.93577861208834283e-03  -1.45646588019804294e-02  +2.19908551733875163e-02
2505 -3.47335426095239097e-02  -1.49635940748385184e-04  +5.80931136853863883e-02
2506 -3.26810503500102115e-02  -4.98896401103326049e-03  +5.81886216228032632e-02
2507 -4.00988638406021836e-02  +7.94272909217043632e-02  +7.00811335267074176e-02
2508 -3.50783881032409525e-02  +7.84837415252122861e-02  +7.50771778076650964e-02
2509 -1.00685271089379039e-01  -1.12285873395573561e-02  +3.72019358891795549e-02
2510 -1.05564839924970136e-01  -1.26254696517811172e-02  +3.16830231327443340e-02
2511 -1.20135858129039388e-01  +3.88210346021195529e-02  +5.97156065822453258e-02
2512 -1.26622212407070250e-01  +4.24608490843369005e-02  +5.13151041465958260e-02
2513 -6.48783043180624214e-02  +6.33246386853042048e-02  +8.23033984346874387e-02
2514 -6.50962942385642229e-02  +5.99711940115157799e-02  +8.56644942493917927e-02
2515 +2.09408357364894333e-02  -1.96720852444707134e-02  +4.17744202816014362e-02
2516 +2.45443911423385251e-02  -2.37581298941267997e-02  +3.29933342654485443e-02
2517 -9.41026383665753974e-02  +1.80886582984843801e-02  +5.22984270887775632e-02
2518 -8.73264229784118939e-02  +2.08521396332160963e-02  +5.57048731720614088e-02
2519 -1.13313962900977269e-01  +2.60057346716229716e-02  +7.76332538869295569e-02
2520 -1.11610916294216073e-01  +3.60186264758602312e-02  +8.12621160703342060e-02
2521 -1.00578451867300939e-01  +5.73896388246788319e-02  +1.08627416766309395e-01
2522 -1.02583556585659666e-01  +5.81684083048330802e-02  +1.07580960188649932e-01
2523 -7.51305633111608584e-02  -1.83857200023181851e-02  +6.86488174082399288e-02
2524 -7.54335783056621911e-02  -2.26146299734758527e-02  +6.94175905974901836e-02
2525 +3.16782751099379438e-03  -3.25748869437220839e-02  +2.46802050198513430e-02
2526 +6.74598779563615435e-03  -3.72729853284448770e-02  +2.08828423249996439e-02
2527 -1.66379250161682660e-02  +2.61960641613044401e-02  +8.28939449545498253e-02
2528 -1.88100234082913577e-02  +3.75084051299632085e-02  +8.77139128576782251e-02
2529 -5.30834141822801933e-02  +6.38387897911366249e-03  +3.57446981902849320e-02
2530 -5.55818832662584028e-02  +5.92970764076270005e-03  +3.74400575321800558e-02
2531 -1.21524870896607212e-01  +3.87439461912804026e-02  +2.11827684498515148e-02
2532 -1.21661598894086551e-01  +3.75931474102788460e-02  +1.48263835958778213e-02
2533 -7.38100380392978650e-02  +3.02827641009988137e-02  +7.35283461226821367e-02
2534 -7.98122274641846485e-02  +3.24539750375636774e-02  +7.18287081995014481e-02
2535 -1.13454980000514877e-01  -2.46326269129064227e-03  +1.70290440307537573e-02
2536 -1.09434129940583658e-01  -6.34400457950126673e-03  +2.10124027366372125e-02
2537 -8.65824932288521837e-02  +7.77449226043284841e-02  +2.98401239792168566e-02
2538 -8.28140004081729802e-02  +7.81536198728277898e-02  +3.38824003694519205e-02
2539 -4.01294140199724217e-02  +5.23453411008832567e-02  +4.34099592644386564e-02
2540 -3.57892681393123385e-02  +5.52113531629154983e-02  +4.06650899352899373e-02
2541 +9.48017352271013358e-03  -2.44860466066897549e-02  +3.74109443381200543e-02
2542 +1.15802251023170016e-02  -3.43768145367042838e-02  +3.91417333752736851e-02
2543 -8.26448360694280737e-02  +3.95005040470956595e-02  +4.21076451153392720e-02
2544 -8.10544605120364914e-02  +4.11268504851173763e-02  +4.43717529106129882e-02
2545 -4.97394813514212761e-02  +8.22502161205261872e-02  +6.18214204807681217e-02
2546 -4.70783844714787597e-02  +7.87475594578969790e-02  +5.73301604191747138e-02
2547 -7.99205823844266056e-02  -2.78375781105862224e-02  +3.40885478206485459e-02
2548 -7.64774154607302803e-02  -3.05696782255019256e-02  +3.80081263860856736e-02
2549 -1.02299784925269657e-01  +2.17445681228032456e-02  +1.85481357288660373e-02
2550 -1.05296217372437675e-01  +2.76162062886881193e-02  +1.84882683225714994e-02
2551 -8.41423922215034786e-02  +3.26958070787212868e-02  +1.22581474030073551e-01
2552 -9.04393227491509938e-02  +3.54227182768832999e-02  +1.21295145896324702e-01
2553 -6.56432193442425954e-02  +4.46395490413126217e-04  +1.00039484766721642e-01
2554 -6.15516527954995812e-02  -2.87292744936476670e-03  +9.97134739055222513e-02
2555 -1.00684856621204924e-01  +8.05440657900959450e-02  +2.57001021531773170e-02
2556 -1.00414156894444218e-01  +7.82146363814670703e-02  +2.18197860357232550e-02
2557 -2.41397687410860422e-02  +1.95692638705293083e-02  +7.61003991964687432e-02
2558 -3.10905237709471725e-02  +2.26398057561698202e-02  +8.25206978646382955e-02
2559 -9.41581782557623648e-02  +4.80111857465564257e-02  +5.00247769708828532e-02
2560 -9.73656646631606004e-02  +5.08350077847982210e-02  +4.59658631920622923e-02
2561 -2.01097276245169286e-02  +2.80059390772577875e-02  +3.69883104276703817e-02
2562 -2.44839624135142903e-02  +3.29262062789381083e-02  +3.09700714518252422e-02
2563 +2.99737596493954220e-02  -1.11303314399468205e-02  +5.33519285939941107e-02
2564 +2.99458182456674542e-02  -1.41207152106776167e-02  +4.56909352344724434e-02
2565 -1.03540907895109210e-01  +1.17405634645239565e-02  +1.32792924382368806e-02
2566 -1.08112816370751263e-01  +1.17768345937852535e-02  +1.51117314172489053e-02
2567 -5.61165732394438496e-02  +7.88739606579165614e-02  +6.60837954311777748e-02
2568 -5.33423180046726925e-02  +7.92362206451736328e-02  +6.77023503749501071e-02
2569 -6.87627013568260503e-02  +7.55056868006083182e-02  +5.80793618776252532e-02
2570 -6.54775949136056079e-02  +7.86105246642237881e-02  +5.82422267356831544e-02
2571 -3.42197287239218578e-02  +6.97699320083375318e-02  +6.78122232905848665e-02
2572 -3.17110560627208438e-02  +7.22225038667710373e-02  +7.44962667723942790e-02
2573 +2.12228359836572379e-02  -2.70169258610328637e-02  +4.54899740728719193e-02
2574 +1.44084625271459297e-02  -3.08745859831298132e-02  +4.57169043197174219e-02
2575 -5.92709346687387215e-02  -4.07050352442811687e-03  +7.85485178021473190e-02
2576 -5.61387264393279836e-02  -7.39829637545093288e-03  +7.87349779686221107e-02
2577 -8.20139396776986551e-02  +3.20507997816737444e-02  +2.72838576916677594e-02
2578 -8.87626050490137319e-02  +3.26737216314548704e-02  +3.01462017411241526e-02
2579 -4.04504343043683365e-02  -1.22193523031622758e-02  +7.05694992006627442e-02
2580 -3.72302068571698785e-02  -1.14587597440615249e-02  +7.48385398624596132e-02
2581 -1.19601193618335003e-01  -1.81291773262087460e-03  +1.62821578930385027e-02
2582 -1.22185270303338672e-01  -5.77081330293977186e-03  +1.12513430590422420e-02
2583 -1.07742265255592135e-01  +8.02804617763525422e-03  +7.97557892661293344e-02
2584 -1.08674820463032895e-01  +6.89069134356677920e-03  +8.21149228014082799e-02
2585 -2.02410488793211760e-02  -2.61445231580387828e-02  +2.86864305941875938e-02
2586 -2.16477551027613249e-02  -2.99750228036870618e-02  +2.73544237401544543e-02
2587 -6.41573090273696994e-02  +2.86219982313055260e-02  +6.76513900112103578e-02
2588 -6.52691276460850150e-02  +3.46436971011798989e-02  +7.03351717301357870e-02
2589 -2.61557051565189172e-02  +3.60161367876315336e-02  +4.90859198803663757e-02
2590 -2.41781563093731097e-02  +3.48119058119429059e-02  +4.48399580089513528e-02
2591 -7.12475484466140313e-02  +1.54104473632859975e-02  +6.32336313787291576e-02
2592 -7.28605623673106995e-02  +1.40111987389646801e-02  +6.09489738669350412e-02
2593 -6.54981878646066912e-02  -9.14731300304119643e-03  +8.57263471866701460e-02
2594 -6.35932508613949454e-02  -1.27029436227914516e-02  +8.92206102946631746e-02
2595 -1.00889186834059008e-01  +7.30808338573024716e-03  +6.11896524911326595e-02
2596 -9.63196629052724962e-02  +5.42650126821937577e-03  +5.58741948683920617e-02
2597 -1.08659266728988430e-01  +2.56999197625885495e-02  +8.45122254666562794e-02
2598 -1.10885820213535269e-01  +2.99834081703143768e-02  +8.73458357483340303e-02
2599 -2.22769956768013415e-02  +1.43796321819033191e-03  +7.56392999452743658e-02
2600 -1.63904260597460341e-02  -1.53426694337274933e-03  +7.52023447228739039e-02
2601 -8.43029946628614801e-02  -2.02807785312725253e-02  +7.18581912494116043e-02
2602 -9.12716646894450034e-02  -2.28059406532033458e-02  +7.30362479274738879e-02
2603 +5.09672187427299560e-04  -8.09642001390281467e-03  +5.06619712333980440e-02
2604 -4.40797539238644719e-04  -2.43833214940626132e-02  +5.40285258814240388e-02
2605 -1.24962656546531589e-01  +6.87710575106182248e-02  +1.57007662468646794e-02
2606 -1.28088503625713113e-01  +7.08900237480066253e-02  +1.91573941664202885e-02
2607 -7.58766779070026987e-02  +3.52188603116194918e-02  +9.07461965555436817e-02
2608 -7.86804948289791667e-02  +3.99941716162437039e-02  +8.60283119816894065e-02
2609 -1.24427187433596570e-01  +1.86995073275380355e-02  +6.59252711190266849e-02
2610 -1.26887251315363020e-01  +1.56759512828990484e-02  +7.22545101143845236e-02
2611 -8.26770457376157231e-02  +5.14985992989788338e-02  +5.44935344976606936e-02
2612 -8.64586928358967027e-02  +5.07498133331768311e-02  +5.11290289834398018e-02
2613 -1.26508205902805010e-01  +4.02777151260038727e-02  -2.67862784617999179e-02
2614 -1.32247239450284521e-01  +4.04939171541811166e-02  -2.63594933679168128e-02
2615 +3.50888747729605141e-02  +8.89378866940587591e-03  +6.78492862445402856e-02
2616 +3.34445326768881765e-02  +1.47502827906952245e-02  +6.58156510507016679e-02
2617 -4.64591801358696516e-02  +3.77262872822703346e-03  +5.20968760860689509e-02
2618 -4.95987128726886536e-02  +2.98181203523847698e-03  +5.28461848602312587e-02
2619 -1.18177204123369711e-01  +5.05335180761463734e-02  +9.43087935103986419e-02
2620 -1.20816314815777648e-01  +4.52635187361608363e-02  +9.59036681848974698e-02
2621 -1.14323934054422024e-01  +1.36644156738062426e-02  +3.18255810071709248e-03
2622 -1.19202752515063570e-01  +1.44850496910319745e-02  -2.27218128819872342e-03
2623 -1.00780121907113870e-01  +2.20037824808636505e-02  +3.16418530538763176e-02
2624 -9.82674963698243892e-02  +2.14273627401122581e-02  +3.19300399968418941e-02
2625 -5.31080204640744305e-02  +1.49220525702882479e-03  +1.03362003418447992e-01
2626 -5.40321902311940369e-02  -4.88593748930009081e-03  +1.02257820886609660e-01
2627 -8.92059154356949074e-02  +6.90126147890518238e-02  +2.80670425624361328e-02
2628 -7.90701929057936043e-02  +6.70619319875013081e-02  +3.04791553409465288e-02
2629 -5.65062255477696493e-02  +5.86359553585470983e-02  +7.94752151011783176e-02
2630 -5.45776219105563870e-02  +5.92688953799176133e-02  +7.82200708760130980e-02
2631 -5.74188086583455326e-02  +4.52214195606428365e-02  +3.78636691340893256e-02
2632 -4.66688111023857780e-02  +5.13697738426914310e-02  +3.65826646625529370e-02
2633 -2.32829182790306212e-02  -1.65079378421757010e-02  +4.12362245987078491e-02
2634 -2.78207045519475865e-02  -1.94495750091403484e-02  +4.08771493587622436e-02
2635 -1.15728530259637058e-01  +1.73908789862571023e-02  +3.50404100579127728e-02
2636 -1.16779347067524908e-01  +1.51546955240389278e-02  +3.86434859006085166e-02
2637 -2.67612844212365281e-02  -1.75128669041240657e-02  +4.69242652868593207e-02
2638 -2.28674827449368498e-02  -2.31742218720907903e-02  +5.03630996475037951e-02
2639 -1.71487853484814448e-02  -1.83561915450060646e-03  +5.80950941645793431e-02
2640 -1.51017872280376931e-02  +4.77437146074582638e-03  +5.98781422429713744e-02
2641 -8.18811514176292360e-02  -1.84967143114477262e-02  +3.40393323715886195e-02
2642 -8.86360073302044499e-02  -1.74991977295870030e-02  +3.07820557533250473e-02
2643 -1.19403861528655036e-01  +2.80593151069726265e-02  -3.88420337886110712e-03
2644 -1.22466655069449107e-01  +2.94192467028930073e-02  -9.61242795793765085e-03
2645 -6.96870149393669230e-02  +7.97963027645830214e-02  +1.01329317867929550e-01
2646 -7.41017535410443406e-02  +7.96553441565065190e-02  +1.03463557744953819e-01
2647 -6.22822168403475082e-02  +4.57894818834509928e-02  +4.03276195735852716e-02
2648 -6.25506670849935165e-02  +5.12664393821207071e-02  +3.20144156812094474e-02
2649 -6.13987047372318295e-02  -1.51020247232531626e-02  +5.67903792567412483e-02
2650 -5.97542183514471401e-02  -2.04391339544281285e-02  +5.25859961508505017e-02
2651 -1.11193871489499288e-01  +8.67631122031132934e-02  +2.12456010751111493e-02
2652 -1.14323093472247964e-01  +8.64510011439030834e-02  +1.97890047721915319e-02
2653 -1.18916433482368800e-01  +4.53625628930701338e-02  +9.10594662279861841e-03
2654 -1.19543007652680083e-01  +4.07363250788636139e-02  +9.32704412977958079e-03
2655 -5.64476163024835928e-02  +6.27808985687249022e-02  +9.75760959395010341e-02
2656 -5.67570987394851734e-02  +6.32686632693941486e-02  +9.94212965433420998e-02
2657 -6.49463407716838748e-02  +2.48094013715700508e-02  +1.14863723397491457e-01
2658 -5.20283087888089302e-02  +2.87500074705274930e-02  +1.19022664515082741e-01
2659 -5.59132290658313560e-02  +5.65494182337084560e-03  +1.07462659413399442e-01
2660 -5.73951792389964521e-02  +1.99337687453881793e-03  +1.11253708776199542e-01
2661 -8.18251674189034855e-02  +7.21199426404893901e-02  +6.89112297306356952e-02
2662 -7.89884608103228469e-02  +7.72427900692073954e-02  +6.50718616213098872e-02
2663 -5.41884750279663305e-02  +5.35031970481167976e-02  +5.31500832429207953e-02
2664 -4.97981423940469792e-02  +4.65121224804862579e-02  +5.83663414545283338e-02
2665 -2.92164046439707913e-02  +6.99390237365018781e-03  +8.09457594788867280e-02
2666 -3.77148163322081759e-02  +6.37184990909392488e-03  +8.41404183288508994e-02
2667 -1.03684012910665549e-01  +5.31647834297162419e-02  +6.01878612030483373e-02
2668 -1.06571542972745154e-01  +4.99994813908357094e-02  +5.76368253232124733e-02
2669 -2.95306796014641014e-02  -1.56418644806751717e-02  +7.52222050656636831e-02
2670 -2.63396315545051454e-02  -1.46319105976423815e-02  +7.87353678353192449e-02
2671 -8.52137172944179289e-02  +7.43363217882728883e-02  +6.56186178414997906e-02
2672 -8.54512918350209538e-02  +8.15528777586575077e-02  +6.70265405737502512e-02
2673 -7.13892251897595559e-02  +6.63909282947662827e-02  +5.81351699622959517e-02
2674 -6.54512068548697978e-02  +6.43755448816700493e-02  +5.89850668821409047e-02
2675 -1.25059274246257429e-01  +4.41613077052070355e-02  -9.94310866402840776e-03
2676 -1.23423708091617124e-01  +5.14471941787366382e-02  -1.32388515673059690e-02
2677 -1.18797073537718151e-01  +2.47689322035123012e-02  -2.82413771893713396e-02
2678 -1.17180387581011153e-01  +2.49248956358031695e-02  -3.70345222151948969e-02
2679 -7.90184086139592151e-02  +8.99913578373034151e-02  +8.93188248359781528e-02
2680 -7.09898670712317825e-02  +8.93977724339306695e-02  +9.18138131452776590e-02
2681 -1.06156464042922491e-01  +6.01283751865780425e-02  +1.74883832698654318e-02
2682 -1.09663808216671668e-01  +6.08812850883559964e-02  +6.08451679702393024e-03
2683 -1.08867682336591984e-01  +8.07352115510373732e-03  +1.59503346628778117e-02
2684 -1.11180622007616567e-01  +4.93471660278493093e-03  +1.70944493421645964e-02
2685 -1.25965344768842386e-01  +5.57179289014236440e-02  +1.53068048875452875e-02
2686 -1.24067335652675248e-01  +5.10438036975800064e-02  +1.23074993014616121e-02
2687 -4.37630229469813739e-02  +2.88758695888429902e-02  +9.42322732820492642e-02
2688 -4.28816918413579065e-02  +3.75109059303913722e-02  +9.63788448606054809e-02
2689 -8.40605870521994036e-02  -2.03412657718388991e-02  +7.86310385932121464e-02
2690 -9.06451001952532087e-02  -2.13215999174510840e-02  +7.94117513651887708e-02
2691 -8.21536780337768502e-02  +8.66375015008676308e-02  +5.40669724352096578e-02
2692 -8.46665313724926372e-02  +8.72698760608484198e-02  +5.45672977588853095e-02
2693 -8.01650922518703929e-02  +7.22210167063768449e-02  +7.99785638649800762e-02
2694 -7.74533004548179083e-02  +6.94593041272994621e-02  +8.32450147455024575e-02
2695 -7.97151270362149861e-02  +7.35470872186327895e-02  +8.20296288032810322e-02
2696 -8.15563243759745565e-02  +7.28559868231542923e-02  +8.86140170321205317e-02
2697 -7.94199799311606641e-02  -2.75340206049787695e-03  +6.23604648073225049e-02
2698 -8.48856894261773437e-02  +9.33390965947481269e-04  +6.25945234790028227e-02
2699 -7.40498713832427186e-02  +9.27917028440981423e-02  +6.83849025854059711e-02
2700 -6.99753314490381695e-02  +9.76731883461117167e-02  +6.92459312597666493e-02
2701 -2.65687365092656565e-02  +3.87000758278832624e-02  +5.71482142883028219e-02
2702 -2.08443941434092624e-02  +4.00428251990251061e-02  +5.79180434219261908e-02
2703 -8.05524891095548978e-02  -1.94091953030674953e-02  +3.26654920402703747e-02
2704 -8.25588101394185009e-02  -2.00864103767914061e-02  +2.97763541274054348e-02
2705 -9.61588383181820189e-02  +9.15805817249476795e-02  +6.91060236512135440e-02
2706 -9.58899556859559438e-02  +9.54429559025457841e-02  +6.76009068988460970e-02
2707 -1.01982168829313422e-01  +2.96351505202286959e-02  +9.85421720455108840e-02
2708 -9.81817577594938234e-02  +2.81199629386975833e-02  +1.03168234760451352e-01
2709 -1.11401954735864533e-01  +8.55515613999752525e-03  +8.71609931216235090e-02
2710 -1.18844110417632112e-01  +1.00425188853421696e-02  +8.66720699567895825e-02
2711 -6.71577673479824139e-02  +3.20948811624778285e-02  +9.04340752363295836e-02
2712 -6.54786127193342365e-02  +3.42791223451348673e-02  +9.04103671427550909e-02
2713 -7.42110879282507213e-02  +2.16773546052418005e-02  +1.05139430672722939e-01
2714 -7.44300077407575589e-02  +1.26006301900391127e-02  +1.08034133984215602e-01
2715 -4.78661130346884399e-04  +2.40343394311430571e-02  +6.34632123757140204e-02
2716 +1.03025231913403555e-03  +2.57355147667742319e-02  +6.95971422443916188e-02
2717 -6.80293377059190962e-02  +7.12629262246961270e-02  +5.72425788975809771e-02
2718 -6.35071100043873848e-02  +7.20888314199005092e-02  +5.99415016385396252e-02
2719 -7.72818234438441554e-02  +2.42861649202249508e-02  +1.10880269326965097e-01
2720 -7.95136550927230540e-02  +3.57507742991450966e-02  +1.08326894654206682e-01
2721 -6.08325790296754890e-02  +7.75417670131548498e-02  +6.65718548033413793e-02
2722 -5.90913214268585438e-02  +7.00960500725056612e-02  +7.03046994880677650e-02
2723 -2.20486133570662532e-02  +3.18275019760343655e-02  +3.48536772269598047e-02
2724 -2.31451128199288564e-02  +3.86132467515778177e-02  +3.56331538115891924e-02
2725 -8.21702332151628412e-02  +6.07588697156963200e-03  +9.62394324953306235e-02
2726 -7.85903412869093654e-02  +3.69935879447103868e-03  +9.53863583953395572e-02
2727 -4.79678551233661543e-02  +6.07851156893673347e-02  +8.96832122691436084e-02
2728 -4.63930718387166388e-02  +6.16644017985509413e-02  +9.06357455588103905e-02
2729 -1.09713941314464963e-01  +5.25636291141088341e-02  +6.28451610895003621e-02
2730 -1.14441422600179782e-01  +5.04884307664895601e-02  +6.20970270155702456e-02
2731 -8.59465054439835091e-02  -2.23448385232706721e-02  +4.11037915176836119e-02
2732 -8.42986045174978216e-02  -1.94471443631082791e-02  +4.67620381122779150e-02
2733 -4.76192345027648400e-02  +3.14741661987731902e-02  +3.75650049228364452e-02
2734 -4.92321533370710801e-02  +2.75441708421831633e-02  +3.08274580814946186e-02
2735 -4.84878870598540596e-02  +3.46291747771963546e-02  +6.62528435021859929e-02
2736 -5.48186407815649673e-02  +3.75792289555206063e-02  +6.43901546122155333e-02
2737 -7.53632426173491132e-02  +3.15078611261128821e-02  +4.80336928342553343e-02
2738 -7.36664620296287320e-02  +2.25185776052079373e-02  +5.54807273644699062e-02
2739 -1.67369333208657600e-02  -1.63213748843340743e-02  +7.98197307586136218e-02
2740 -1.84443883175946996e-02  -1.25762865656985322e-02  +8.46017452078829668e-02
2741 -4.67207685334172229e-02  -2.89656303563821348e-02  +2.97655982574773284e-02
2742 -4.29839772307001045e-02  -3.01112341008786914e-02  +3.08614823432978858e-02
2743 -1.23005347472325305e-01  +3.47209632963959638e-02  -2.30725196417994501e-02
2744 -1.28655063149580973e-01  +4.17452127484893229e-02  -2.01283549433028883e-02
2745 -1.08530299224525867e-01  +8.01650173632067753e-02  +5.64387567446568497e-02
2746 -1.08903231263114575e-01  +8.77747444065027221e-02  +5.87012034985325837e-02
2747 -4.70495111939310609e-02  +1.91491995358275338e-02  +8.44010798669180135e-02
2748 -4.42268551276344957e-02  +1.81519840959714872e-02  +7.95248505745183853e-02
2749 -7.01153626138392300e-02  +6.25593483626946945e-02  +5.10618714690645320e-02
2750 -6.78344384186343741e-02  +6.60859396286219702e-02  +4.38176545305276402e-02
2751 +3.94895707987873365e-02  +7.60077749723623002e-03  +5.72339524671847122e-02
2752 +4.88862644136964924e-02  +5.82945520771922104e-03  +5.76753344370548662e-02
2753 -8.77929421327967724e-02  -2.41306677259714372e-02  +3.24043075319475835e-02
2754 -8.84237052980271360e-02  -2.54178131339681639e-02  +2.97889496844167857e-02
2755 +4.56702060838790197e-02  -2.22505303578040096e-02  +5.73490868518866173e-02
2756 +6.07273891461730664e-02  -2.07434862358401653e-02  +6.40355526846184964e-02
2757 -9.78904945610323679e-02  +1.79569487433619591e-02  +1.83797779006733518e-02
2758 -9.06484323343069165e-02  +2.87975728532216396e-02  +4.59126679820224138e-03
2759 -1.20260721939352333e-01  +4.13085703503619575e-02  +2.34987519826426877e-02
2760 -1.25596261014935068e-01  +4.16847485109358082e-02  +2.80735745610338309e-02
2761 +2.81209327510231711e-03  -2.89029974299037616e-02  +2.52448426566501474e-02
2762 +7.12759048141327865e-03  -2.93258862658357135e-02  +2.13234572114406988e-02
2763 -1.11887011014693366e-01  +6.48494524144749146e-02  +7.88759067147763726e-02
2764 -1.10850249390159639e-01  +7.01511276227579500e-02  +7.35501464924487591e-02
2765 -1.18322850958546361e-01  +3.26970514741414461e-02  -1.99189623778993352e-03
2766 -1.12123723986910312e-01  +3.87454740725781469e-02  -1.57093753009861117e-03
2767 -2.44504966146195137e-02  +2.96872269654379073e-02  +7.62263227522019804e-02
2768 -3.00589088802980485e-02  +3.08922748841986006e-02  +7.12871411827633444e-02
2769 -7.18541000840394184e-02  -3.36215067476584493e-04  +7.52287601680104723e-02
2770 -7.00646349474733227e-02  +3.42356139028115103e-03  +8.20819127085525013e-02
2771 -3.75536240107233049e-02  +5.00137495511036034e-02  +7.30856908787277382e-02
2772 -3.81021755240419854e-02  +5.18956554752803348e-02  +7.88611252056208301e-02
2773 -1.08233488539101350e-01  +8.17777278598447732e-02  +8.21302052428410923e-02
2774 -1.15548420494013301e-01  +7.97145881955323432e-02  +8.00739375330576375e-02
2775 -1.08199268654487438e-01  -6.69293702195242202e-03  +6.89180964070348206e-02
2776 -1.12232022829866940e-01  -8.74089559789894763e-03  +6.96940689703483551e-02
2777 -1.31720220160403328e-01  +5.29359197713523064e-02  +7.32907768287031393e-03
2778 -1.32793378778815419e-01  +5.36840375075686646e-02  -1.07961546774319565e-03
2779 -9.89646962718180173e-02  -1.59183358535344120e-02  +3.84514188241560362e-02
2780 -9.86193012186357409e-02  -2.04141299600875403e-02  +4.30622155457703673e-02
2781 +2.11484192536812478e-02  -2.15995889129948701e-02  +3.88412012996355374e-02
2782 +1.89482739265259582e-02  -2.38396528150067559e-02  +3.72584741415166384e-02
2783 -1.01105340589725770e-01  +6.05706705724019107e-02  +7.95993112665129982e-02
2784 -1.04895833864962304e-01  +6.76420781446220171e-02  +7.34379507753369909e-02
2785 -1.22275128353879783e-01  +6.53948903946312693e-02  +4.72461495480588078e-02
2786 -1.24351007982825792e-01  +7.16046038709729354e-02  +4.48083174001574283e-02
2787 -4.27678585588049595e-02  +3.01712660460149093e-02  +1.00609623236584872e-01
2788 -3.56534094103546154e-02  +3.44746432979616477e-02  +1.05716355656864755e-01
2789 -5.74676856202538874e-02  +4.45601068158937783e-02  +4.09415524248711721e-02
2790 -5.26308495146636107e-02  +4.49708082805732393e-02  +4.43560518192869513e-02
2791 -3.57729332036585412e-02  -2.79268158637742646e-02  +4.92450855609432026e-02
2792 -3.49845283613099967e-02  -3.21029560612518458e-02  +5.14842016428231908e-02
2793 -7.51369121501829079e-02  +1.86739031203053268e-02  +3.81771920682496338e-02
2794 -7.06752659682262918e-02  +2.02590274285494032e-02  +3.90094041612170719e-02
2795 -6.05505901780456629e-02  +3.14825698318531230e-02  +9.96807880272143620e-02
2796 -6.15114298875472365e-02  +3.53699171359908304e-02  +9.99518180528157218e-02
2797 -7.03775201258188127e-03  +4.18563936272479953e-03  +8.23742436435228043e-02
2798 -7.73031309703097261e-03  +3.49613311844613854e-03  +8.86004635163166326e-02
2799 -1.14130938689041089e-01  -3.10508259069629472e-03  -8.97957546023125767e-03
2800 -1.16490420521322829e-01  +1.32239794754344334e-03  -9.68180939063404376e-03
2801 -1.34618157269944527e-01  +3.68281904611170649e-02  +1.59745086626225975e-02
2802 -1.36293854048421453e-01  +3.60691975817785393e-02  +8.68109997964896900e-03
2803 -1.02072891751067485e-01  +2.63392377131330575e-02  +9.70617771852293476e-02
2804 -9.65574067250478257e-02  +2.30514100436034104e-02  +9.83120601346595402e-02
2805 -1.02830757804846282e-01  +2.89349769342980671e-02  +9.65178594218374930e-02
2806 -1.00013973806759540e-01  +3.22567600276741084e-02  +9.56846775859862136e-02
2807 -7.23264164335658266e-02  +4.96118459018439900e-02  +1.15696607140983371e-01
2808 -6.71319845066399301e-02  +5.37018888473595815e-02  +1.18111132339537933e-01
2809 -9.50729993255752664e-02  +5.39407911767794124e-02  +1.09529665112093208e-01
2810 -9.59132987686056177e-02  +5.40928057702962373e-02  +1.12619087204889987e-01
2811 -7.03388534825539757e-02  -1.45717831591564984e-02  +8.39189894409196613e-02
2812 -7.32918255556064546e-02  -1.72726676107440927e-02  +7.86058910083362733e-02
2813 -6.13547543568781842e-02  +6.51136505821141715e-02  +7.51788608453334978e-02
2814 -5.97820645115805585e-02  +5.98112620119763960e-02  +7.31680647297845016e-02
2815 -9.60469430730852419e-02  +6.86255813817273908e-02  +1.01404708956621889e-01
2816 -9.46357211358065387e-02  +7.77556218000838434e-02  +1.02273901075605550e-01
2817 -1.15088091874949325e-01  +5.02951818482874069e-02  +5.00578747224274950e-03
2818 -1.10525356861075869e-01  +4.89355101472883428e-02  +2.51085427989607986e-05
2819 -8.99250565577110611e-02  +6.39340101896884987e-03  +3.47577104832170816e-02
2820 -8.48476295133798186e-02  +8.42617907845622308e-03  +3.65566956636255089e-02
2821 -1.02346191639524478e-01  +4.28733033549893450e-02  +9.19816278265478404e-02
2822 -1.00113320749548873e-01  +3.95372815317822299e-02  +9.79998956071245070e-02
2823 -7.69519897087417026e-02  +5.69144066527709561e-02  +9.83918913174265108e-02
2824 -8.20825273423227419e-02  +5.26395910232120776e-02  +9.93983733742844627e-02
2825 -3.37188856322030890e-03  -9.95256217767136273e-04  +6.80572606054665602e-02
2826 -4.09275088648891529e-03  -2.02955161544932138e-03  +6.49202713481866756e-02
2827 -9.61259789998541309e-02  +4.48966153992520281e-02  +6.75132620736752509e-02
2828 -9.26455933027082873e-02  +4.55192331505430425e-02  +6.89485223228136906e-02
2829 -3.51586716580221947e-02  +3.74539317095897162e-02  +8.90883261250642600e-02
2830 -3.16639270013128540e-02  +4.15834220139709859e-02  +8.11396724689509158e-02
2831 -1.09734960442531448e-01  +2.06233144824557249e-02  +2.24311962634475255e-03
2832 -1.08207765473306919e-01  +2.03017701967348509e-02  -1.85504197240192069e-03
2833 -2.85401426743722639e-02  -8.86378276812611020e-03  +3.19767633647654800e-02
2834 -2.41039501981294250e-02  -4.30742847600472378e-03  +2.58123908811761643e-02
2835 -8.28631891893189670e-02  -2.29132960070519871e-02  +5.87068321783257713e-02
2836 -8.58673467825927378e-02  -1.93325139289018746e-02  +5.93572156562945930e-02
2837 -1.07983644507082116e-01  +7.78254064457191141e-02  +9.57263237373301573e-02
2838 -1.12990719613358548e-01  +7.36339630295537312e-02  +9.89584922395233685e-02
2839 -7.77437803515501069e-02  +3.96017917726707233e-02  +3.16123813053550626e-02
2840 -7.95871378472710750e-02  +5.15903982105083703e-02  +3.70010606816170290e-02
2841 -6.63647179616879135e-02  +4.67406101693792278e-02  +6.72793952588474492e-02
2842 -7.01916549644014953e-02  +3.99554132145855043e-02  +7.19081459232752407e-02
2843 -7.26683528383263305e-02  +2.82459685154180414e-02  +7.40654339749192009e-02
2844 -7.88582638744584896e-02  +2.64957448015979077e-02  +7.05788851387308402e-02
2845 +8.84956695090521016e-03  -2.24651321128052361e-02  +3.57567790773595448e-02
2846 +1.01729680785549031e-02  -2.65644707653897548e-02  +3.22372790455253619e-02
2847 +1.76641197876522306e-02  +1.23716349238732412e-02  +6.34511359388815199e-02
2848 +2.09770817245276096e-02  +1.57251557204454301e-02  +6.94877947637541210e-02
2849 +4.34154617189407982e-02  -1.46139440727914190e-02  +5.22748575097352272e-02
2850 +4.47095859566367174e-02  -1.02575245354747293e-02  +5.31719634793576118e-02
2851 +1.22085386559730620e-02  -1.29513278236466130e-02  +5.33163131055328643e-02
2852 +1.09054531324217982e-02  -1.51883704416775345e-02  +5.51327795783730853e-02
2853 -1.22742267069792854e-01  +3.55751636608165542e-02  -2.42143526600828961e-02
2854 -1.20203358554968623e-01  +3.64262877039498098e-02  -2.53806189286670189e-02
2855 -3.06339901753099539e-02  -1.36633402588936734e-03  +6.65994321388394400e-02
2856 -2.49634520153865953e-02  -1.49216824952163305e-03  +6.65432146443589584e-02
2857 -6.06998538129427737e-02  +1.27526154603279946e-02  +5.00586806263157505e-02
2858 -5.93281947770396417e-02  +1.67812520766846794e-02  +5.07243275420831419e-02
2859 +2.21055879427803290e-02  -3.07347543615117541e-02  +4.37571638460688486e-02
2860 +2.13120094774883750e-02  -3.15366642297288252e-02  +3.86626175317358392e-02
2861 -2.00587192200158068e-02  +2.10673186196932843e-02  +8.81110036789498480e-02
2862 -2.27854774486780237e-02  +1.99920943092669751e-02  +9.42696572906829705e-02
2863 -8.79600759562922108e-02  +6.09335890068470609e-02  +7.88089687922504667e-02
2864 -8.95829618499913438e-02  +6.69504194858684260e-02  +7.38625332416806141e-02
2865 -9.12857042213647968e-02  +6.00632667361745420e-02  +9.58415427785129365e-02
2866 -9.89846990156262319e-02  +6.22626567245206652e-02  +9.38617676395686051e-02
2867 -6.60136613107978332e-02  +6.05220845891497328e-02  +1.05447560327271747e-01
2868 -6.07795800506407205e-02  +6.29240478747791487e-02  +1.04863995644061445e-01
2869 -1.06329727710134284e-01  +1.86495357722220867e-02  +8.38660337135752922e-03
2870 -1.14846566570563025e-01  +2.65002075972565615e-02  +1.42758779955715065e-02
2871 -7.18254600276877798e-03  -4.60737507018963571e-03  +7.07447500233330251e-02
2872 +4.04749447306372231e-03  -8.76370312065072495e-03  +7.46675024957397099e-02
2873 -1.21478917906871403e-01  +5.32719795458361095e-02  +8.07868264039810213e-02
2874 -1.22554222028805018e-01  +4.82902297099031610e-02  +7.73540475128240007e-02
2875 +1.90632851200949645e-02  +3.33519146561136657e-04  +5.80614099232486386e-02
2876 +2.25858646536131573e-02  +5.05029731956607025e-03  +5.34699630138052509e-02
2877 -4.98536871537514012e-02  -1.81106579728837515e-02  +7.21034359186410040e-02
2878 -5.47136334104697947e-02  -1.58908153718536130e-02  +7.62466538978616437e-02
2879 -9.27563771754174732e-02  +2.98869677444246300e-02  +1.16942597628239497e-01
2880 -9.80818693081487586e-02  +2.89814679691448168e-02  +1.21028800847294921e-01
2881 -2.03979585466449731e-02  +2.39896950404264904e-02  +4.08383376301815273e-02
2882 -1.72480487085506992e-02  +2.03564852577844575e-02  +3.08164109139282029e-02
2883 -1.12053487255197551e-01  -9.07800761445960031e-03  +4.16266956594263451e-02
2884 -1.16269567994172693e-01  -9.39909601240293546e-03  +3.73961894714847989e-02
2885 -3.11715385441128610e-02  -3.44800972503627040e-02  +2.53553213208560710e-02
2886 -3.55956186847099024e-02  -3.70154164615934533e-02  +2.73368573664876553e-02
2887 -5.62408062718776913e-02  +4.47402412250041959e-02  +1.13572719725963958e-01
2888 -5.66056270411480419e-02  +4.27720903360728488e-02  +1.20459813811584021e-01
2889 -4.32286754249102748e-02  +2.87445493486592450e-02  +9.89538607871311288e-02
2890 -4.18022450023326150e-02  +2.03902701655748475e-02  +1.09627938877135248e-01
2891 -8.10487756212981830e-02  +9.33540869338645857e-02  +4.02524994242702341e-02
2892 -7.40470548202867840e-02  +9.59885203521181757e-02  +4.19401079078720526e-02
2893 -4.47085480246117439e-02  -2.47154496057266949e-02  +6.12792706155412814e-02
2894 -4.55034296324544549e-02  -2.97340782367658991e-02  +5.81406723922621299e-02
2895 -6.42280939173291987e-02  +8.56963884161172501e-02  +5.18412382037886366e-02
2896 -6.19491461600906526e-02  +8.73883942434719035e-02  +4.45424474528284056e-02
2897 +3.98550582131997205e-02  +5.76702917026101613e-03  +7.06121609123444571e-02
2898 +4.49808331802874217e-02  +6.55540353631070636e-03  +7.49964725291996509e-02
2899 -1.92863654337783463e-02  -3.69186330879175094e-03  +5.92840708436272248e-02
2900 -2.02363237307821749e-02  -3.24456517320601294e-03  +5.70754542370069465e-02
2901 -4.81321799988337282e-02  +3.44571028501216639e-02  +6.63192823196466358e-02
2902 -4.93598216265740478e-02  +3.40126444018290647e-02  +6.91848873120976815e-02
2903 -6.34435778176578730e-02  -1.19112037065489708e-02  +4.95110691736270064e-02
2904 -5.93785965460830734e-02  -1.20283055109188484e-02  +4.48308070407908918e-02
2905 -9.89958704313978477e-02  +4.59409143533770006e-02  +6.71436585619757526e-02
2906 -1.03308568545703056e-01  +5.19125049154621487e-02  +6.94933451710276484e-02
2907 -8.07635186934173854e-02  +5.16679360136120328e-02  +5.42145618781456617e-02
2908 -8.22879587657655287e-02  +4.58779146380012479e-02  +4.98011293208298969e-02
2909 -8.37819628034720543e-02  +5.56586706302173162e-02  +7.61798845097556299e-02
2910 -8.47129548402865001e-02  +4.85666335524976359e-02  +7.35618690941973047e-02
2911 -5.34311407719707879e-02  +9.14176747741629325e-02  +5.57704573341996496e-02
2912 -5.22165015256322515e-02  +9.25114980364395156e-02  +5.43728238045559573e-02
2913 +7.61389902521801987e-03  -1.67617978567070718e-02  +3.28072810886296529e-02
2914 +8.32825531333284720e-03  -1.96234022134700072e-02  +3.03313706559557895e-02
2915 +5.18954575690121905e-02  -4.44716943229204933e-03  +6.85051030176432041e-02
2916 +5.49916636230781547e-02  -4.82915508927794692e-03  +6.08870126304164871e-02
2917 -2.39045468658119729e-02  +2.81585077237595958e-03  +5.62044569945892789e-02
2918 -2.17518987610488199e-02  +8.09126194548935064e-03  +5.95610816944809399e-02
2919 +4.27562142169809825e-02  -2.51940323117098956e-02  +4.80630080876021104e-02
2920 +4.40027284178619305e-02  -2.51244574914852303e-02  +4.33843465587721161e-02
2921 -6.10150784630110188e-02  +7.92212955804019736e-02  +6.87782879163375827e-02
2922 -6.02192159098023719e-02  +7.69020096283429683e-02  +7.21630147467121202e-02
2923 +1.85533488936326547e-02  -6.65854543053462627e-03  +4.57570799700418446e-02
2924 +2.18191559215393620e-02  -4.04335586448253525e-03  +4.60698401963704970e-02
2925 -4.86321582629383811e-02  +7.85131093821976322e-02  +6.84879719289346184e-02
2926 -4.58636920586632454e-02  +7.66942246367817160e-02  +7.32826498811574023e-02
2927 -6.34350770731072905e-02  +4.35888946511120770e-02  +7.57198695811233530e-02
2928 -6.09997529476576858e-02  +4.43410009828663215e-02  +8.15688337039171957e-02
2929 -1.22100817394494465e-01  +2.31206526446421368e-02  -1.55367203748434345e-02
2930 -1.30257369790633404e-01  +1.65644380040490223e-02  -1.68237832190478651e-02
2931 -7.66073124887973189e-02  +4.15869875559720867e-02  +3.17309022458367243e-02
2932 -6.86859257701756265e-02  +4.75456534196990535e-02  +2.95828270490468767e-02
2933 -6.12002612808263055e-02  +9.82703388614863393e-02  +7.88240509107385606e-02
2934 -6.18536744329788099e-02  +9.81568181232392173e-02  +8.82640809756570915e-02
2935 -1.24082643492507610e-01  +6.98785255785520781e-02  +5.28766478604076259e-02
2936 -1.28665407340276011e-01  +7.07404705608913192e-02  +5.20642499842406542e-02
2937 -2.81748172410521310e-02  -9.37259248304728697e-03  +3.49471326678263278e-02
2938 -3.68948931989150838e-02  -1.28910343457491333e-02  +3.36442484982060336e-02
2939 -1.18463487129120734e-01  +1.35547976236117893e-02  +1.42009820156803511e-03
2940 -1.25243623780674496e-01  +1.08375958038637570e-02  -1.76546645205000646e-04
2941 -7.92241605563995810e-02  +7.11105087108967887e-02  +1.03336949476833639e-01
2942 -7.37768811009205105e-02  +7.39310530643735864e-02  +1.06800020780671676e-01
2943 -4.47642680720702554e-02  +6.19596802913616948e-02  +8.98537797029070745e-02
2944 -3.21015132530888814e-02  +5.80743877009605169e-02  +8.70058656121862339e-02
2945 -9.97807550881674304e-02  -1.41301671985381311e-02  +3.78706985483996394e-02
2946 -1.01133511674643253e-01  -1.52113863610238622e-02  +3.90987809019326671e-02
2947 -8.46180858213619186e-02  +3.93508213667623646e-02  +4.46386131626512819e-02
2948 -8.63768982054378132e-02  +3.65927470772780747e-02  +4.94857571829385653e-02
2949 -8.26274837486323938e-02  -1.98504566283317016e-02  +7.73298065352858305e-02
2950 -8.68071296770678152e-02  -1.37681403887661563e-02  +7.84332026661746784e-02
2951 -1.02656511560735894e-01  +1.05452303729162370e-02  +8.36179071911382771e-02
2952 -9.83920005745866216e-02  +8.35637126459688739e-03  +8.79535591561548258e-02
2953 -5.64819405155796289e-02  +7.67609792950527548e-03  +1.00316653950072873e-01
2954 -5.47659003550589052e-02  +1.68971005559650687e-03  +9.81492243641886586e-02
2955 -8.28351594629542082e-02  +9.27491835216241733e-02  +8.33789476514652794e-02
2956 -8.54619217664142616e-02  +9.64004795666301428e-02  +8.20628687274475299e-02
2957 +2.08673089450994026e-02  -1.86857552083998062e-02  +4.32279498683720009e-02
2958 +2.06412720038673565e-02  -1.26991437508613397e-02  +3.67487350238981589e-02
2959 -7.05262589685037855e-02  +3.52720756011692810e-02  +3.60310030045631127e-02
2960 -7.07064980178583186e-02  +3.80011954209485900e-02  +3.38383180560447930e-02
2961 -9.01825398998008509e-02  -4.91242942570854161e-03  +9.30079477961151951e-02
2962 -8.95415632725272692e-02  -6.79180471873854722e-03  +9.22546748867256183e-02
2963 -9.77500726918175689e-02  -1.02404936494286756e-02  +5.93640889524464643e-02
2964 -9.49029560701060010e-02  -1.35027719402976698e-02  +6.17773117358779780e-02
2965 -7.21684794937298840e-02  +1.35854994036392635e-02  +6.35645055720964886e-02
2966 -7.91793282027885292e-02  +9.80436270818930977e-03  +5.73001358149286336e-02
2967 -1.30486045067444656e-01  +3.64139964148853870e-02  +2.03305729765998963e-02
2968 -1.34530516362182051e-01  +3.07144478804814887e-02  +2.50002854754437266e-02
2969 -4.51545743774113065e-02  -1.02267691402950067e-02  +4.70616504573666550e-02
2970 -4.09263834463912263e-02  -1.57655393195335961e-02  +4.71309926346288877e-02
2971 -1.00943649199840488e-01  +4.35500750866224806e-02  +1.11576869734519704e-01
2972 -1.04487305600084013e-01  +3.98253749175292715e-02  +1.03473607760344269e-01
2973 -1.08301486691735394e-01  +7.74220921901658168e-03  +8.10193359392455958e-02
2974 -1.11687229975419716e-01  +1.41048719705441530e-03  +8.08655727951144709e-02
2975 -2.90450910507437446e-02  +7.97519490304815157e-03  +7.90199488967085195e-02
2976 -3.14537292807819321e-02  +1.33658899496435311e-02  +8.30281235448807470e-02
2977 -3.01832692437810808e-02  -2.14056027906607159e-04  +8.74235950647817839e-02
2978 -3.30914388146634625e-02  -1.21640610402613445e-03  +8.94030772359994952e-02
2979 -6.25580993103056898e-02  +9.20412792997382379e-02  +5.86719545983936316e-02
2980 -6.21797726256272110e-02  +9.86596740707117587e-02  +6.22120540517619933e-02
2981 -7.70684605224377095e-02  +5.92120197600718018e-02  +9.22903962294815139e-02
2982 -7.47780331728878644e-02  +6.71839319950208458e-02  +9.53367521394421630e-02
2983 -1.11918872968540167e-01  +8.11080638557775541e-02  +6.20340367962363276e-02
2984 -1.15233660622498207e-01  +8.40712945535096040e-02  +6.86065279851977988e-02
2985 -6.75930474017852473e-02  +4.15803572387282109e-03  +4.13288388059625117e-02
2986 -1.22076859507552662e-01  +6.67629763388685599e-02  +4.92110488765457807e-02
2987 -1.17381865161625284e-01  +6.79617204741563008e-02  +5.01575672358073599e-02
2988 -5.31172099519965149e-02  +6.56805698630735790e-02  +8.93192685549676763e-02
2989 -4.72195568517387171e-02  +6.92417212364533075e-02  +8.75368653140070618e-02
2990 -5.62998914392297337e-02  +2.69984113938033683e-02  +8.16893337911370893e-02
2991 -5.98282206080091652e-02  +2.89876351239364421e-02  +8.33230917200985244e-02
2992 -8.47256162060075341e-02  +4.37971400783249316e-03  +4.96919642053338453e-02
2993 -8.47617160328855701e-02  +1.02275664922710512e-03  +5.35399454149639922e-02
2994 -1.08347304535567374e-01  +1.97713038512329631e-02  +4.67003526251271155e-03
2995 -1.05330217555848746e-01  +1.23187557771703097e-02  -3.54430581919156417e-03
2996 -1.23183636863816781e-01  +6.86643495177112623e-02  +5.42455871246975488e-02
2997 -1.22977830811040287e-01  +7.14327039592295293e-02  +5.56937663566401744e-02
2998 -1.17995537825477989e-01  +1.72740193785351007e-03  +5.60608685458207426e-02
2999 -1.23847764570626795e-01  +2.77813374409601735e-03  +5.44257680026949062e-02
3000 -6.76222675053426703e-02  -7.26770383011967648e-03  +1.00919735403323926e-01
3001 -6.56385222435741655e-02  -9.12658487699058441e-03  +1.03658736217276670e-01
3002 -7.38052672834550172e-02  -1.74894003520080256e-02  +6.72207078277216319e-02
3003 -7.62774064355088988e-02  -1.25539494034815537e-02  +6.98693452299154055e-02
3004 -1.25029034084562229e-02  -2.03816926180227335e-02  +5.79265025650982923e-02
3005 -9.62319260847704049e-03  -2.47033720628270538e-02  +5.13180930688557219e-02
3006 -2.62912282064690708e-02  +4.80133436021485012e-03  +9.20046718952849535e-02
3007 -2.00468130055750197e-02  +4.70749849227759375e-03  +9.43729201768870180e-02
3008 -3.83571227166659007e-02  +5.24161793585838851e-02  +6.31340020386156192e-02
3009 -4.15974439578746871e-02  +5.62961583483197400e-02  +6.78413160176624813e-02
3010 -5.22697363721775290e-02  +3.96340304677269759e-02  +9.11562508581646724e-02
3011 -5.41492768132206814e-02  +4.58945299615441671e-02  +9.54453167864718066e-02
3012 -4.87663454715727904e-02  -1.01499624584384593e-02  +2.62054544631643849e-02
3013 -4.71400805659639710e-02  -1.10613913751384137e-02  +2.67816507278781958e-02
3014 -5.76033284002796589e-02  +7.26906312668618715e-02  +9.57962667063543133e-02
3015 -5.59821693805210990e-02  +7.23486578135752456e-02  +1.02145510563577041e-01
3016 -6.11794432726337975e-02  +2.57352608257234335e-02  +6.80572096545222910e-02
3017 -6.05483355250021338e-02  +2.70097419691745430e-02  +7.18331250663005738e-02
3018 -8.92482753026180298e-02  -3.85274040266017691e-04  +1.01356513096100775e-01
3019 -8.77898441214189501e-02  -3.51640365319950401e-03  +1.05814001532931509e-01
3020 -9.22451115118705228e-02  +1.53441982699628957e-02  +2.13574138306055171e-02
3021 -9.64416605205608846e-02  +1.28125589077401694e-02  +2.10685283491655537e-02
3022 -5.26855866314129284e-02  +1.93825475951099578e-02  +8.18868815273255807e-02
3023 -4.86246293760690257e-02  +2.20971798709589697e-02  +7.56114151462115858e-02
3024 -1.05299910856506806e-01  +5.90178806327901970e-02  +1.79682373162717533e-02
3025 -1.08180669576010080e-01  +5.77581352653288443e-02  +1.46966797338645774e-02
3026 -1.03363721190901509e-01  +9.87135771055639849e-02  +4.41569751901345411e-02
3027 -9.86049974970670262e-02  +1.01807882188864399e-01  +4.36250712873588117e-02
3028 -5.34146758878784600e-02  -3.84178450315932341e-02  +1.91034018556113204e-02
3029 -5.47585682194426243e-02  -4.50545923669696466e-02  +1.72450074579398489e-02
3030 -2.87689457929825691e-02  -1.91309347906980301e-02  +4.71316618817685176e-02
3031 -3.33034484063747110e-02  -1.67341919215160360e-02  +5.07922300213266079e-02
3032 -1.07270519157019961e-01  +4.92216816542468683e-02  +8.81395843068889656e-02
3033 -1.08444275075000110e-01  +5.33429372639194141e-02  +9.23943755293701041e-02
3034 -9.90685529038971696e-02  +4.36193061990153910e-02  +8.81908206186391014e-02
3035 -9.59241833385686693e-02  +3.56937355446863072e-02  +8.72938732395397571e-02
3036 -8.06465720738370057e-02  +5.37485348024786258e-02  +1.13072699158957291e-01
3037 -8.49822341317972019e-02  +5.14872886442814329e-02  +1.15526549624084457e-01
3038 -9.61362757414237074e-02  +8.19862066262243977e-02  +8.39312468025880665e-02
3039 -1.01090665745763322e-01  +7.38252034190685219e-02  +8.36680930050074517e-02
3040 -5.33203784904782915e-02  +7.41187955049820990e-02  +6.77519601693745144e-02
3041 -4.89820139668930357e-02  +6.53601014207538106e-02  +6.88720994923092134e-02
3042 -6.74346610892025689e-02  -1.95961826597407830e-02  +6.83518277809950364e-02
3043 -6.08077175875295223e-02  -1.99179922926056539e-02  +6.56697505835400347e-02
3044 -1.22384366088775565e-01  +4.01730050260898017e-02  +6.13197626328292056e-02
3045 -1.25923080960204964e-01  +3.96462756569212760e-02  +6.00400422405569373e-02
3046 -1.16152124163075118e-01  +3.44250982100608865e-02  +5.45192816592503446e-02
3047 -1.23429181667462848e-01  +3.38277180867496002e-02  +4.91483218701115679e-02
3048 +3.60965231991075552e-02  +9.53900800032232710e-03  +6.85239779033271629e-02
3049 +3.65994069449994894e-02  +9.80084083818145123e-03  +7.07073299237555436e-02
3050 -7.91662519834635953e-02  +5.24223904301244145e-02  +1.19407910796042543e-01
3051 -7.98348091829234607e-02  +5.94216019168002998e-02  +1.23250272772500974e-01
3052 -4.13815959925153201e-02  +3.21794509565688988e-02  +1.03881966087317465e-01
3053 -4.27369146767796748e-02  +3.49733308155003586e-02  +1.11545388071510501e-01
3054 -4.76230854699583803e-02  +7.95139003580136589e-02  +6.86552660065159054e-02
3055 -4.76753786241259289e-02  +8.48852928437764526e-02  +7.11972425859585256e-02
3056 -1.01547757498545582e-01  +8.06957890190144606e-02  +9.00450110911179269e-02
3057 -1.05797402543843455e-01  +7.32095282713913081e-02  +9.10907872922039480e-02
3058 -6.14870170689266957e-02  -3.09767066984926037e-02  +4.00421612582185157e-02
3059 -6.51836396609905694e-02  -3.26170490318396858e-02  +4.37362226307256019e-02
3060 -1.13506848642089264e-01  +8.88378227530709080e-02  +2.96941595896466730e-02
3061 -1.13547815535791727e-01  +9.42480597351171290e-02  +3.16213133071871280e-02
3062 -5.71248490131367956e-02  +8.45051984842183496e-02  +5.50284408077663378e-02
3063 -5.47527002478558136e-02  +8.31551760415275426e-02  +5.02380521603652194e-02
3064 -1.02593583969742233e-01  +7.90751743025451884e-03  +6.23608839911762927e-02
3065 -1.04821129627387655e-01  -8.47023492468245787e-04  +5.98646258695476607e-02
3066 -1.23472014701474897e-01  +3.85857515967575962e-02  -4.64535724485735414e-03
3067 -1.25141945476991506e-01  +4.19867683572911557e-02  -2.16231484942318265e-03
3068 -6.20148600424055771e-02  -2.80104648880761878e-02  +2.24544109235338928e-02
3069 -6.65224602673962773e-02  -3.34191563070432782e-02  +1.59478767699570839e-02
3070 -1.16121982979877331e-01  +5.20005884767941393e-02  +3.25926671122793790e-02
3071 -1.16688202907106825e-01  +4.85995112951143129e-02  +3.52988861073731744e-02
3072 -1.32786304700664742e-01  +6.26107909177791161e-02  +3.87718257183947215e-02
3073 -1.35545354987020361e-01  +6.31830681746376188e-02  +4.36387883727192699e-02
3074 -1.10102324950641206e-01  +8.02467529251462558e-02  +5.80457305471474630e-02
3075 -1.16765131997033839e-01  +7.79267632175925651e-02  +5.75369999562896847e-02
3076 -8.81587099241771810e-02  +6.40438873100619838e-02  +1.13481767278150056e-01
3077 -8.64273302272086930e-02  +6.29937511409734974e-02  +1.19865595980389858e-01
3078 -1.15810929151091466e-01  +4.36817421055291782e-02  +6.73079323382948930e-02
3079 -1.17942566494690107e-01  +4.96133960097025969e-02  +6.71053854943809286e-02
3080 -1.98188556462242163e-02  -2.47816120438891438e-02  +2.70244204499156503e-02
3081 -1.56550670208780232e-02  -2.41746923725987724e-02  +2.07687490754444384e-02
3082 -8.66302839166192412e-02  +3.96624688327032390e-02  +4.47794524346563985e-02
3083 -9.29788753747744223e-02  +3.87898237244334934e-02  +4.57194040207772809e-02
3084 -1.89562670963711009e-02  -2.68485125420797888e-02  +2.87431823196971602e-02
3085 -1.66232689050936806e-02  -2.70967359090760404e-02  +3.01473926001286918e-02
3086 -5.62360254566726669e-02  +6.35187597929079417e-02  +9.51884952798639633e-02
3087 -4.96659977189737728e-02  +6.83259430670248857e-02  +9.85451456668789971e-02
3088 -9.19946600053067470e-02  +9.60459944045609082e-02  +3.25384585224353928e-02
3089 -9.49086166248911817e-02  +9.44360360053532327e-02  +3.61197705195692512e-02
3090 -1.50300209569603389e-02  +2.77008126404419998e-02  +4.98606423052198183e-02
3091 -1.34488455154971979e-02  +3.61575870213789313e-02  +5.42086494529338200e-02
3092 -1.21448860100567227e-01  +6.66294760446442119e-02  +7.00219482345704799e-03
3093 -1.17700718437723797e-01  +6.65981243695219771e-02  -1.64662169617102465e-05
3094 -1.23839694813686910e-01  +6.44000540442806607e-02  +9.84611566238636354e-03
3095 -1.22254490770584548e-01  +6.24796033771947354e-02  +8.00800967591296618e-03
3096 -8.24779336005408148e-02  +8.86984414602708243e-02  +8.16401954583766132e-02
3097 -7.99953008493433093e-02  +8.71139326967029920e-02  +8.50550124461787460e-02
3098 -1.07191699027652423e-01  -8.97871269535212247e-04  +8.88367479932934273e-02
3099 -1.09111068503134595e-01  -7.09558642335151278e-03  +8.70797214116233870e-02
3100 -6.05826793897143306e-02  +8.00157642732606117e-02  +6.90682737392245283e-02
3101 -5.91727679113071767e-02  +8.63186262857383868e-02  +6.50249893548383723e-02
3102 -3.72350888051569962e-02  -1.78440154283919170e-02  +7.09427771910426108e-02
3103 -3.03056022077836940e-02  -2.56361977366053422e-02  +7.17770218220124406e-02
3104 -1.16506746071106865e-01  +5.25147738596286606e-02  +5.45914090089505400e-04
3105 -1.17380431137388455e-01  +5.72877085840593769e-02  -3.20183062554804101e-03
3106 -1.01393369511028314e-01  +8.71566506881333164e-02  +4.53725955219448224e-02
3107 -9.87744774941101966e-02  +8.95963829801460776e-02  +5.17637980841960180e-02
3108 -1.26026698341039023e-01  +3.96284235752744352e-02  +5.33042057731956190e-02
3109 -1.29310620302412138e-01  +3.78159941640869857e-02  +4.79977394074642474e-02
3110 -9.55905740251207781e-02  -6.05608814457197098e-03  +3.45704510967509773e-02
3111 -9.84847941662438942e-02  -1.04501338012708087e-02  +2.71636367411785158e-02
3112 -8.40207403279547294e-02  +6.29084813225265771e-02  +8.91560373690704344e-02
3113 -8.53436992162314861e-02  +5.82257655538276700e-02  +9.12342756140067795e-02
3114 -1.14409720810486865e-01  -7.97412016548401832e-03  +1.70188559138398469e-02
3115 -1.18645918688192492e-01  -1.25949633926205774e-02  +2.38368396406428706e-02
3116 -1.03270671654282081e-01  -1.31191174977345094e-02  +3.25500771614303935e-02
3117 -1.05168531277202160e-01  -1.60815128865223964e-02  +2.59104793600777941e-02
3118 -8.55082025157296033e-02  +8.12330085780320205e-02  +3.07374375967630585e-02
3119 -8.40658057803460035e-02  +8.26921677765794227e-02  +4.15373583436688051e-02
3120 -1.28944697505872258e-01  +3.83465150670939739e-02  +2.43227511439059567e-02
3121 -1.32916394481425532e-01  +3.80550332893018067e-02  +3.03352380825112899e-02
3122 -1.21854773694349813e-01  +7.06358513734237498e-02  +5.94180428523962412e-02
3123 -1.19054450245847820e-01  +7.04977852902770874e-02  +6.45712823757118581e-02
3124 -1.28941796796561370e-01  +3.19384700328279800e-02  +1.80355266288164708e-02
3125 -1.25753359962019695e-01  +2.89776588421409680e-02  +1.89349847997342599e-02
3126 -9.27792022736353417e-02  +1.13008743300563579e-02  +1.05405793496487751e-01
3127 -9.23352256008284078e-02  +1.33411835652516835e-02  +1.07776631267499909e-01
3128 +4.56797231435759690e-02  -2.34036823503984623e-02  +5.86509129097904369e-02
3129 +4.52743921623916246e-02  -2.32288848646615524e-02  +6.38820651829890979e-02
3130 -4.20127780460895564e-02  +1.14637988595884636e-02  +6.38433637551580196e-02
3131 -4.87986366000649555e-02  +7.06008806972978700e-03  +6.54445834851181268e-02
3132 -6.66866673345644367e-02  -6.11537471307903140e-03  +5.96162954590067351e-02
3133 -6.59447668438619822e-02  -5.16767814865842518e-03  +5.22651770568813082e-02
3134 -1.12576951760193056e-01  +3.92084169155196074e-02  +2.75609540754676516e-02
3135 -1.09477157354646956e-01  +3.79136231032490070e-02  +3.13071506725220647e-02
3136 -1.34458510277427976e-02  -2.65036384061378034e-02  +5.80253983506292190e-02
3137 -1.78173627263628863e-02  -3.25096920822437602e-02  +5.50852759269055345e-02
3138 -1.25778747309140015e-01  +3.57285309318122538e-02  -1.91579085284227413e-03
3139 -1.32971110178662422e-01  +3.54119404106250368e-02  -2.29354619065924234e-03
3140 -1.82040501228686348e-02  -2.39218143008437627e-02  +4.14466491694658462e-02
3141 -1.62282367205220067e-02  -2.65409006232817553e-02  +4.68798970076730187e-02
3142 -7.14798908074577716e-02  +2.23523830159712208e-02  +1.07595603820115251e-01
3143 -6.40663071101358755e-02  +2.15959938506539127e-02  +1.07647934650879337e-01
3144 -8.38021773912949602e-02  +3.40647537437799436e-02  +1.23148881680417155e-01
3145 -7.82493129286494504e-02  +3.92046655123038032e-02  +1.22760526358834207e-01
3146 -7.59454095503886012e-02  +3.16908513060945862e-02  +7.40343641562304505e-02
3147 -7.93601086468922468e-02  +3.15325478527016534e-02  +7.77850071843911584e-02
3148 -1.22990350566430262e-01  +6.98117643024041418e-02  +4.53721201466137369e-02
3149 -1.23004580968686328e-01  +7.86808546135677328e-02  +4.10787709264268386e-02
3150 -1.27769854201746136e-01  +4.76060512038372005e-02  +4.32537357982119702e-02
3151 -1.25731278454305401e-01  +4.80415377826966666e-02  +4.86502089400156976e-02
3152 -6.57274717266076169e-02  -2.26366543629142429e-02  +2.65451515052452375e-02
3153 -6.73478626584176343e-02  -2.15805094233754505e-02  +2.20579643167675039e-02
3154 -1.18223445729725915e-01  +4.16929921305492137e-03  -2.06946251382614452e-02
3155 -1.22603234919601262e-01  +1.24467862909060051e-03  -2.03563454588488492e-02
3156 -5.12141155225267694e-02  +5.04994826046618259e-02  +5.77363106095203846e-02
3157 -4.85482838375722592e-02  +5.06922380719762936e-02  +6.30667418403774854e-02
3158 -1.07489668874768712e-01  +4.74743861526372574e-02  +3.54846122693543778e-02
3159 -1.08902833286638495e-01  +5.10120495697339027e-02  +3.97939004556108200e-02
3160 -1.02473323976383368e-01  +1.87698659989942764e-02  +4.53351516683066502e-02
3161 -9.99418595378866181e-02  +1.67170614118865753e-02  +4.62457764983012221e-02
3162 -6.45717439546617950e-02  +8.26946931023071069e-02  +7.31020872994276316e-02
3163 -6.46135788700745450e-02  +8.37748173445481831e-02  +7.97731957971402894e-02
3164 -1.21209763381755833e-01  +6.12603835833199564e-02  +4.84211936584791197e-02
3165 -1.21060615066061084e-01  +5.69432399305176626e-02  +4.88142111241307297e-02
3166 -7.56044547296983172e-02  +2.30824128236030816e-02  +7.95212671647283625e-02
3167 -7.57209861057575595e-02  +2.63151501372820180e-02  +7.77083010818031134e-02
3168 -7.01763343445262616e-02  -1.94495822692959466e-02  +6.01698118051458702e-02
3169 -7.04366608223380153e-02  -1.93503582494304500e-02  +5.65062336094342976e-02
3170 -1.27496916187919473e-01  +3.82317551458623631e-02  +2.20770439777132829e-02
3171 -1.30144965282539632e-01  +4.32871658329656017e-02  +2.23908954701420686e-02
3172 -2.86447300173012544e-02  +7.91992039348069637e-03  +7.80899436217435683e-02
3173 -2.42973437141368008e-02  +5.27731818434083559e-03  +8.00998952960523813e-02
3174 -3.81556033768410130e-02  -6.09153259034434305e-03  +6.35031336118170864e-02
3175 -4.26253401367774273e-02  -4.48492735949739766e-03  +6.47068711864015739e-02
3176 -1.26732784945492949e-01  +6.18446270907435092e-02  +4.99378991011210985e-02
3177 -1.32231073975565883e-01  +6.38876660321010259e-02  +5.05398980429418374e-02
3178 -9.76203907128489201e-02  +2.78546493151484061e-02  +1.94524264830649267e-02
3179 -1.06993641063159936e-01  +5.54430422446533025e-02  +6.05262682135548555e-02
3180 -1.08093462385519742e-01  +6.49759118713619938e-02  +6.48049887285333803e-02
3181 -6.93561274118131288e-02  +5.33306648101902619e-02  +3.82566391003280742e-02
3182 -6.87114681901975360e-02  +5.82489378608248426e-02  +4.04015316956546078e-02
3183 -1.79076183464683091e-02  -1.29906253814787466e-02  +7.33744147378766753e-02
3184 -2.14251301139335472e-02  -9.80114455431189621e-03  +7.47444491592552246e-02
3185 -5.46382299515082021e-02  +5.41709029965886310e-02  +5.15820322753279339e-02
3186 -5.27805117591412937e-02  +5.83405046338125594e-02  +5.38125612970269257e-02
3187 -1.03775411288230590e-01  +7.49227018595477190e-02  +2.99704262775035597e-02
3188 -1.08711560166993251e-01  +7.60950254870081111e-02  +2.28941186418513375e-02
3189 -1.07033786850531040e-01  +2.65928054423802823e-02  +8.60892032772663934e-02
3190 -9.76389355344960269e-02  +3.35516255314250306e-02  +8.17455897367095202e-02
3191 -8.79526963809755258e-02  +8.45444001842773907e-02  +7.82433557369779376e-02
3192 -9.05102207686181021e-02  +8.65000249112434921e-02  +7.83732114321504664e-02
3193 -5.38505917307637305e-02  -3.61242351445538595e-02  +2.05197597766569768e-02
3194 -4.48311261352019250e-02  -4.09475820055610062e-02  +2.54199975551911532e-02
3195 -9.81205470891019921e-02  +5.31695936904061570e-02  +5.93707542327300344e-02
3196 -1.00491956734058710e-01  +6.37732428947603985e-02  +6.62050118405495269e-02
3197 -4.48450036634594415e-02  +6.18387706705655765e-02  +5.26973587119329012e-02
3198 -4.42061720632006133e-02  +6.59335698526970215e-02  +4.87611817054047283e-02
3199 +1.68699028038220332e-03  +3.15162557629539673e-03  +4.14211719766500591e-02
3200 +6.58382210726031741e-03  +2.61259228850738634e-03  +3.60922805950029679e-02
3201 -3.14007042705814615e-02  +1.89801442882674999e-04  +5.50428024578253489e-02
3202 -2.62903557367665866e-02  -3.24495007841392211e-05  +5.29753525009886012e-02
3203 +2.34266919286452921e-02  -2.53029246695426202e-02  +4.86060606182549745e-02
3204 +2.43838051542974478e-02  -2.47872447295078464e-02  +5.13770824260160117e-02
3205 -1.11788846736223219e-01  +1.36546941886179357e-02  +5.93326596434337189e-02
3206 -1.17261760325025374e-01  +1.21666720557238647e-02  +6.45376624843362334e-02
3207 -7.81211364130834363e-02  +7.79634919388202258e-02  +8.40165868518583381e-02
3208 -7.43977178092095903e-02  +8.42914842788420327e-02  +8.78897109872294746e-02
3209 -6.49047896027226401e-02  +8.45040582265833562e-02  +7.58344668366990049e-02
3210 -6.59371881442533392e-02  +9.00493540009071058e-02  +7.87586502954639306e-02
3211 -5.58404034761082260e-02  +7.60038862564459683e-02  +9.26669518673963744e-02
3212 -5.27660246933525368e-02  +7.60039327656088504e-02  +8.97853733391363595e-02
3213 -6.27622067284655111e-02  +1.88050236871033505e-02  +6.86133880965540954e-02
3214 -6.78494889281868185e-02  +1.63916247437670692e-02  +6.86135722179741087e-02
3215 -8.59043225640646335e-02  -2.20093261454385875e-02  +3.38213422145368994e-02
3216 -9.09067808072035188e-02  -2.20475831405143076e-02  +3.65944037804329936e-02
3217 -1.03775071956503345e-01  -1.93962502553232836e-02  +3.33405293895366883e-02
3218 -1.09412983616824944e-01  -2.29713701549160397e-02  +2.71589119121155055e-02
3219 -1.10483692953523421e-01  +3.41454884932073308e-02  +3.95121343478503015e-02
3220 -1.08521828046183655e-01  +3.71791876075774630e-02  +4.37074723453781469e-02
3221 -6.09421897731440773e-02  +3.00625466940715805e-02  +9.87650993649401704e-02
3222 -5.61481073976752773e-02  +3.06151531146036139e-02  +9.71305226066620786e-02
3223 -1.06989369392846544e-02  -9.08303398389088967e-03  +3.86544206726670836e-02
3224 -1.44055503452288469e-02  -3.36551928170332817e-03  +3.30335436678658653e-02
3225 -1.02450805892865746e-01  -7.93625980102409360e-03  +7.79492323438476659e-02
3226 -9.67745889819515981e-02  -1.53105831141899466e-02  +8.17842361126676354e-02
3227 -8.03612548146483974e-02  -2.04038860170101290e-02  +7.53703535399121161e-02
3228 -7.91839063429315010e-02  -2.06581385500432535e-02  +7.88739075598650780e-02
3229 -5.46965866977805609e-02  +5.92230613176595588e-02  +8.83172255455666189e-02
3230 -5.48519398733013364e-02  +5.51477376105410436e-02  +8.98603672832032907e-02
3231 -6.61237703191106252e-02  +3.21123143976083814e-03  +6.74409946106628716e-02
3232 -7.06502132259896054e-02  +9.45507942576495099e-03  +7.44743303538192847e-02
3233 +3.46217342532042435e-02  -1.48617212786667386e-02  +5.26155227740318365e-02
3234 +3.29902981372963769e-02  -1.87961323337845557e-02  +5.31835065807005486e-02
3235 -8.63630538567901063e-02  +7.95198807161298649e-02  +3.03396350272156848e-02
3236 -9.55470996670778200e-02  +8.53735640225930098e-02  +3.24613338190126721e-02
3237 -7.59516735895326700e-02  +2.69394529661672356e-02  +4.95038946098734362e-02
3238 -8.06752723022482326e-02  +1.78103579979986514e-02  +4.78643830599854922e-02
3239 -2.89939461549811178e-02  -2.72613109989736924e-02  +5.20572318318884425e-02
3240 -2.47216597465948380e-02  -3.16935931816287181e-02  +5.27626012701356006e-02
3241 -5.13908491308379470e-02  +8.17510268713581983e-02  +7.72504592611977514e-02
3242 -4.85023824028348385e-02  +8.65246653396870569e-02  +7.73558550436285047e-02
3243 -1.15863310177629852e-01  +6.76459248761233367e-02  +7.77036149738642157e-02
3244 -1.19456484463736898e-01  +7.26987081230508619e-02  +7.55428953526963431e-02
3245 -6.79577163363893066e-02  -1.65486521353431192e-03  +3.89798781942087350e-02
3246 -6.36345052229078251e-02  -7.90032311261491382e-04  +3.81361565521030968e-02
3247 -7.26214957960305690e-02  +3.55455123901537735e-03  +1.15224675169525004e-01
3248 -7.50997645030314770e-02  +5.89973929647014464e-03  +1.14846035349481748e-01
3249 -5.87932879328507060e-02  +9.28023741635675137e-03  +9.52458067909276868e-02
3250 -5.52814232346949125e-02  +6.78698975392588028e-03  +9.47213729725673165e-02
3251 -8.12213919963424985e-02  +1.39091743311424501e-02  +9.72232383825354374e-02
3252 -8.70654097917570452e-02  +1.56074440720041993e-02  +9.26588945431984778e-02
3253 -5.43132028930181018e-02  +1.14769595877489330e-02  +9.88888658859842645e-02
3254 -4.80204826689449651e-02  +1.16555698802042126e-02  +9.90491247153817700e-02
3255 -8.56702160930565976e-02  -7.51087316994867617e-03  +6.79142050688053139e-02
3256 -9.01734824345499231e-02  -7.42866179115009122e-03  +7.21943644706421472e-02
3257 -1.20036285883792837e-01  +5.99992992939708814e-02  +5.11804212392916180e-02
3258 -1.20361422022766548e-01  +5.66602049685307821e-02  +5.69185958950829962e-02
3259 -7.90526665645094329e-02  +6.57021093924230470e-02  +4.73327670403216882e-02
3260 -7.63501443738338614e-02  +6.77815906523432932e-02  +3.87159927747126112e-02
3261 -7.63056518203287792e-02  +5.81626250090225561e-02  +7.04699731690376086e-02
3262 -7.91245945957397834e-02  +5.79500399506568745e-02  +7.14311662145931670e-02
3263 -6.04393963017345812e-02  -2.98087959905123170e-02  +3.98854322592043856e-02
3264 -5.69044406832048821e-02  -3.58374676247374541e-02  +4.18178056030647227e-02
3265 -3.20047179731007894e-02  +6.99667051843942678e-03  +9.38740926567146888e-02
3266 -3.87291854325629570e-02  +7.15067239943223843e-03  +9.73242777054632580e-02
3267 -7.32701566738376553e-02  +5.09381124542097399e-02  +5.06867695085168393e-02
3268 -7.52708964111190038e-02  +4.41800321131656931e-02  +5.47650268391498482e-02
3269 +2.80437241475419152e-02  -2.87099016840319278e-02  +5.13192820816545797e-02
3270 +3.33059453317832224e-02  -3.12655782940392118e-02  +5.54600317119590958e-02
3271 -6.72181716972687360e-02  +4.83046538463379818e-02  +6.45285587596083621e-02
3272 -5.79706734943828822e-02  +5.38927342128769152e-02  +6.72843457336411155e-02
3273 -9.93647126365268113e-02  +9.35045868855062801e-02  +7.16053109801279286e-02
3274 -1.07551452030406100e-01  +9.36142953759011576e-02  +7.15701634661776859e-02
3275 -7.25694610017429687e-02  +8.27337606961219135e-02  +5.59184304169598398e-02
3276 -7.11935898201730699e-02  +8.84729397456272548e-02  +5.23909355687015299e-02
3277 -8.75257838157149498e-02  +5.78593508819763777e-02  +3.07609673426492772e-02
3278 -8.98030017131798697e-02  +5.94731249911866072e-02  +3.38642778490160570e-02
3279 -1.31033787729469692e-01  +5.35420863063530220e-02  +4.85424827388154529e-03
3280 -1.27465665822930285e-01  +5.45407940478526698e-02  +2.86317770802823213e-03
3281 -5.83794513767580472e-02  +5.86401634561311627e-02  +4.63282718559998585e-02
3282 -6.06294456000443793e-02  +5.86099515468391022e-02  +4.24078428404651847e-02
3283 -1.07108363662820255e-01  +1.60044614071004378e-02  +1.99576569068931958e-03
3284 -1.04747862676605588e-01  +1.39826991202512980e-02  +3.43444259552209974e-03
3285 -1.19048605393810930e-01  +3.26893614739935667e-02  +1.58728135933775997e-04
3286 -1.17733983742352846e-01  +3.53256091492420154e-02  +1.65467344821678352e-03
3287 -1.02467065392457618e-01  +4.56198162222459652e-02  +8.93957843946760339e-02
3288 -1.01761769325984741e-01  +4.65398687145069379e-02  +9.17135686255088622e-02
3289 -5.60597489226630635e-02  +1.96370367201766857e-02  +8.27284311058212318e-02
3290 -5.69020463602637958e-02  +2.34302061040624066e-02  +9.10852538325345601e-02
3291 +2.73373625734719787e-03  +5.05196838317647102e-03  +5.54570290385844947e-02
3292 +1.79933431297638448e-03  +1.22781765566986681e-02  +5.43319922626823437e-02
3293 -1.01323946944136406e-01  -5.40156968270373312e-03  +7.83446214230125310e-02
3294 -9.45847260457954586e-02  -4.94381155027961983e-03  +7.64520498728485376e-02
3295 -8.13199301388440460e-02  +3.42307882759598225e-02  +9.26622903535046921e-02
3296 -8.92370194551159596e-02  +3.94201092687863491e-02  +1.03789919572776793e-01
3297 -6.41301400203219268e-02  +4.96086055337523757e-02  +1.01296353576289508e-01
3298 -6.33476566547645226e-02  +4.33532619070646080e-02  +1.00710223624127251e-01
3299 -1.02810211169812363e-04  +1.36326662280979918e-02  +8.17185663699397102e-02
3300 +1.31597393058473255e-03  +1.42724803725894998e-02  +8.24604822793747055e-02
3301 +1.61146631747766701e-02  +1.24063997676957622e-03  +6.30640429889816057e-02
3302 +1.89840353452455576e-02  +1.61795338725534074e-03  +6.85450263475505389e-02
3303 -5.34689573759605935e-02  +5.46810391644892355e-02  +7.88782789611234686e-02
3304 -5.05589224726906150e-02  +4.97561812253426994e-02  +8.12385458272136679e-02
3305 -1.04011890251658481e-01  -1.62450615815096858e-02  +2.75458408169256472e-02
3306 -1.03567201261722835e-01  -2.05131458807387666e-02  +2.16520488093926190e-02
3307 -9.92960053505284324e-02  +9.52379298524185930e-02  +6.53046599418517087e-02
3308 -9.80318356999128060e-02  +9.88987504060516165e-02  +5.67449363146297625e-02
3309 -8.16707888307454666e-02  -2.56911959897981913e-02  +4.00130436084344884e-02
3310 -7.92718352354586653e-02  -3.25545561753028401e-02  +4.29195191377289217e-02
3311 -6.82167069779506807e-02  +4.86885976426414402e-02  +6.21894234017759256e-02
3312 -6.11833085553542336e-02  +4.41299580574209815e-02  +6.07347210001382559e-02
3313 -1.15380000959775277e-02  -3.18412840214982243e-02  +2.55871093264556718e-02
3314 -7.99205998440211812e-03  -3.06212168561720080e-02  +2.72504176004266796e-02
3315 -8.01715922132266029e-02  +4.89792919551646205e-03  +9.50139663505360776e-02
3316 -7.54745868227811173e-02  +6.62501445164956240e-04  +9.09990953197299807e-02
3317 -8.21498172938024684e-02  -3.39040878603783392e-03  +3.13642350815298704e-02
3318 -8.63684720786065396e-02  -7.91708286264002949e-03  +3.17718078756364514e-02
3319 +4.12785314412570173e-02  -5.53464993068926436e-03  +6.83206906374246581e-02
3320 +4.28406549191569161e-02  -1.49098279584194407e-04  +6.91240683892917485e-02
3321 -1.08005816607788685e-01  +1.65667391495234496e-02  +6.28978357811134647e-02
3322 -1.05220171055477416e-01  +1.38638556323404175e-02  +6.15535480038811728e-02
3323 -1.16552781569053771e-01  +1.05588101033728989e-02  -2.19681437251368454e-02
3324 -1.16233020837605075e-01  +8.19863831511223433e-03  -2.18623621827979675e-02
3325 -1.26146137045689000e-01  +3.96970002644401812e-02  +6.43793146644856124e-02
3326 -1.32374339531862228e-01  +3.87179718147199065e-02  +6.74883470549523801e-02
3327 -3.88703038891509631e-02  +1.80791223812755524e-02  +4.54855380116186078e-02
3328 -3.73441110893756312e-02  +1.47624773067381917e-02  +4.28519176621806330e-02
3329 -1.11642076557305403e-01  +6.75566982227436552e-02  +1.16928086214236702e-02
3330 -1.13450915812785436e-01  +6.65706963117923683e-02  +7.30956739869210309e-03
3331 -5.84664026453337454e-02  -3.09748163810338109e-02  +2.16230401473033809e-02
3332 -5.46874954578778771e-02  -3.25927432578582768e-02  +2.61101201047409873e-02
3333 -1.27188285059340100e-01  +2.22216593807173929e-02  +3.16121876758128639e-02
3334 -1.31594836010897692e-01  +2.21048189052523297e-02  +3.34411382754948028e-02
3335 -9.06721904336973417e-02  +5.97453730330040969e-02  +2.74796693182461013e-02
3336 -8.23397611455480016e-02  +6.14137627939567374e-02  +2.64471890328736164e-02
3337 -7.53291903250603578e-02  +3.41852599148936148e-02  +2.32061905551484982e-02
3338 -7.60681941842601406e-02  +3.01897490744833866e-02  +2.03333756026360980e-02
3339 -1.65984129975527868e-02  -6.37067327152150437e-03  +5.08458297617203209e-02
3340 -1.71195579077137831e-02  -2.60042148213554493e-03  +4.62187878910844674e-02
3341 -1.32265309436735229e-01  +5.17806804613029359e-02  +6.87297481493454043e-03
3342 -1.34724769524826343e-01  +4.57816572430702132e-02  +3.70405389893763018e-03
3343 -8.54357891204774178e-02  +1.47716249001236793e-02  +1.01418906731890524e-01
3344 -9.06935096673734537e-02  +2.44880085763936536e-02  +1.03684134301774700e-01
3345 -7.92904474636991347e-02  +2.51700876053167558e-02  +1.20969699866054867e-01
3346 -7.50144188136253609e-02  +2.20369839809688856e-02  +1.24526854200542297e-01
3347 -7.12886561762581250e-02  -2.52072254233613353e-02  +5.51944856408067425e-02
3348 -7.32351960144487502e-02  -2.33413163091677374e-02  +5.13322757542571742e-02
3349 -1.06755906460836464e-01  +1.13071814543714341e-03  +7.21725313371093941e-02
3350 -1.08965174151534852e-01  -1.01964412225223817e-03  +7.27647413970574919e-02
3351 -7.28431313147873682e-02  +9.47241215725401625e-02  +6.96349236638463681e-02
3352 -7.36935353266531673e-02  +9.83992877801914273e-02  +7.46923648388248818e-02
3353 -5.79846563462137615e-02  +1.60810426164944321e-02  +5.55350730628945341e-02
3354 -5.66442126462184045e-02  +2.28000710494295038e-02  +5.56145855171801262e-02
3355 -1.12710018018936875e-01  +2.36165411377052201e-02  +3.35640927431262656e-02
3356 -1.15632182528152397e-01  +1.85886356725374485e-02  +2.34818496452809666e-02
3357 -9.95270812641028541e-02  +7.97593884002695541e-02  +4.47228545569303762e-02
3358 -9.49101191358177193e-02  +7.89605490067962767e-02  +5.02666614262640282e-02
3359 -1.05063162508762298e-01  -1.20789592769369996e-02  +4.31839562927646969e-02
3360 -1.07410308373643321e-01  -1.26822264102106601e-02  +4.43903729571112488e-02
3361 -6.34104190559675318e-02  +2.20100472336605714e-02  +6.81442914714525672e-02
3362 -7.14087748992558724e-02  +2.53411773516198924e-02  +6.55469551208871098e-02
3363 -3.49123097821435191e-02  +5.35311462299913124e-02  +5.53783870052153362e-02
3364 -2.99710084737616136e-02  +5.70683796118561168e-02  +5.52565334997212679e-02
3365 -7.54186983549295087e-02  +8.88773572778175508e-02  +6.31655347528731897e-02
3366 -7.86743529885763904e-02  +8.62839478918562830e-02  +6.51881635269794812e-02
3367 -4.35239022283586616e-02  -1.06650334108613267e-02  +8.79008556152003906e-02
3368 -4.07896757364424600e-02  -1.11604188776320262e-02  +9.02656612931340835e-02
3369 -5.07227841354771294e-02  +1.98666877335095977e-02  +4.84308190591538623e-02
3370 -4.72356129514356418e-02  +1.71068396395760089e-02  +5.30798567152395914e-02
3371 -1.14286173657880075e-01  +4.87364107797500570e-02  +1.08672541259389726e-02
3372 -1.17357802626551100e-01  +4.96318130359856766e-02  +1.21936590541445195e-02
3373 -1.17594718894114200e-01  +6.85209020493080384e-02  +7.65723842227853668e-02
3374 -1.21870654189776897e-01  +6.71793294356086285e-02  +7.35972964866884322e-02
3375 -1.03724832279689580e-01  +7.00296725703141582e-02  +3.18687367760310397e-02
3376 -1.03322160083473363e-01  +7.15658695082640878e-02  +3.32317004272340358e-02
3377 -1.27825685304097825e-01  +4.84655359903477523e-02  +4.09912088004404929e-02
3378 -1.30569690343371542e-01  +5.25467140996170104e-02  +4.44297758095874504e-02
3379 -1.22545795722238338e-01  +5.47972603348190687e-02  +7.69692241868118465e-02
3380 -1.21956276705425692e-01  +5.24349022651687882e-02  +7.16115543298589952e-02
3381 -5.86569020955737125e-02  +1.51173488176746772e-02  +8.61494019309459597e-02
3382 -5.96965647486146778e-02  +1.13328813214063680e-02  +8.64210811675289181e-02
3383 -1.00533472008964592e-01  +4.05931538278416770e-02  +1.09487790750600351e-02
3384 -1.01282932635354997e-01  +3.69486467919786440e-02  +9.23484424840431521e-03
3385 -2.03696617055140611e-02  +2.25300861001860031e-02  +3.62747358099919578e-02
3386 -2.32090214558744630e-02  +2.27096882892736003e-02  +3.33219749521787428e-02
3387 +4.24486888250428657e-02  -2.34833050229756590e-02  +5.31142014151717301e-02
3388 +4.48041994254587336e-02  -3.05816157688139703e-02  +5.39096518715670298e-02
3389 -8.11681889001000245e-02  +1.79087164882014600e-02  +1.17820229196974047e-01
3390 -8.42176085801830121e-02  +1.47848245723480858e-02  +1.18005999215962484e-01
3391 -6.87257339051116495e-02  +7.87014156544470767e-02  +9.99814730104312960e-02
3392 -6.95028066352827711e-02  +8.04235800813930535e-02  +9.92386135148259768e-02
3393 -8.67003785220573781e-02  +8.54421541764803505e-02  +7.90616037875828265e-02
3394 -8.32382987551230913e-02  +8.70492735348556979e-02  +7.52408093078934109e-02
3395 +3.77913731287396193e-02  +6.80059040653983524e-03  +5.72770253731028356e-02
3396 +4.27394938951448158e-02  +1.97901196463676861e-03  +5.50708124391539183e-02
3397 -9.71641788792852873e-02  -5.08920120006624722e-03  +4.88512831062405881e-02
3398 -9.85890271989414146e-02  -3.55955375493638817e-03  +5.10593961856859180e-02
3399 -1.11160748405233073e-01  +2.79761923637264348e-02  +7.20560033061924954e-02
3400 -1.06070453118718933e-01  +3.39334303723917569e-02  +6.89335291294951580e-02
3401 -6.61018230890519781e-02  +2.66290390426243313e-02  +4.66134320025816881e-02
3402 -7.00159122831417596e-02  +2.39225932959295159e-02  +4.49768394146386821e-02
3403 -6.69279918470001428e-02  -2.07997380338091099e-02  +6.94091602160366583e-02
3404 -6.92806408171382643e-02  -2.30636076775382649e-02  +7.15915952344442774e-02
3405 -3.21880371993542441e-02  +6.24870321643973964e-02  +6.56405556597183665e-02
3406 -3.07539542113603528e-02  +6.46380970400150939e-02  +7.06921290667684998e-02
3407 -1.14316669932140597e-01  +1.72299090629995828e-02  -7.54650604775591611e-03
3408 -1.12340422060323672e-01  +1.50126387770519332e-02  -6.89958592163899490e-03
3409 -1.14885748125685014e-01  +8.62927816062835501e-02  +3.64396449217742890e-02
3410 -1.18983556487352690e-01  +8.32366267375560381e-02  +3.96336433649341208e-02
3411 -9.63052296631774496e-02  +4.74077863720830592e-02  +6.34151491189114819e-02
3412 -9.60570752235891251e-02  +5.31647496089339908e-02  +6.83244293846001355e-02
3413 -8.49166921699881644e-02  +8.45639630980563051e-02  +5.62324723104470486e-02
3414 -9.12571094609790218e-02  +8.63279149083022307e-02  +5.90135356267463551e-02
3415 -1.09935321386827697e-01  +4.57739578041016070e-03  +6.79645743107650385e-02
3416 -1.10213832399603334e-01  +2.24924537213989613e-03  +6.26734718100453725e-02
3417 -1.11400417535434712e-01  +2.59076012655654712e-02  +3.44629889030271461e-02
3418 -1.13601739044183261e-01  +2.86603849041689659e-02  +3.26488959886839514e-02
3419 -6.06272091491027801e-02  +9.82730095973379375e-02  +8.10889963574018685e-02
3420 -5.85482494104298049e-02  +9.85110645855136746e-02  +8.24076883216987716e-02
3421 -5.77047890021872845e-02  +4.93243338237986523e-02  +1.08643585280955385e-01
3422 -5.37633263530202313e-02  +4.65245076519172074e-02  +1.02134852626542996e-01
3423 +1.28257097469019667e-02  +2.21228016826927271e-03  +5.08619128025359427e-02
3424 +1.51235827254695334e-02  +4.30753044914168777e-03  +5.44218128199496012e-02
3425 -7.93251512325929414e-02  -2.27352592586839344e-03  +7.98232325748702981e-02
3426 -8.13162201437765825e-02  -7.48540542601674758e-03  +8.34644974878156615e-02
3427 -8.77208637512623540e-02  +5.69330399513562069e-02  +2.97716680178502571e-02
3428 -8.62603830634155327e-02  +5.26730596907822660e-02  +3.55405805465399197e-02
3429 -1.15408004834104063e-03  -1.87589168817175189e-02  +5.06278712486363594e-02
3430 -3.71704144846998503e-03  -2.26629291340412695e-02  +4.74407739788804822e-02
3431 -8.81760547413438373e-02  +6.32221296098538776e-02  +1.12097043274804298e-01
3432 -8.34682073261321655e-02  +6.17841119462752206e-02  +1.14937061036016308e-01
3433 -1.14959780111432125e-01  +2.34651017251733540e-02  +8.80775867651826389e-02
3434 -1.21260384226049137e-01  +2.07453479690851601e-02  +8.95211080182414243e-02
3435 -1.16125244962088800e-01  +3.28773153738061950e-03  +1.73739909054377445e-02
3436 -1.18273602009643666e-01  +1.97008315057763637e-03  +2.45792816530060083e-02
3437 +2.69351050379533809e-02  -3.29689614692156643e-02  +4.17427026352049854e-02
3438 +3.13861140954812753e-02  -3.21698274360321668e-02  +3.80923825689259629e-02
3439 -7.95138836809155675e-02  -2.78993891934857068e-02  +2.89460234218588269e-02
3440 -7.57676289152227761e-02  -3.51643877974383498e-02  +2.57017848399062609e-02
3441 -1.15850272782460198e-01  +1.99355756066507128e-02  +6.37600240316138489e-02
3442 -1.19548089989951797e-01  +1.59871572704221032e-02  +7.03841938407899492e-02
3443 -1.03472933602779343e-01  +3.53145456847957714e-02  +1.14268210220824284e-01
3444 -1.05927869175471187e-01  +2.71465744977989511e-02  +1.13130535617729636e-01
3445 -6.36760284339093624e-02  +4.34860887193688345e-02  +7.75371261786426541e-02
3446 -6.76709952349424798e-02  +4.25150711710718388e-02  +8.17508870860654407e-02
3447 -6.03808611909681103e-02  -2.57374253802639362e-02  +3.75684556460259556e-02
3448 -5.76077987288969098e-02  -2.43296256627076150e-02  +3.80531948343724724e-02
3449 -1.16641999605380534e-01  +6.01033987732612976e-02  +3.50598368056650456e-02
3450 -1.09777561604664925e-01  +6.40144157640203798e-02  +3.76652555212174250e-02
3451 -5.75639175240981113e-02  +5.58457735180517903e-02  +4.69565751656283448e-02
3452 -5.36691799158265162e-02  +5.63058509182563158e-02  +4.35351070474316038e-02
3453 -4.12505327674887665e-02  -3.46024260175443717e-03  +4.95996444528501862e-02
3454 -4.43277947935276154e-02  -6.77570494020173462e-04  +4.53527183146643920e-02
3455 +3.02781702143656573e-02  +4.18222259751647833e-03  +6.41691594684373201e-02
3456 +2.53577921595774282e-02  +1.56240939661109902e-02  +6.01125611347742214e-02
3457 -1.10218444625327858e-01  +2.03782313415568177e-02  +7.31250098489758249e-02
3458 -1.06465866654758573e-01  +1.83998610122304458e-02  +7.55942941357984344e-02
3459 +2.69411228306509487e-02  -2.23415682292600268e-02  +4.37281563217847558e-02
3460 +3.16773254786624006e-02  -2.57959396934168729e-02  +4.33426549244188206e-02
3461 -1.08162220149072980e-01  +7.53817115232795487e-02  +2.66195497378502247e-02
3462 -1.14148791338678848e-01  +7.67070322945047900e-02  +2.60489354467678576e-02
3463 -6.94906851282600796e-02  +5.12439864493775196e-02  +3.93874263114507919e-02
3464 -6.93180810258464675e-02  +4.94355914151571804e-02  +3.61520988831575130e-02
3465 -2.04788086234684169e-02  +2.73370898379357227e-02  +3.80048558303779441e-02
3466 -2.55026125152547252e-02  +2.84474215000039693e-02  +3.67661785816252515e-02
3467 +1.35354121792963158e-02  +5.68031508508980761e-03  +4.99944826092135960e-02
3468 +1.61021677932217805e-02  +1.23652758353121756e-02  +4.97194265757698664e-02
3469 -5.43155360403156304e-02  +1.78959325379308143e-02  +3.95806999866250217e-02
3470 -5.55761719351442474e-02  +1.52900275812496034e-02  +3.57543317975599073e-02
3471 +9.40186201006682452e-03  -2.56899630170366218e-02  +3.79484616431853133e-02
3472 +5.76437177088433804e-03  -2.75550402967949214e-02  +4.15553681007000894e-02
3473 -2.58663175067210226e-02  +1.57208120882497623e-02  +7.27515971482356055e-02
3474 -2.67500544808155077e-02  +1.91902496935731810e-02  +7.33764936230826142e-02
3475 -6.42612338799279925e-02  +9.27945284135866209e-03  +4.72070339279181544e-02
3476 -6.32766030610897035e-02  +6.43880687686203875e-03  +4.87150056757440636e-02
3477 -6.28460720475477047e-02  +5.04612273166635053e-02  +6.67254061683030392e-02
3478 -6.21429289527740264e-02  +5.04034148112404851e-02  +6.94916489215454541e-02
3479 -1.21185921679825961e-01  +2.55908755009016074e-02  +3.00207754943902470e-02
3480 -1.23214535650402163e-01  +2.66051816175890965e-02  +3.00504532857869371e-02
3481 -9.41172997369566916e-02  +6.96487792510332854e-02  +2.47372010563915064e-02
3482 -9.36875377026047812e-02  +7.00670609247688314e-02  +2.67595517454920703e-02
3483 -2.24010045762508755e-02  -2.59715442560873408e-04  +7.77368552764869380e-02
3484 -2.04609810726867625e-02  -3.15053740756193442e-03  +8.29312895564040392e-02
3485 -1.09173582818707968e-01  -1.06870284852965385e-02  +4.98450895099799077e-02
3486 -1.10651282163608450e-01  -7.69488394653365052e-03  +5.49315432449611826e-02
3487 -1.03279303821529500e-01  +5.65812528954158442e-02  +1.08589077709531939e-01
3488 -1.05396801564266521e-01  +5.05263317884296417e-02  +1.06212532434387469e-01
3489 -3.12830830645599856e-02  +2.78684611363471425e-02  +5.08865711538304746e-02
3490 -3.02391485340410375e-02  +3.26342490670414667e-02  +4.35133432334371476e-02
3491 -3.73952986471550938e-03  -5.74910810606658971e-03  +7.15760121463756005e-02
3492 -2.06642331554104421e-03  -7.07638335653133776e-03  +7.09901840797078632e-02
3493 -1.28141047073465214e-01  +3.15628963825262676e-02  +1.52437751199316577e-02
3494 -1.24972943680169965e-01  +3.22777052349448035e-02  +1.02337650508613227e-02
3495 -5.73019484942365528e-02  +6.31428369501739473e-02  +9.36247634804089762e-02
3496 -6.24991983147465680e-02  +6.49937823955524102e-02  +9.85885679940742554e-02
3497 -8.47245893226566682e-02  +8.73411413101263107e-02  +5.23470009559627789e-02
3498 -8.88426365941007296e-02  +8.56123787136996023e-02  +5.09950964564214737e-02
3499 -8.34015466136552308e-02  +1.03016910927295188e-01  +5.61477678102313971e-02
3500 -8.43079929861166449e-02  +1.08191801077463456e-01  +5.62515846469640104e-02
3501 -1.04795248551174600e-01  +7.31082794576654871e-02  +5.44631932150911463e-02
3502 -1.05705822831925422e-01  +6.97214128262433758e-02  +6.00942871910396456e-02
3503 -1.07451138373616292e-01  +5.56508861943081218e-02  +5.99082126671640416e-02
3504 -1.06380347361831384e-01  +5.74847901380340018e-02  +5.76998264538933908e-02
3505 -7.33758459541908742e-02  +5.11174535977193742e-02  +5.47530388508590884e-02
3506 -7.32345273857811230e-02  +5.48779715925750353e-02  +5.86956062963384165e-02
3507 -6.82927308330953248e-02  -2.41348620741523683e-02  +3.90783792335717070e-02
3508 -6.97358153078559972e-02  -2.18627175666476943e-02  +4.57716870234230744e-02
3509 -9.63414530746146969e-02  +9.89890839518294402e-02  +3.43310230975076847e-02
3510 -9.59559564988138186e-02  +1.01883502780759957e-01  +3.73183856629136779e-02
3511 +6.76909899801736870e-03  -1.89610047846583418e-02  +3.49285494535874694e-02
3512 +5.52043630872353207e-03  -1.98869662571660444e-02  +4.02181236577435833e-02
3513 -4.98469633312079857e-02  +3.09566498703791985e-02  +8.31956485463846984e-02
3514 -4.73432597766442198e-02  +2.99911581293490319e-02  +8.52807764682763508e-02
3515 -6.42082289421582325e-02  -1.31661103772331674e-03  +7.41419268515413205e-02
3516 -5.70534048963996024e-02  +2.38961699878068165e-03  +7.74510939195646453e-02
3517 -1.00245637862835829e-01  +7.59099661997270601e-03  +4.70566695386848317e-03
3518 -9.71907715750517376e-02  +1.20746971936590338e-02  +2.02992368942850028e-03
3519 -4.29235523824053958e-02  -1.10139349212768772e-02  +5.69538449679683478e-02
3520 -3.95257464663666125e-02  -1.46394125899474269e-02  +5.46850515307276408e-02
3521 -3.38541065754466158e-02  -2.57418150657919877e-02  +4.83592902837872984e-02
3522 -4.13538586666673674e-02  -2.36776671718669021e-02  +4.68057683670580274e-02
3523 -7.35242699671180416e-02  +5.09471423569085452e-02  +5.09594430741073107e-02
3524 -6.82539449245982421e-02  +5.60173918388077521e-02  +5.23943421124826239e-02
3525 -5.54975836106181911e-02  +2.59604884159229353e-02  +8.08777459769528528e-02
3526 -5.16194315713598001e-02  +2.63536792348702843e-02  +7.80704160217771115e-02
3527 -1.26913308591023510e-01  +6.62082342191263468e-02  +4.78837091608538129e-03
3528 -1.29093263716035189e-01  +6.55039956873876700e-02  -1.06870363476618021e-03
3529 -9.09094991676818454e-02  +1.99746461230301091e-02  +1.02869267434636938e-01
3530 -9.91063009411378010e-02  +2.23524999772519092e-02  +1.05943633430193959e-01
3531 -1.16531421977864508e-01  +5.23496982055692978e-02  +2.02828785067958378e-03
3532 -1.21705958441399753e-01  +5.73147114397905000e-02  +9.14646348410578028e-04
3533 -1.29099667989342332e-01  +2.36155860429918436e-02  +5.14956823705106578e-02
3534 -1.32326902475788877e-01  +2.80774678070645212e-02  +5.53005097630068082e-02
3535 -7.13646855999356677e-02  -1.59942795736776474e-05  +7.72648206357471751e-02
3536 -7.22037827207215183e-02  -2.24739112657661643e-03  +8.01620235323431130e-02
3537 -5.00494951691082546e-02  +9.18351468407357374e-02  +6.72167097503129918e-02
3538 -5.00189588123425913e-02  +9.81214428648017611e-02  +6.61321625781178812e-02
3539 -1.02299856392735047e-01  +6.69125577028402557e-02  +7.56479085019560044e-02
3540 -1.00894416406498252e-01  +7.28281548636732501e-02  +7.33455981629992648e-02
3541 -5.86214803663691747e-02  +2.81817794150277696e-02  +6.85490102734532675e-02
3542 -5.46762329897933635e-02  +3.05390640054561263e-02  +7.21850822233710138e-02
3543 -3.45883013859510716e-02  +1.51138978043760842e-02  +3.82513570816035778e-02
3544 -3.58636287692203001e-02  +1.14390755150055416e-02  +3.65518806100556815e-02
3545 -5.43043999990478476e-02  +1.89006301436445354e-02  +4.01920890408998671e-02
3546 -6.34065155456791790e-02  +1.90933883831992252e-02  +3.47430762137129617e-02
3547 +3.91304744383868044e-02  -2.39390604469331032e-02  +5.60844162752107481e-02
3548 +3.93695519449301506e-02  -2.78428179385464235e-02  +6.20569974111824171e-02
3549 -1.28318628983613847e-01  +5.52485861627594541e-02  +1.37748789349386325e-02
3550 -1.31229319889116319e-01  +5.96065770331861838e-02  +9.43856853161469285e-03
3551 -1.44182278147820028e-02  +1.68457244365906623e-02  +7.32183831807147883e-02
3552 -1.39838964230704615e-02  +1.81741820733614494e-02  +6.92112813415694528e-02
3553 -1.09301735953202098e-01  +8.29688685243733515e-02  +3.19414088815160729e-02
3554 -1.09055779357347116e-01  +8.62307346579598288e-02  +3.18927289601015698e-02
3555 -4.12292307724727441e-02  -3.00220664002622158e-03  +7.36325635884290675e-02
3556 -4.32714146129286256e-02  +1.57788861251756895e-03  +7.26137209788687704e-02
3557 -7.10159734529147019e-02  +6.13725329685302634e-02  +1.14499165961623725e-01
3558 -6.73670281634401180e-02  +5.89828588418462099e-02  +1.15439284976277784e-01
3559 -5.90081082312564204e-02  +1.31707533822457076e-02  +6.40535334698770081e-02
3560 -5.64137959320515983e-02  +8.34851660482275638e-03  +6.29861342088739173e-02
3561 -7.54044299000581897e-02  +8.00920517340412835e-02  +8.57787305983397919e-02
3562 -7.20840006412373502e-02  +7.91147918043853676e-02  +8.56935497278961955e-02
3563 -5.69030863546184096e-02  +9.42601243489000901e-02  +5.81182780929991455e-02
3564 -5.84655500399923131e-02  +9.99573899092031093e-02  +5.79587465905660459e-02
3565 -6.92784531211611820e-02  -1.74087907329632183e-02  +3.13573312056172893e-02
3566 -7.12141038210569594e-02  -2.02161179687052328e-02  +2.73119477021852297e-02
3567 -4.35056329573656128e-02  +2.71384821757303350e-02  +9.22595091377036575e-02
3568 -4.64896864429772752e-02  +2.65606243783970929e-02  +9.44308802343088033e-02
3569 -9.21857120151189369e-02  -6.75793551632932442e-03  +9.27149985383960706e-02
3570 -9.53262467978890360e-02  -7.88570975009001557e-03  +8.89068913419849283e-02
3571 -1.00583529616033437e-01  +9.02389608197924978e-03  +6.48836389218427345e-02
3572 -9.86010110113077487e-02  +8.88855034366724077e-03  +6.33533976113856423e-02
3573 -8.45083772620479068e-02  +1.39423557582034063e-02  +1.06101582667896627e-01
3574 -8.13498531846036932e-02  +1.13470574552378169e-02  +1.11548889650647506e-01
3575 -1.10572504034931976e-01  +3.16998163667169194e-02  +3.82597946278488213e-02
3576 -1.16527337822035129e-01  +3.48273577202173334e-02  +3.52658935979131283e-02
3577 -2.68482272541565696e-02  -1.90344483810975240e-02  +2.89310042256567430e-02
3578 -2.75411395631061998e-02  -1.60509925632746041e-02  +2.74220338756826672e-02
3579 -3.84716127499375171e-02  +5.25331523428508515e-02  +5.46661844735208194e-02
3580 -3.32609497863031317e-02  +4.60631302754455768e-02  +4.99638907505006585e-02
3581 +1.10837258659209747e-02  -8.43658049558845477e-04  +4.98448558738733422e-02
3582 +1.11914297126364491e-02  +3.99986867628695803e-03  +4.31322141394349171e-02
3583 -4.22238418825714723e-02  +6.96055206168997298e-02  +5.37084668885028371e-02
3584 -4.06327318600626791e-02  +7.76816550290508334e-02  +5.37776421734259547e-02
3585 -4.88842612562712803e-02  -4.56233286162685374e-03  +2.51631167846384333e-02
3586 -4.95351526453131491e-02  -5.88858976480407387e-03  +2.66184098272190042e-02
3587 -9.01866522981964458e-02  +4.63436393226174109e-02  +2.49700343625172995e-02
3588 -8.57183687075174783e-02  +4.96448513630071211e-02  +1.68730986090787662e-02
3589 -1.24063067160658277e-01  +4.41126357386331380e-02  +7.39578402956526416e-03
3590 -1.31343617194939227e-01  +4.19181796633728565e-02  +6.16650055404910791e-03
3591 -5.86310979317935452e-02  -1.36473624938899876e-02  +8.64955821238964639e-02
3592 -5.81061682997923157e-02  -1.20721402908225382e-02  +9.22014621472743018e-02
3593 -6.18912479156539588e-02  +8.63696325645694346e-02  +5.77721364759268621e-02
3594 -6.37244159344560607e-02  +8.93461814222974993e-02  +6.17316056380826372e-02
3595 +3.83120341198097750e-02  -6.54361597774814462e-03  +6.49268437355258465e-02
3596 +4.12904775068108423e-02  -4.17228672675649687e-03  +5.80288171170293965e-02
3597 -6.07076638026467982e-02  +1.14178936739857493e-02  +9.32326083291555030e-02
3598 -6.38998062370373376e-02  +1.55693769586626157e-02  +9.78923628636607368e-02
3599 -7.65926129920596749e-02  +4.37712989257490054e-02  +6.48676692611206696e-02
3600 -7.48226814197262280e-02  +4.03960212338756869e-02  +6.64966766424470862e-02
3601 -1.07088932216942906e-01  +5.03580673482154212e-02  +1.68910439235049788e-02
3602 -1.04315830337398524e-01  +4.52619910207890525e-02  +1.32635916658580162e-02
3603 -1.04811721266047458e-01  -3.24826527716807123e-03  +7.47957807814692288e-02
3604 -1.09698285282447017e-01  -7.50586111871661636e-03  +7.76925673553207907e-02
3605 -3.03039468405500653e-02  -2.46382947325693505e-02  +5.09140063369754314e-02
3606 -2.82265390335142141e-02  -2.33786273574411035e-02  +5.39233991452792577e-02
3607 -5.46602510991629972e-02  +5.43845890165677442e-02  +5.06935176042686217e-02
3608 -5.72127060018751341e-02  +6.25243089513496664e-02  +5.68685455670463608e-02
3609 -9.43040171081649115e-02  +5.14445963518383176e-02  +9.53143220658828477e-02
3610 -9.32494994131990301e-02  +4.97078208867591242e-02  +9.28089271941130167e-02
3611 -7.58185442641237661e-02  +5.64585715726899570e-02  +9.32696617057483385e-02
3612 -6.79227908365804961e-02  +4.68191381806960863e-02  +9.08181776574954885e-02
3613 -7.78330101641540040e-02  +1.03452532430366395e-01  +6.45372273592376283e-02
3614 -7.69575720204313113e-02  +1.07123866765567302e-01  +6.43245395830668032e-02
3615 -8.83906960656708068e-02  -8.42152237905198497e-03  +6.92295874385034371e-02
3616 -9.40295666473912051e-02  -1.13255753349244311e-02  +6.89429586212358253e-02
3617 -9.07309282768656994e-03  +1.62932070307172383e-02  +5.19768827782921897e-02
3618 -9.25565639054587962e-03  +1.43403000936203149e-02  +4.85923085711450070e-02
3619 -1.11978791960532773e-01  -7.31909401585250589e-03  +1.64727673785478750e-03
3620 -1.13567518099565209e-01  -1.09136185425227905e-02  +5.16105434343287327e-03
3621 -9.33414547839674785e-02  +3.68357229089051261e-03  +3.45265058699895655e-02
3622 -9.14965301225282440e-02  +1.80323563125803340e-04  +3.46701102402137973e-02
3623 -6.31902904182646968e-02  +1.75607989559820911e-02  +6.18544767360761569e-02
3624 -6.71608832277986595e-02  +1.54409983911931344e-02  +6.28600534504729497e-02
3625 -9.74070233872967456e-02  +1.81694780837716799e-02  +6.64225056477754094e-02
3626 -8.86746144006085590e-02  +1.87409587437596496e-02  +6.33886026861155000e-02
3627 -5.73754613799409424e-02  +4.46789442070795947e-02  +4.07794338553982977e-02
3628 -5.83697030862440763e-02  +4.60654386772814325e-02  +3.81354122668815659e-02
3629 -1.14562193988222816e-01  +2.02750694466653433e-02  -1.54566067503667838e-02
3630 -1.12433772952736627e-01  +2.40393986084621210e-02  -1.81366974763533251e-02
3631 -5.73289528121578643e-02  -3.22714796569561063e-02  +3.47347299147963209e-02
3632 -5.63830822082952224e-02  -3.56463817196182170e-02  +3.57566654448680868e-02
3633 -1.16495589588456239e-01  +2.25484585084766848e-02  -2.46243255166731685e-02
3634 -1.19339918051388688e-01  +2.25511069742747872e-02  -2.50582548012436221e-02
3635 -1.06241630520237523e-01  +7.78743131686296802e-02  +5.36490851560141382e-02
3636 -1.02114897545180619e-01  +8.11801080562246369e-02  +5.63280897230465857e-02
3637 -1.22498583671175484e-01  +6.28830192089219753e-02  +4.41752493328108065e-02
3638 -1.26406852473862547e-01  +6.61607329229873808e-02  +4.35114724604174288e-02
3639 -1.15084067916415345e-01  +3.43693575111473498e-02  +9.44298040497994901e-02
3640 -1.13515566771327320e-01  +3.70329537229261985e-02  +9.51004113415293978e-02
3641 -7.37608007056185507e-06  -1.64780812360984692e-03  +5.39410434631456479e-02
3642 +1.56576939351458578e-03  +6.48816582473557427e-04  +5.26380695515305322e-02
3643 -4.30561020057306509e-02  -3.43171515059541733e-03  +3.15960201417400249e-02
3644 -3.93061248388020326e-02  -1.84641286983756457e-03  +3.27108777692599467e-02
3645 -6.11542512710587308e-02  +2.87465032047879397e-02  +3.73939908066921040e-02
3646 -6.24701531959546419e-02  +2.65311601403603152e-02  +3.33688889628724408e-02
3647 -6.58251440153690554e-02  +5.11737343091763150e-02  +1.02659759947610105e-01
3648 -6.81369615178579052e-02  +4.15684753382513789e-02  +1.06197670735885999e-01
3649 -1.09699119797023042e-01  +5.50916262151304043e-02  +2.98499354207296189e-02
3650 -1.07866058640536888e-01  +5.75588981327353963e-02  +2.72273334561967256e-02
3651 -2.08460324647844197e-02  +2.14864791591122678e-02  +8.94628315659328349e-02
3652 -2.17539490476476097e-02  +2.52372219130831479e-02  +9.13432124398118744e-02
3653 -3.00169725188063029e-02  -2.52248934171109655e-02  +5.07704139705405857e-02
3654 -3.02656292184765620e-02  -2.71684561587259878e-02  +4.96188174060742948e-02
3655 -5.89563078985940736e-02  +7.38382247274689957e-02  +9.38982178756285063e-02
3656 -6.10215740187117911e-02  +7.46791122468190155e-02  +9.70145914390363739e-02
3657 -6.62117266383474290e-02  +2.40267970119435979e-02  +8.53714193046011677e-02
3658 -6.58751592589533336e-02  +2.64236475110598834e-02  +8.42863337153401670e-02
3659 -8.11693988646561559e-02  +3.93421530116096901e-02  +2.90561690722888483e-02
3660 -7.83948903003870989e-02  +4.09764478835859050e-02  +2.95057871718054018e-02
3661 -7.97740872950244151e-02  -9.10480557321475506e-04  +3.32914262195076610e-02
3662 -7.62839067867100151e-02  -1.81692093922678323e-03  +3.12577719317291142e-02
3663 -1.12943592389318392e-01  +6.61134796954843534e-02  +7.86305061625094670e-02
3664 -1.12517948821218336e-01  +6.94488302824446818e-02  +8.03042828666140768e-02
3665 -3.80076335926245873e-02  +1.96474663546537462e-02  +3.79456878257962149e-02
3666 -3.77922958837355605e-02  +1.67885979849136495e-02  +3.21101258922082827e-02
3667 -1.02602705329368785e-01  -1.19850255826109749e-02  +3.49080641450831841e-02
3668 -1.16112714412033233e-01  -1.31079560032684138e-02  +3.18535295503333538e-02
3669 -9.92654225294759135e-02  -1.48759437785618981e-02  +3.83567828287529056e-02
3670 -9.17663679562585460e-02  -1.63109177276569151e-02  +4.37285835516992225e-02
3671 -7.80173651253312783e-02  +2.78170443973746323e-02  +7.21736171484715361e-02
3672 -8.41599375351444884e-02  +2.87312408273337795e-02  +7.13318933420559048e-02
3673 +3.53660745278504829e-02  -1.82830688564697141e-02  +6.99371568501429425e-02
3674 +3.95403885669137478e-02  -1.94882475992789565e-02  +7.09229237993875550e-02
3675 -9.16734095484836170e-02  +8.80219202481507812e-02  +7.41287511046989228e-02
3676 -8.73671977088868040e-02  +8.99840798370508954e-02  +6.82396866214236564e-02
3677 -9.49259760377402922e-02  +2.45018850422347514e-02  +3.66313307463096635e-02
3678 -9.19728997964866790e-02  +2.06548822288498135e-02  +3.67895164919044698e-02
3679 -2.45487589355164078e-02  +3.97773872862197259e-02  +7.51602480543341750e-02
3680 -2.65048831960578053e-02  +4.33769380856459594e-02  +7.68321335150324164e-02
3681 -1.10756999491136640e-01  -1.01549364539196083e-02  +5.23748459338181094e-02
3682 -1.15123367896421455e-01  -1.15877962466389237e-02  +5.55062219536800738e-02
3683 -9.19293856749347077e-02  +9.80959831467138749e-02  +7.73271218053504655e-02
3684 -8.90531247928130903e-02  +1.01322429410952458e-01  +8.05674903931145603e-02
3685 +8.00624709274667425e-04  -9.01012967622562277e-03  +5.05990172983311060e-02
3686 +8.99309468709361733e-04  -1.09174934750692152e-02  +4.43766964107643741e-02
3687 -4.69534428062745319e-04  -2.14298772196753091e-02  +6.97380416758309335e-02
3688 -5.68704655589755289e-04  -2.51436347115196399e-02  +7.14100086557111213e-02
3689 -6.22508544654516577e-02  -1.29174064487215280e-02  +5.78140187469447092e-02
3690 -5.59084296543732248e-02  -1.42884246021325791e-02  +5.98738363258614140e-02
3691 -5.39942920281663227e-02  +1.55166750586864678e-02  +3.75008508139558910e-02
3692 -4.84709745228230141e-02  +1.16177130429403943e-02  +3.96739673954455349e-02
3693 -1.10854869145838753e-01  +8.37691548615064618e-02  +3.19203323100885200e-02
3694 -1.16659995632637584e-01  +7.96671289238092273e-02  +3.09941510344034221e-02
3695 -4.71134843047204405e-02  -2.14636036717539315e-02  +7.57858637134774249e-02
3696 -4.70955459926958447e-02  -2.08747918430709743e-02  +7.77691273668969507e-02
3697 +1.69858109512660976e-02  -8.07400048142846959e-03  +4.84775701931710254e-02
3698 +1.55278767201560298e-02  -7.54542161257217014e-03  +4.63111874328565043e-02
3699 -1.01516811550258504e-01  +6.54766333859825994e-02  +7.72980540549510348e-02
3700 -1.01299399850443214e-01  +6.99491684345394521e-02  +7.94656401242935378e-02
3701 -7.43211678473970488e-02  +6.45777201954557678e-02  +7.49600909425613970e-02
3702 -7.09091114664077843e-02  +6.54371584609494544e-02  +7.73470938462789137e-02
3703 -2.96294846628788362e-02  +8.17402997134892510e-04  +8.69145676482481755e-02
3704 -2.75651154832838481e-02  -6.52657161402011394e-04  +8.79449948887102012e-02
3705 -1.05504983922610485e-01  +5.58099345866845190e-02  +1.98980824577666936e-02
3706 -1.02910349159842471e-01  +5.76938329830956886e-02  +1.98265633343295000e-02
3707 -4.72175894399538970e-02  +2.61792927101320259e-02  +5.75102337250905718e-02
3708 -4.91065295826851878e-02  +2.57233337171189902e-02  +6.16187913558622485e-02
3709 -5.38787373494199057e-02  +1.08868391071371539e-02  +8.51816997581176377e-02
3710 -4.98596378406730434e-02  +1.06587203335947716e-02  +8.60116789970054724e-02
3711 -8.14476067878468907e-03  -3.47925952255219190e-04  +7.28441081263483947e-02
3712 -1.07643072441231599e-02  +3.33563696353768790e-03  +7.00962799996252967e-02
3713 -7.22822032050977059e-02  -4.69107656790752978e-03  +7.22659250085830318e-02
3714 -7.39906028738161053e-02  -6.89479201235533926e-03  +6.88232091110521083e-02
3715 -6.38141676120533297e-02  -2.89857031577670406e-02  +5.75993551088446257e-02
3716 -5.78339897778192141e-02  -3.24798361022262602e-02  +5.42769962386441956e-02
3717 -6.21740670538431031e-02  +8.00405596403913622e-02  +9.36272870920028949e-02
3718 -5.91996336533125028e-02  +8.92432436478322044e-02  +9.39148266283131999e-02
3719 -1.15669431994240082e-01  +1.01692413832841413e-02  +5.92284455762090364e-02
3720 -1.22805436764840931e-01  +7.58376671646004020e-03  +6.37632709538766135e-02
3721 -1.00070624466436803e-01  +6.90422298533279171e-03  +2.65373200705645504e-02
3722 -1.00477144459867870e-01  +7.19606670753288567e-03  +2.29444118816093424e-02
3723 -1.08620957024976386e-01  +1.42253543870613196e-02  -8.82437537243011688e-03
3724 -1.08121683409230687e-01  +7.12585283619482368e-03  -1.17481919223905388e-02
3725 -2.33821111593574965e-02  -1.90631309229686401e-02  +3.67330175183513546e-02
3726 -1.89879351645660666e-02  -1.68467625362278932e-02  +3.38526634508530683e-02
3727 -8.51618161771065946e-02  +1.76812965666935974e-02  +8.80101700832985612e-02
3728 -8.87508383953116570e-02  +1.40887013227725642e-02  +8.41899476132269980e-02
3729 -2.94811958994772687e-02  -9.64284881192698819e-03  +3.01022433064944382e-02
3730 -2.84171455440424825e-02  -9.47794521669089070e-03  +2.76000808398043987e-02
3731 -3.59868902966165582e-02  -1.32200920107726442e-02  +6.42325194066751121e-02
3732 -3.20147973552137588e-02  -2.03754646659853947e-02  +6.10667586433217419e-02
3733 -1.14434269022946719e-01  +2.74177611552154921e-02  -1.33794415946018909e-02
3734 -1.12602198101625445e-01  +3.12933573918882102e-02  -1.12977425366373226e-02
3735 -2.86489402325998295e-02  -1.89157982028351603e-03  +5.43948540793264268e-02
3736 -3.09048761473648161e-02  -5.91209013802519983e-03  +5.22635866275847211e-02
3737 -7.41658319967894858e-02  +4.98583975083786157e-02  +1.14356150665994999e-01
3738 -7.10429551116009278e-02  +4.22587521950819264e-02  +1.11446301126588571e-01
3739 -1.06569363597381478e-01  +8.33808632480116142e-03  +9.50829829021982154e-02
3740 -1.05581493323701467e-01  +1.24064162521503926e-02  +9.86842343304328434e-02
3741 -1.07476171320866537e-01  +5.67641040657277524e-02  +6.13540371039833846e-02
3742 -1.09429856052794913e-01  +5.74707432937797066e-02  +6.25873525588272889e-02
3743 -8.88033622247410281e-02  +6.23423033988504197e-02  +9.65578024768371512e-02
3744 -8.97503670297204043e-02  +6.72520668932537341e-02  +9.83926275291501090e-02
3745 -8.86869543492210116e-02  +6.30113275197396600e-02  +7.75647376924225029e-02
3746 -9.13147727830137812e-02  +6.23107339092227180e-02  +7.82082858905795569e-02
3747 -9.43852631940682307e-02  +2.69342928601888805e-02  +6.60741041905825964e-03
3748 -9.63630265619683235e-02  +2.94110974248990992e-02  +2.80764400178422618e-03
3749 -7.60346854933959329e-03  -9.87768531492829935e-03  +4.24995725986996933e-02
3750 -1.00209061580976023e-02  -8.44791998926722708e-03  +4.05271639855971644e-02
3751 -1.33521166058121782e-01  +3.16949013073692248e-02  +2.44961402557545040e-02
3752 -1.36592260692246115e-01  +2.70695429877126394e-02  +2.94544510406822939e-02
3753 -3.16449556107687921e-02  -1.13233502230729588e-02  +7.25332047613000130e-02
3754 -2.69660755340141653e-02  -1.02254300026776331e-02  +7.32922255468611422e-02
3755 -5.98296653046360427e-02  -2.96253396586529660e-02  +2.21375337856830404e-02
3756 -5.53189036964038261e-02  -2.69934645254023727e-02  +2.14544906073297972e-02
3757 -3.50977143975455749e-02  +4.63475913972920192e-02  +8.79172929605895881e-02
3758 -3.45383471260078054e-02  +5.20760473181153608e-02  +8.94476305994117010e-02
3759 -1.56750624209708780e-03  -1.97875655214004749e-02  +6.79910006103219139e-02
3760 +4.29993102893121235e-03  -1.82524065845571654e-02  +6.70693623680746476e-02
3761 -9.67739239983144289e-02  +2.14649206960381804e-02  +1.29287565619380842e-02
3762 -9.83133490902787788e-02  +1.94527050524411736e-02  +8.82423264775716344e-03
3763 -3.31129211764176340e-02  +7.73342921360721785e-03  +8.16888762824400927e-02
3764 -3.52476589221917477e-02  +9.95373110114749007e-03  +8.06230732508549652e-02
3765 -6.97743186284142114e-02  -7.66351079956508786e-03  +6.09263333331993839e-02
3766 -7.44551196286956790e-02  -7.79258585541342096e-03  +6.16982372865785694e-02
3767 -1.03796268328088859e-01  +8.28371004457230664e-02  +8.28791418630101528e-02
3768 -1.04352480346740273e-01  +7.95505543990161629e-02  +8.34580192149351752e-02
3769 -7.61490060424944160e-02  +5.37484811898956902e-02  +1.07178565320777353e-01
3770 -8.25202915221375927e-02  +5.48368517237385611e-02  +1.06457183341893288e-01
3771 -3.93207417806757803e-02  +7.41118889367910292e-03  +5.57546380980559683e-02
3772 -3.50363366340866109e-02  +6.52179791088887146e-03  +5.33335691275678078e-02
3773 +4.49867473701352338e-03  -8.11542844078129433e-03  +5.11104366905722543e-02
3774 +7.23075634688430564e-03  -6.67361022459946485e-03  +4.12883751006115005e-02
3775 -7.77191554207032204e-02  +4.69341400215663659e-02  +3.50068277378887058e-02
3776 -7.57649799078073533e-02  +4.72336655584331203e-02  +3.72527725956473335e-02
3777 -1.14410064431490682e-01  +2.37161424876991961e-02  +1.16152911465920768e-02
3778 -1.20554078928351294e-01  +2.49912940603985723e-02  +1.14995403497912749e-02
3779 -6.65323049057861410e-02  +5.32395235506247372e-02  +1.02594573685170151e-01
3780 -6.02164831583961585e-02  +5.50311460629840238e-02  +9.79822105422242656e-02
3781 -7.56754417717637601e-02  +3.44315763221210991e-02  +9.09433998936964166e-02
3782 -7.26494557620492587e-02  +3.73523945636113977e-02  +9.03413977450811673e-02
3783 -1.04447394907653285e-01  +6.35379760360943197e-04  +8.99541556635001793e-02
3784 -1.03588811183981874e-01  +1.08341681395362609e-03  +9.40647631385340133e-02
3785 -4.07249806653585539e-02  +6.77297884162840341e-02  +8.89854945589094587e-02
3786 -3.53606664686769850e-02  +7.06706904204144060e-02  +8.50858230204829952e-02
3787 -1.08193260303048308e-01  +4.05223862447018530e-03  +7.08473596706404030e-02
3788 -1.13727520298626192e-01  +6.94759562192516045e-04  +7.54119249783689743e-02
3789 -1.13474726309162013e-01  +8.80950012266136784e-02  +3.00867774914732218e-02
3790 -1.18418669304782467e-01  +9.05382086591036139e-02  +3.16743218283972727e-02
3791 -1.16002397358692139e-01  +1.20856457922992131e-02  +7.60518009902381997e-02
3792 -1.16113272392628669e-01  +1.43434919141734833e-02  +7.81671715919083632e-02
3793 -5.01687999028478035e-02  -9.77077534822441002e-03  +6.20523702940585856e-02
3794 -5.15986856034649569e-02  -7.13941261099098039e-03  +6.44386689458395084e-02
3795 -5.94169074130476080e-02  +6.27327408408012710e-02  +4.48793779136471421e-02
3796 -6.15553490953134330e-02  +6.82769506614786942e-02  +4.74108273585044718e-02
3797 -1.25400722551116034e-01  +3.88964333642174281e-02  -2.69916183551515837e-02
3798 -1.31437763898922255e-01  +3.72425064932816255e-02  -3.15183958416484153e-02
3799 -7.85069625055079268e-02  +5.86274037686278296e-02  +1.01348975782892731e-01
3800 -7.95239721136242611e-02  +6.33359846065004034e-02  +1.04747330187432888e-01
3801 -1.03769907574147835e-01  +2.77368509587297522e-02  +9.55358764588614684e-02
3802 -1.10347629887842399e-01  +2.56627318071693082e-02  +1.08267781985190034e-01
3803 -6.93359348200884018e-02  +2.55241134024661830e-02  +1.18332657563874163e-01
3804 -6.95928153003768923e-02  +2.39827656304993433e-02  +1.22597788706282365e-01
3805 -8.51878130566057767e-02  +4.49529885436176294e-02  +8.14566376642693046e-02
3806 -8.70109748549329348e-02  +3.82838953038125707e-02  +7.86861146839151204e-02
3807 +2.27187940253415419e-02  -2.43241357934865475e-02  +3.52696221764069173e-02
3808 +2.28997460239716011e-02  -3.03835335480749785e-02  +3.05021469313790823e-02
3809 -1.07029961481675970e-01  +3.60239558890859853e-03  +8.71425992687164391e-02
3810 -1.08138578370182953e-01  +9.11869832450598519e-04  +8.62377883458056022e-02
3811 -1.02142169610281427e-01  +4.34911221570325815e-02  +1.10272669104017992e-01
3812 -1.10509350713775836e-01  +4.44888710229182915e-02  +1.10310021956555829e-01
3813 -1.55580295936836571e-02  -2.58077634961279001e-02  +4.07441040969766105e-02
3814 -1.24903438417848060e-02  -2.48632873532550827e-02  +3.91145487220085561e-02
3815 -9.66277260951939332e-02  +4.64933590178145117e-02  +1.24927596028892550e-02
3816 -9.50561404570168522e-02  +5.08640717051468266e-02  +1.20846837022236427e-02
3817 -1.11056324402227360e-01  +5.36192645102047949e-02  +6.39018665947019282e-02
3818 -1.16227323919662950e-01  +5.61510812813130547e-02  +6.41983799399317573e-02
3819 -6.43466208094097963e-02  +3.48784623365980175e-03  +9.86402293269287161e-02
3820 -6.50577069331291780e-02  +4.94148077296429743e-03  +1.02089080360584741e-01
3821 -7.25733239093532406e-02  +4.95870272091660236e-02  +1.15767767075872732e-01
3822 -7.30269299789505361e-02  +4.98422656934958200e-02  +1.18734521422237130e-01
3823 -8.54849373782881200e-02  +9.74445918894882857e-02  +8.65997616525871483e-02
3824 -9.10411727121663988e-02  +9.84473460006713014e-02  +8.93747439057627074e-02
3825 -7.19252745995956344e-02  +5.21099215563164686e-02  +9.08811349052632417e-02
3826 -7.17100122182899591e-02  +5.12999015168864661e-02  +8.82427173618176575e-02
3827 -2.41499637731577670e-02  +3.61223119957332570e-02  +7.62760981958338219e-02
3828 -2.14524052383343218e-02  +4.05539843241416939e-02  +8.22004066364416114e-02
3829 -1.18539777403431745e-01  +4.58845650138255956e-02  +8.87099823378943199e-03
3830 -1.18841344967666268e-01  +4.46651490497521342e-02  +4.86373211926225974e-03
3831 -8.80619058637220758e-02  +9.20858735262323341e-02  +7.59940127671246274e-02
3832 -8.22468710175171258e-02  +9.62077888276379328e-02  +7.27920128847007741e-02
3833 -1.59715971314781727e-02  -1.52613790661206422e-02  +5.85359861721207533e-02
3834 -1.10072575121174052e-02  -1.40928246840361874e-02  +5.79431757713527243e-02
3835 -5.79863281706478259e-02  +8.45041722470389611e-02  +7.13844194023490752e-02
3836 -6.28017811015128685e-02  +8.84787885359621107e-02  +7.23137803376651539e-02
3837 -5.39318441769761903e-02  +1.64036695629773673e-04  +1.03775972438374761e-01
3838 -5.57972672383822491e-02  -1.68811297685154222e-03  +1.06957006777769953e-01
3839 -1.17285243104899961e-01  +1.31926386815231916e-02  -2.44674087130355156e-02
3840 -1.21951606295894938e-01  +1.60159088435735987e-02  -2.60563419094725149e-02
3841 -7.46215264745750950e-02  +4.62595199398380605e-02  +6.05886309657572980e-02
3842 -7.19502713655862519e-02  +4.36799042081778346e-02  +6.19823303965389219e-02
3843 +4.25637007975308360e-02  +7.28216098624105603e-03  +5.85729675038696787e-02
3844 +4.43960596105133082e-02  +8.91812233857896056e-03  +6.13214294688807435e-02
3845 -1.21437348796005387e-01  +2.72776218136923411e-02  -2.96774165650377370e-02
3846 -1.21539603389684933e-01  +2.94664837036844908e-02  -2.85524564719314630e-02
3847 +1.75456004532316477e-03  +2.21974589723517926e-02  +6.42708389894481452e-02
3848 +6.96358629391153304e-03  +1.85490342492051208e-02  +6.63915609318927180e-02
3849 +1.36370024646515608e-02  +7.37278431795958863e-04  +6.77982961337534745e-02
3850 +1.06251562415857845e-02  -3.02133705752034160e-03  +7.10729165465288082e-02
3851 -8.13651685877162800e-02  +2.58242137557492743e-02  +1.13641843420267966e-01
3852 -8.35676984610618789e-02  +2.57353972903539736e-02  +1.12250005436389841e-01
3853 -1.30991609279313692e-02  +2.74663558756935121e-02  +8.34850439509004366e-02
3854 -1.14698022386866393e-02  +2.68144707579673867e-02  +8.31365414493961119e-02
3855 -6.25425993759514409e-02  +1.13309043313326828e-02  +4.82652181459728574e-02
3856 -5.96746438203595367e-02  +1.19764455773508725e-02  +4.67859822838947725e-02
3857 -9.62548456277506487e-02  +4.44377531846004495e-02  +1.18299755906596804e-01
3858 -9.35508731925312059e-02  +4.36968242588499436e-02  +1.22547690821216415e-01
3859 -7.38342811440279995e-02  -1.27440963281585575e-02  +8.94540086717358074e-02
3860 -7.93430807900605412e-02  -1.43194012129504670e-02  +8.86012939937013549e-02
3861 -1.19389338529462222e-01  +3.59042509176743033e-02  +5.85313497352615772e-02
3862 -1.22051908123386774e-01  +3.20950754035058614e-02  +6.02452785817508066e-02
3863 +4.03014831222538936e-02  +7.68224398470773468e-03  +5.75892689133653893e-02
3864 +4.17525439996321371e-02  +7.57315368132508143e-03  +5.59684329742345804e-02
3865 -4.67229284243784251e-02  -1.82301063624906862e-02  +7.06740228888909916e-02
3866 -4.94301448288970297e-02  -1.45110263944423761e-02  +6.75185705686243698e-02
3867 -1.09555987172472766e-01  -5.13443385558405661e-03  -4.37773117173704141e-03
3868 -1.09920034248963641e-01  -2.44796242578978985e-03  -6.35299825940651916e-03
3869 -1.27015336293191672e-01  +6.27719513438854543e-02  +3.72167959762133016e-02
3870 -1.29424454289289226e-01  +6.99138675758732980e-02  +3.06177113843451934e-02
3871 -1.02960034848966445e-01  +9.18707593709018056e-02  +4.51113300385352772e-02
3872 -1.02808650621608988e-01  +9.62664261638532803e-02  +5.04279527535749783e-02
3873 -8.83155605152102230e-02  +3.24864846764281526e-02  +1.87227513139346623e-02
3874 -9.31450192224563406e-02  +3.16896754988787305e-02  +1.63001706678125510e-02
3875 -5.06357034461020761e-02  +7.93153326462745986e-03  +1.04783191148372520e-01
3876 -4.63272658374917837e-02  +5.50789719263811151e-03  +1.09438256822588439e-01
3877 -1.14796859921875591e-01  -6.28277056445701587e-03  +1.52785753588820829e-02
3878 -1.15804116088991618e-01  -5.64734652186245269e-03  +1.36090324866409637e-02
3879 -8.84367750976762096e-02  +8.95678008583569440e-02  +8.20349422480116386e-02
3880 -8.99313376318406910e-02  +8.91270621730168161e-02  +8.32169180524298946e-02
3881 -1.79085945438080436e-02  -1.33937470942923041e-02  +5.87920128890470559e-02
3882 -1.90984458657958399e-02  -1.52017581281050206e-02  +5.51847036385578263e-02
3883 -7.26640285213186882e-02  +6.45941580207394228e-02  +7.62503589551782185e-02
3884 -7.11725368088401283e-02  +5.93658526663866856e-02  +7.86030627532444404e-02
3885 -1.02721101142980772e-02  -3.08647423688560331e-02  +4.28891146393416134e-02
3886 -6.66660723829022583e-03  -3.40683401675714731e-02  +4.93994734381290740e-02
3887 -5.25048697088535618e-02  +9.01331263827979678e-02  +7.97160379356574994e-02
3888 -4.89918083771973753e-02  +9.07051102000542425e-02  +8.59734783624837989e-02
3889 -1.32424776722075949e-01  +2.87016191690576752e-02  +1.80238051738531024e-02
3890 -1.31079871398821185e-01  +2.37117935474945932e-02  +1.65726564954608406e-02
3891 +4.35103195147216390e-02  -2.02494127745098031e-03  +6.84810304522499858e-02
3892 +4.81840736445860521e-02  +2.01533318325621729e-03  +6.85882404510168159e-02
3893 -9.91901414812839666e-02  -8.64170083947165407e-03  +5.49321650686844937e-02
3894 -1.08055625530682764e-01  -1.50468927073828026e-02  +6.11159120207239170e-02
3895 -5.16012951670766357e-02  +4.58804968399420532e-02  +1.11636113039588813e-01
3896 -5.13312364484001457e-02  +4.63096522977750336e-02  +1.14822069435293148e-01
3897 -1.10539091105259224e-01  +8.15744740630804793e-02  +8.05549907850571650e-02
3898 -1.11386881355241663e-01  +8.26232743114446722e-02  +7.77004667064216253e-02
3899 -1.25221862299744052e-01  +7.08027790521766759e-02  +1.54805099132511170e-02
3900 -1.26777323528292768e-01  +7.28073087593313628e-02  +1.39139315235503325e-02
3901 +2.65953844827361632e-02  -3.02747267891327436e-03  +6.07617776546762328e-02
3902 +2.82618400300069933e-02  -8.61550684219309889e-04  +6.12921254838820137e-02
3903 -4.18176320399297752e-02  +6.84395585454675992e-02  +5.39270160048201386e-02
3904 -3.69746618471897062e-02  +7.09236155108409344e-02  +5.50027009240174544e-02
3905 -1.04621843369476386e-01  +9.93223199018737485e-02  +4.15970871846129617e-02
3906 -1.02369186682835275e-01  +1.03709023109023885e-01  +3.94987231578927053e-02
3907 -8.19770319134100894e-02  -6.56876587361398742e-03  +4.42900106496160670e-02
3908 -8.36209406801918659e-02  -7.78170905785587064e-03  +4.51580079346548674e-02
3909 -9.99229576301558786e-02  +4.46890176860457455e-02  +6.83574287195834185e-02
3910 -1.01805249127824141e-01  +3.92780045794149241e-02  +6.70107101904515029e-02
3911 -3.25258813868686894e-02  +1.63470480910312271e-02  +6.04275142899294571e-02
3912 -3.06037259765077757e-02  +2.26251886264488174e-02  +6.06794538798684710e-02
3913 -5.42556881944984970e-02  +5.67666108062336722e-02  +7.92185086750443329e-02
3914 -4.65091456244494453e-02  +5.78583703775095853e-02  +7.58366896311478966e-02
3915 +1.45952377313161401e-02  -1.81881608346239412e-02  +6.20912585184483223e-02
3916 +2.22341363390161743e-02  -1.95159396738075579e-02  +6.69920639717839217e-02
3917 -1.25607168390712669e-02  -6.79016713379767840e-03  +3.41090836177182569e-02
3918 -1.27183358402978407e-02  -6.84671694101850626e-03  +2.79477857099419760e-02
3919 -1.04815012981971337e-01  +5.01318161199007586e-02  +2.59347616894506153e-02
3920 -1.03323562876693253e-01  +5.65316871429211998e-02  +3.03719358890873342e-02
3921 -1.02288814203329248e-01  +5.68498260491585514e-02  +1.08884295623326327e-01
3922 -1.03443385622508585e-01  +5.30537129207233407e-02  +1.10926558720982546e-01
3923 -9.35562161867160846e-02  +8.37264208746102967e-02  +8.91173405620190456e-02
3924 -9.29667327652084069e-02  +9.35555704675003902e-02  +9.53321667571842973e-02
3925 -6.31411376974420346e-02  -1.63564205327533844e-03  +1.00548739967880899e-01
3926 -5.89201078171226536e-02  -8.76851632954769346e-03  +1.03595141368615751e-01
3927 -1.09785492810474603e-01  +4.81296464056216941e-02  +9.32443008230953579e-02
3928 -1.10975276674372625e-01  +5.10625789947586825e-02  +9.78087784971594654e-02
3929 -4.41449589867896133e-02  +1.06380426595137443e-02  +7.22892262009628417e-02
3930 -4.73344227211633523e-02  +7.87514350129147646e-03  +7.79998623441026939e-02
3931 -4.63593056183071520e-02  +3.37888967025407605e-02  +3.52891566085101679e-02
3932 -4.81130524336107618e-02  +4.01016622691639235e-02  +3.65731043182043400e-02
3933 -1.25329413352241303e-02  -8.00822416749943401e-03  +6.43104070786633952e-02
3934 -1.24180590744879856e-02  -1.91829893389558492e-03  +6.32301251139449211e-02
3935 -1.18794145231627041e-01  +1.87432218602770777e-05  +1.72724570584999251e-02
3936 -1.23533413369724884e-01  -6.06970407758292661e-03  +2.59241049188991962e-02
3937 -1.19569708134174613e-01  +5.91811607868739029e-02  +3.63745927467828689e-02
3938 -1.20227376136023759e-01  +6.31244150194442966e-02  +3.43145309516691352e-02
3939 -9.37168563804974403e-02  +1.92142841667380208e-02  +2.30719582397204380e-02
3940 -9.86113462553910303e-02  +2.05509555930308077e-02  +1.92696512684807988e-02
3941 +4.07176982229130215e-03  +1.04609504551482924e-02  +7.50778620885400871e-02
3942 +5.44602952619084157e-03  +1.38536994359229199e-02  +7.25263701207104899e-02
3943 -4.60744005348691227e-02  -7.21029360562112399e-03  +2.30467708039292472e-02
3944 -4.70584133963433127e-02  -8.61086106944696991e-03  +2.12802836717201141e-02
3945 -5.82761589444339631e-02  +2.72655565970559427e-02  +4.57258029235965910e-02
3946 -6.40321443976037408e-02  +2.00875492785127265e-02  +4.89945416948397786e-02
3947 -1.22970264867807197e-01  +7.60919644945136642e-02  +4.44928328866415479e-02
3948 -1.24867739466157451e-01  +8.30673288146450417e-02  +4.71473632503834894e-02
3949 -4.67014732079662001e-02  +3.38595264261890849e-02  +8.30227406128339757e-02
3950 -4.36084350127921988e-02  +3.83085278738140717e-02  +8.47507294711719178e-02
3951 -9.33226977300781746e-02  +5.79246561245924732e-02  +5.93440419153109314e-02
3952 -9.26435432202938891e-02  +6.13810088735204304e-02  +6.31501136418312903e-02
3953 -6.89998359573581882e-02  +7.53566697455453627e-02  +5.80273060129502735e-02
3954 -7.12792319799362001e-02  +7.80434009239662080e-02  +5.55443848236830962e-02
3955 -1.26531795920448564e-02  +3.04427973911621727e-02  +7.07174097972206456e-02
3956 -1.11240092944786973e-02  +2.94990278920872553e-02  +7.07930402159194366e-02
3957 -6.39474689007240166e-02  -2.53215945055880777e-02  +2.44432865471263597e-02
3958 -6.15182516270223953e-02  -2.37094603652167474e-02  +2.18069683551827265e-02
3959 -8.81755676030916841e-02  -2.31387525081539584e-02  +3.56317433836716643e-02
3960 -9.28335259556457154e-02  -2.72045731947475125e-02  +3.68970568439634314e-02
3961 +1.02832828138450204e-02  -2.47417349793548659e-02  +3.30847374069727501e-02
3962 +1.51818150125825179e-02  -2.90431833674141410e-02  +2.68209047393118058e-02
3963 -1.29070190901138665e-01  +4.66899038110047335e-02  +3.57755725933684710e-02
3964 -1.29923968821526792e-01  +4.41652399174090673e-02  +3.04114338225822470e-02
3965 -6.92807449479693974e-03  -1.51654210666508065e-02  +6.77448288100098162e-02
3966 -4.56917790559481334e-03  -1.46329401652853120e-02  +7.08643225926840342e-02
3967 -1.27018711384082883e-01  +4.47554973928773886e-02  -2.67705488922532556e-02
3968 -1.28245706126371373e-01  +5.11346888719985751e-02  -2.39024879653659747e-02
3969 -7.98206120192612029e-02  +3.99833354546591593e-02  +2.76568927508739591e-02
3970 -8.13304580291623891e-02  +4.15406864858577501e-02  +2.41054806258260770e-02
3971 -9.72524310345176668e-02  +9.78345438888456181e-02  +6.15422847793171898e-02
3972 -9.41510208690138767e-02  +1.01868157378070381e-01  +6.09847575719757173e-02
3973 -9.85960728478396109e-02  +2.14485761051781791e-02  +4.72777920156779233e-02
3974 -9.23628775539507979e-02  +1.94614909905932616e-02  +4.46220714895042281e-02
3975 -8.36496012768207647e-02  +2.55006985434618437e-02  +2.79571169489925379e-02
3976 -8.25120734934298855e-02  +2.36828900436053397e-02  +1.99631242341682842e-02
3977 -7.03815843494214888e-02  -1.01296957306179075e-02  +1.01114296300205311e-01
3978 -7.51398264673552169e-02  -1.16193039197306693e-02  +1.02579614512414277e-01
3979 -4.65700527878906284e-02  +8.16481371400818445e-02  +8.15531500401056597e-02
3980 -4.31012812115433089e-02  +8.10049923716927994e-02  +8.65057478026293736e-02
3981 -8.18268222517257587e-02  +1.01298905289305324e-01  +5.57090384758333890e-02
3982 -8.29037019561369437e-02  +1.02341318510508678e-01  +5.49698535250459572e-02
3983 -7.17551256295252543e-02  +6.49897431220163579e-02  +7.68414698766226312e-02
3984 -6.88687506195046206e-02  +7.12766565429145127e-02  +7.49062078712639245e-02
3985 -9.59806594292909182e-02  +3.00133712205372487e-02  +4.70359924949575528e-02
3986 -9.05007243731945077e-02  +2.92989069903150760e-02  +4.89438735192408020e-02
3987 -8.63505585556540861e-02  -3.51612157484236434e-03  +9.31891924463457005e-02
3988 -8.26150021632794523e-02  -8.74518684017850517e-03  +9.88472857450346937e-02
3989 -6.02261090663904625e-02  +2.80199492110053128e-02  +1.17081420353971510e-01
3990 -5.97122627906469042e-02  +3.17253462192133642e-02  +1.18454091666243211e-01
3991 -9.90813199888566920e-02  +2.29483178977616907e-02  +6.37418940364419401e-02
3992 -9.12515276903346634e-02  +2.55242046134068097e-02  +5.91232452047239232e-02
3993 -5.23113282070610947e-02  +7.20767277053107475e-03  +8.45113330307934174e-02
3994 -4.82084676785628566e-02  +2.34100540141356098e-03  +8.60616165054371163e-02
3995 -1.16483884098174326e-01  +2.76890944525098014e-02  +3.32829219904158119e-02
3996 -1.18733032039826922e-01  +3.06646934599180132e-02  +2.97569836375455969e-02
3997 -8.64561255491852892e-02  +3.27018360265125055e-02  +2.14047071043016526e-02
3998 -9.04243861511772884e-02  +3.52596719823579582e-02  +1.98109908567636328e-02
3999 -2.63677712947722846e-02  +3.54039133295249026e-02  +5.06175517670523212e-02
4000 -2.61170547364876042e-02  +3.76254286476781080e-02  +5.09864542535171453e-02
4001 -1.05385387774104264e-01  +6.12674981280475900e-02  +8.88263151395933120e-02
4002 -1.08592908781047215e-01  +6.24115246594421774e-02  +9.49794702029855692e-02
4003 -8.93867254619942764e-02  +6.46718827646655253e-02  +4.86359842495373909e-02
4004 -9.33588850632863371e-02  +6.26306033741816648e-02  +4.55315015802265424e-02
4005 -8.35345144153727542e-02  +1.01710406883242815e-01  +3.35638427092629713e-02
4006 -8.19676915205862361e-02  +1.05548794364124940e-01  +3.09385365139591868e-02
4007 -4.92359663045468035e-02  +4.31914277091359211e-02  +1.13715647975785192e-01
4008 -4.92041326506948012e-02  +4.11522904853450222e-02  +1.18204879905317056e-01
4009 -1.13622184886741528e-01  +8.45894053183480904e-02  +2.86803717010053506e-02
4010 -1.22934789943571113e-01  +8.63400427708978374e-02  +2.06112841602741244e-02
4011 +2.80473508345374265e-03  -3.07007934273787093e-02  +2.45020657081203609e-02
4012 +1.17657238628743246e-03  -3.20552212387749183e-02  +2.17508877373916581e-02
4013 -8.21493744395506743e-03  +2.69270217644853585e-03  +8.55569548083783410e-02
4014 -1.13595317506340904e-02  -6.58666826681589203e-04  +8.80144841714128739e-02
4015 -6.66282635374425003e-02  +1.61438129810843253e-02  +1.18228463945279513e-01
4016 -6.94186436541968238e-02  +1.22847753945216180e-02  +1.17959141531893491e-01
4017 -1.22108425210386715e-01  +6.95391466595008390e-02  +5.81988331260289218e-02
4018 -1.21992474661930125e-01  +6.82332108031126205e-02  +6.03648589381150028e-02
4019 -8.28837064547724295e-02  +9.51751243525002510e-02  +8.56509357584996772e-02
4020 -8.21151952763812809e-02  +9.61871281327906086e-02  +8.86309328708794891e-02
4021 -1.13512938374998734e-01  -7.81547047426506269e-03  +3.98595515263633834e-02
4022 -1.16984385286291806e-01  +1.09391892766907978e-04  +3.80094791536211077e-02
4023 -5.53489729703222355e-02  +1.18280330012500885e-02  +3.34438385470405761e-02
4024 -5.31083356559101938e-02  +1.01147064769496007e-02  +3.38321584161880851e-02
4025 -1.27270050048386874e-01  +1.43519748899789759e-02  +3.31222600341726098e-02
4026 -1.27776193369952162e-01  +1.00691462561020018e-02  +2.90921182294265543e-02
4027 -3.58049915549099734e-02  +6.73783344632279957e-02  +6.44545210305227795e-02
4028 -3.68077019086344298e-02  +6.92026015638122632e-02  +6.44437156729586041e-02
4029 -7.71096280483299229e-02  +7.11008229030106742e-02  +7.51582526715451893e-02
4030 -7.45181884349049861e-02  +6.95870067911381618e-02  +7.62113377192279728e-02
4031 -9.95526673487749647e-02  +4.56990610160528180e-02  +1.12013542714886019e-01
4032 -1.02412013695687684e-01  +4.37512783947803172e-02  +1.18796567713582990e-01
4033 +4.23946462582879338e-02  -3.84872123542952293e-03  +6.90601233327421959e-02
4034 +4.06870001866532494e-02  +1.49863655979035580e-03  +7.47465842726136864e-02
4035 -9.17500629523906319e-02  +4.39665312817026158e-02  +6.10090664630626583e-02
4036 -9.26299781853697352e-02  +4.30929463982530625e-02  +5.94331376565241445e-02
4037 -6.71384174064269812e-02  +5.98521500920857069e-02  +1.04594935439732251e-01
4038 -6.63883846865030575e-02  +6.62283531962605809e-02  +1.03058329740790960e-01
4039 +3.99804139835813546e-02  -4.34547839101192147e-03  +6.24905521188668517e-02
4040 +4.06530446717310104e-02  -1.91971050962891366e-05  +6.26697244984311258e-02
4041 -1.20140352597247355e-01  -3.12659859094420326e-03  +2.38045399600433812e-02
4042 -1.17915435598452550e-01  -4.24401247361053894e-03  +2.91949360962404612e-02
4043 -1.16272449708950953e-01  -7.26687392400006838e-03  +4.37535026723012560e-02
4044 -1.23627457272107569e-01  -3.61642868786162799e-03  +4.56104077678830128e-02
4045 +1.83070756765447095e-03  -1.83484852592329523e-02  +3.14230147831512097e-02
4046 +1.57378560220763588e-04  -2.58388286439647334e-02  +3.70702306187119801e-02
4047 +1.95425675227827497e-03  -2.69242013449520583e-02  +2.57774300028561325e-02
4048 +2.45827375248575206e-03  -2.62870328434782058e-02  +2.14973626654987419e-02
4049 +4.61084980372028566e-02  -2.28187047712718263e-02  +6.15491019454913260e-02
4050 +4.85846113167344232e-02  -2.41147856389114824e-02  +6.81631056520750206e-02
4051 -7.41388432111146772e-02  +2.18857075024715859e-02  +1.02673553434404680e-01
4052 -7.02990496940986420e-02  +2.60290636697256723e-02  +1.04536753750760852e-01
4053 -1.12590925222844876e-01  +4.57241413352733814e-02  +1.51436625746809404e-02
4054 -1.14233442162254326e-01  +4.69423868174114051e-02  +1.65154954298038122e-02
4055 -3.73377103909173641e-02  +1.89244583646574586e-02  +3.98486172104385028e-02
4056 -3.73938795411530300e-02  +2.60455246144445894e-02  +4.01154598999984360e-02
4057 -1.01312480026219676e-01  +4.58314530453437785e-02  +8.77238419234589728e-02
4058 -1.00885727075265441e-01  +4.41816556732210625e-02  +8.62547126343486958e-02
4059 -1.11680278978294634e-01  +1.69026096546369478e-02  +6.61112567319281468e-03
4060 -1.11478412807087812e-01  +1.07178639466425450e-02  +7.20693594847042398e-03
4061 -4.10594157222852960e-02  +8.25639078219075721e-03  +6.40355567122162656e-02
4062 -4.01815296373580974e-02  +6.92989417999264386e-03  +6.21018263510076385e-02
4063 -7.64520765222505977e-02  +9.91895887182852459e-02  +6.19857951060336781e-02
4064 -7.96979434189052649e-02  +9.88052116850559603e-02  +6.22334338810559412e-02
4065 -1.96187275066932905e-02  +2.58167393885807769e-02  +3.97816478884425243e-02
4066 -1.33502176949532730e-02  +2.93525521883405693e-02  +3.84204760986531502e-02
4067 -5.17971072691624096e-02  +1.71369273799544704e-02  +8.00718921593954885e-02
4068 -5.17356790929214133e-02  +1.58656768258459528e-02  +7.53936650872411990e-02
4069 -8.62310019944959316e-02  +5.48054106835637253e-02  +3.17349964004175963e-02
4070 -8.25102467940201090e-02  +5.26500247607382052e-02  +3.15677491472490246e-02
4071 -9.01577107191419563e-02  +8.05637064933369951e-02  +8.17183561521615809e-02
4072 -9.33870444055112936e-02  +7.97095139975752126e-02  +7.55513466637954406e-02
4073 -1.04012274744655422e-01  +6.93553535370914883e-04  +5.57609581939332022e-03
4074 -1.09133843558543608e-01  +3.90677591996117703e-03  -1.13546596609835865e-03
4075 -9.56852849000712075e-02  +3.85610067951723577e-03  +6.57587680434574412e-02
4076 -9.06200623286389645e-02  +2.34048215937362894e-03  +6.37185120996868332e-02
4077 -1.22076708036492843e-01  +6.43303867000463575e-02  +4.65732198441397502e-02
4078 -1.12588581122287937e-01  +6.39124894025741574e-02  +5.09765985626796786e-02
4079 -5.20565521816663823e-02  +8.16017280988521054e-02  +7.64532208851962519e-02
4080 -5.03865741089602470e-02  +7.59582057040638636e-02  +7.79391454007335727e-02
4081 -6.54076847043828513e-02  +7.31382577649980631e-02  +9.07748054619394729e-02
4082 -7.10640944573090461e-02  +7.23911988811622303e-02  +9.32595760125047718e-02
4083 -7.23075955366338369e-02  +3.70056449037854673e-02  +3.47464139244374609e-02
4084 -5.93928114740407687e-02  +3.55006936255310435e-02  +2.58131913267363941e-02
4085 -5.73317984453770649e-02  -2.94962126555913355e-02  +3.53336904252206513e-02
4086 -5.65391584917720874e-02  -2.88373940118465920e-02  +3.00642782123245467e-02
4087 -8.05137413538283830e-02  +6.13444173510209398e-02  +6.91171056110564258e-02
4088 -8.39194667498874974e-02  +5.69047050361687068e-02  +6.59104157041128652e-02
4089 -6.86194029511123654e-02  -2.85901265226081195e-03  +6.11173583119980005e-02
4090 -7.00395534075342607e-02  -5.01686098784018958e-03  +5.78389570257258553e-02
4091 -1.75799392055988532e-02  +1.53499980174570342e-02  +3.98754795035265869e-02
4092 -1.46587729749431336e-02  +1.55860450549236019e-02  +3.75292626466720916e-02
4093 -4.80040037538320696e-02  +3.22528960194751468e-02  +8.22696421938106104e-02
4094 -4.19392937901168356e-02  +3.08005235857655470e-02  +7.76574150948373537e-02
4095 -1.06873282981676018e-01  +6.25352378809979348e-02  +1.75827449905007760e-02
4096 -1.04180094871156800e-01  +6.88250522831800882e-02  +1.81977079916167961e-02
4097 -3.67397837166224470e-02  +4.98766038165511169e-02  +7.57741629974710423e-02
4098 -3.32776078514427504e-02  +4.76841307802694306e-02  +7.88900407678733845e-02
4099 -1.04831538575121744e-01  +2.72275749705605113e-02  +9.05104913114977983e-02
4100 -1.00286211753162810e-01  +3.35425220047995826e-02  +9.01619366713674458e-02
4101 +2.24548630949785062e-03  +1.46648463564979601e-02  +7.83055731955305256e-02
4102 +7.47044141338159325e-03  +1.78423493546336839e-02  +7.91300970878396348e-02
4103 -8.14793930460200599e-02  +9.04767970025451146e-02  +9.19601381603040169e-02
4104 -7.81091673758437521e-02  +9.24173408149361053e-02  +9.88888578569441928e-02
4105 -1.02172883364130274e-01  +7.17414781088806658e-02  +4.89091751363338115e-02
4106 -9.65212187447865300e-02  +7.17466544705267772e-02  +5.67953403170330315e-02
4107 -1.50710272824530604e-03  +5.82903403595680207e-03  +4.20959471529282342e-02
4108 -7.40244425316160474e-03  +1.15990644919066101e-02  +3.91813600513406246e-02
4109 -1.15274090477828342e-01  +6.75047625348837305e-02  +7.81814712225246400e-02
4110 -1.17991380786714173e-01  +7.19320102830601771e-02  +8.16917436840337852e-02
4111 -6.59866327003047620e-02  +2.71907243655968847e-03  +6.81061532592133062e-02
4112 -6.51102363159532932e-02  +3.30452195237218409e-03  +7.22444564297958919e-02
4113 -5.04403711062247351e-02  +2.06385367836319292e-02  +7.96480377680129081e-02
4114 -4.91167707253979818e-02  +2.13390898633501538e-02  +8.15533673862676445e-02
4115 -1.22636827095458492e-01  +5.02298970594152044e-02  +8.01120053259282983e-02
4116 -1.23947172370515835e-01  +4.47328223223585481e-02  +8.20814716203542294e-02
4117 -9.13954472468430507e-02  +7.88947713208279153e-03  +3.28373435888399609e-02
4118 -9.61533613259186459e-02  +1.07751338174267280e-02  +4.16059772640698169e-02
4119 -2.44739357710997488e-02  +3.51940047521605084e-02  +7.60154149259523459e-02
4120 -2.29917587164260341e-02  +3.65438124354353147e-02  +7.50330830240392849e-02
4121 -7.64149390059743749e-02  +2.37260853658998634e-02  +1.10379782944470206e-01
4122 -7.65815025672510474e-02  +2.20788811677093411e-02  +1.13718183047266289e-01
4123 +3.11715262031594977e-02  -8.64390066171637564e-03  +6.60444212356434274e-02
4124 +2.94280410029693663e-02  -1.03181046000393132e-02  +6.90535173843692257e-02
4125 -6.79083205253451644e-02  +1.53163019201315296e-03  +1.05957150758595964e-01
4126 -6.78660120630885655e-02  -3.61294083791764134e-03  +1.08273381054950962e-01
4127 -4.64421491855350546e-02  +2.73154817578468191e-02  +5.91055073430864775e-02
4128 -3.83253175124892639e-02  +2.84437649889704852e-02  +5.86834942510491217e-02
4129 -3.36253296441684363e-02  +1.19336391149896474e-02  +6.47376199765275079e-02
4130 -2.54298252705693964e-02  +1.21263124549478088e-02  +6.04185685878583650e-02
4131 -1.77727893443549861e-02  -6.28874152381485481e-03  +5.11471967253712620e-02
4132 -1.50473732725525632e-02  +1.57635349499244629e-03  +5.24848010566382403e-02
4133 -9.82884410994897956e-02  +6.24089018997275591e-02  +1.01322600459718720e-01
4134 -1.02821524760217012e-01  +6.32626110384911511e-02  +1.05145995561696431e-01
4135 -6.12340453703278179e-02  +7.38621397847967921e-03  +9.48923234353334089e-02
4136 -6.08362125136760190e-02  +5.41567380130032229e-03  +9.79390565098114813e-02
4137 -1.09038526140700420e-01  +1.26651563183626803e-02  +6.69154999111133547e-02
4138 -1.03642958071905641e-01  +1.42045491211741960e-02  +7.19941870152898400e-02
4139 -6.40617453083147242e-02  +2.84788638780726078e-02  +9.51745983928394962e-02
4140 -5.94665248977090805e-02  +3.33640401791618912e-02  +9.32821566652429768e-02
4141 +3.79272427129110582e-03  -8.79930441750089928e-03  +5.46250707082354403e-02
4142 +4.94370110715618670e-03  -6.82766948139094856e-03  +5.71146349629167924e-02
4143 -8.15600217870604133e-02  +8.65117474979503753e-02  +5.43381814818687733e-02
4144 -8.03401904422593599e-02  +8.93661428445803180e-02  +5.20214555077261401e-02
4145 -3.30447377166842027e-02  +6.34413023872292536e-02  +6.30767525586381772e-02
4146 -2.88758915781668450e-02  +6.39281842082498747e-02  +6.35878898942451171e-02
4147 -4.46372522198299204e-02  -2.31550903059380107e-02  +6.32330752550729625e-02
4148 -5.28698765633902473e-02  -2.57499833538464250e-02  +6.21112578876280921e-02
4149 -1.13569665582553894e-01  +2.08654118430366235e-02  +2.87284564341519326e-02
4150 -1.11635549636290618e-01  +2.08901119081702537e-02  +2.77676679169202266e-02
4151 -1.25013633488108289e-01  +4.93147699339893594e-02  -1.06459471145821192e-02
4152 -1.27311816269484707e-01  +5.47181461418649248e-02  -9.41718121249246302e-03
4153 -8.33074304251402720e-02  +7.27608058318154338e-02  +1.09645953313728242e-01
4154 -8.29386990302027061e-02  +7.09341840372765681e-02  +1.09723094616648045e-01
4155 -1.11921843529850532e-01  -4.82070026477315200e-03  -5.76372282636346007e-03
4156 -1.15838097485868596e-01  -7.13498874697553707e-03  -5.64494258034497088e-03
4157 -5.69991927981290600e-02  +3.41952944755735747e-02  +7.98206474529945809e-02
4158 -6.10474131438743101e-02  +3.58736455210023203e-02  +8.03984835418181110e-02
4159 -4.78712234544529519e-02  +8.14669279732498919e-02  +5.94120192106507780e-02
4160 -4.27878467773051066e-02  +8.35711935226722130e-02  +5.44081312474612097e-02
4161 -9.15619872699999782e-02  +9.52225417324220058e-02  +7.72547805203717547e-02
4162 -9.71223828717846516e-02  +9.81073203519218923e-02  +8.53572178035319901e-02
4163 -1.12031330472228435e-01  +8.10225372825252727e-02  +6.35266713314725645e-02
4164 -1.14204349860593316e-01  +7.57676046227839378e-02  +6.77436391798166837e-02
4165 -9.22679003984674534e-02  +1.15847680264548007e-02  +1.03681742524176113e-01
4166 -9.25370851861695848e-02  +5.84226657979179751e-03  +1.02605903902855428e-01
4167 -8.49952777035490187e-02  +7.02570239915762118e-02  +4.85629264773903974e-02
4168 -8.93617155473871994e-02  +7.72987185629169515e-02  +4.73360146676630317e-02
4169 -1.14801807999233674e-01  +3.49201670019270022e-02  +5.76871222068939954e-02
4170 -1.11678586284034931e-01  +3.94832022347698514e-02  +5.78849278275054141e-02
4171 -1.01052269578487328e-01  +8.54214137580566052e-02  +4.48117653612748329e-02
4172 -1.00030251098513989e-01  +8.66992749792822870e-02  +4.60500316835161724e-02
4173 -1.23150181790877070e-01  +5.54770679252666321e-02  +2.35114184237924274e-02
4174 -1.23212861226849615e-01  +5.97584002880591075e-02  +2.47809030490109827e-02
4175 -2.51326369302834959e-02  -2.82072253687734552e-02  +3.03287133381531550e-02
4176 -2.64191135348800683e-02  -3.48003012547221588e-02  +3.58986155245784658e-02
4177 -1.68898456179403002e-02  +1.06574029207303165e-02  +8.18887497962930005e-02
4178 -1.70701358289563239e-02  +4.88579853743461700e-03  +8.20117662052771285e-02
4179 -4.26499706607340115e-02  +2.40742418784160410e-02  +1.04121375603163230e-01
4180 -4.20812649044197545e-02  +2.32207145981995350e-02  +1.04792997025017084e-01
4181 -8.10625170712218485e-02  +9.63804473088022140e-02  +8.22356786952208041e-02
4182 -8.10227704438100521e-02  +1.01046949354045776e-01  +8.36419974382628523e-02
4183 -1.22955692465467226e-01  +4.41009360196563394e-02  +7.75131078953047309e-03
4184 -1.24923104376284774e-01  +3.87631080597541713e-02  +4.96343637799108710e-03
4185 -8.90738070780852376e-02  +1.02387677594872675e-01  +5.08094613837901873e-02
4186 -9.22386134165786298e-02  +1.02928366518330219e-01  +5.33006243166006671e-02
4187 -1.05947728340222272e-01  +9.33852102535928513e-02  +4.38532442249175494e-02
4188 -1.11333406401897525e-01  +9.60739746571773051e-02  +4.06346217945431701e-02
4189 -8.99933817761701116e-02  +6.19117662094512203e-02  +9.85013124168655080e-02
4190 -8.92146660260886015e-02  +6.13571725832985637e-02  +1.01897911776483024e-01
4191 -2.24253351822878803e-02  +4.03203007405334140e-03  +5.80648896995040811e-02
4192 -2.03541087774702020e-02  +2.19562065493114026e-03  +6.06149182089266297e-02
4193 -8.14375746748155355e-02  -2.02064015052447754e-02  +7.65531196543233483e-02
4194 -8.18274651878048848e-02  -2.40519701372433059e-02  +8.21270776263909597e-02
4195 -1.73756242909016423e-02  -1.73654660560063866e-02  +7.79763433280260959e-02
4196 -2.34755302968050056e-02  -1.71629731791175660e-02  +8.29422493451087983e-02
4197 -9.97308318008081757e-02  +7.30331908737315710e-02  +5.28015961327645278e-02
4198 -9.91957804583601943e-02  +7.58936879037213213e-02  +5.40624600064650226e-02
4199 -1.05923070477882270e-01  -2.00280495431790764e-03  -1.14428760349340858e-03
4200 -1.05620767722006098e-01  +1.24403077685578014e-03  -7.83362871279003753e-03
4201 -7.84511282420850831e-02  +7.67274036172826135e-02  +8.32289206704821399e-02
4202 -7.68928654580163240e-02  +8.12456396667471104e-02  +7.89472378753547782e-02
4203 -7.53444216821479579e-02  +5.48136269936878862e-02  +4.50694395279159846e-02
4204 -7.89620832625162888e-02  +5.47093600663224877e-02  +4.21649723248066072e-02
4205 -1.10195323942644544e-01  +3.87473989264989979e-02  +6.32555659345232363e-02
4206 -1.07577099182723485e-01  +3.88804321694545957e-02  +6.13739176842783077e-02
4207 -9.86075662340593906e-02  -1.10029167751356308e-02  +7.89223638742155842e-02
4208 -9.50595915186873142e-02  -1.17526772820143611e-02  +7.75186060660927323e-02
4209 -4.97508805146944441e-02  +3.90287013941125610e-02  +7.22217266244308265e-02
4210 -5.31953386168975903e-02  +4.38801979532606051e-02  +7.30468075954221335e-02
4211 -1.05606654773842970e-01  +6.24329424756147888e-02  +9.06768974839624042e-02
4212 -1.03463208171848647e-01  +6.63717797509159463e-02  +9.37377136604149869e-02
4213 -1.13635515776273038e-01  +8.02684957371685576e-02  +5.75141531947993417e-02
4214 -1.21034569168272627e-01  +8.30629894970857652e-02  +5.81724660013275691e-02
4215 -1.16690990761911209e-01  +5.90250377643481497e-02  +8.13099144172516053e-02
4216 -1.23054191728055123e-01  +6.45180767536113198e-02  +8.14856368968187861e-02
4217 -8.01739173271326377e-02  +1.37976506374188884e-02  +9.65828312496862657e-02
4218 -8.33051155857269243e-02  +1.49350044469647395e-02  +9.67383376541333245e-02
4219 -6.87723926871429275e-02  -2.80665886407866563e-02  +4.02884664996273484e-02
4220 -6.70111794138511241e-02  -2.96005445677043726e-02  +3.92085093684099995e-02
4221 -1.34429789749760387e-01  +3.75264608342467249e-02  +1.39111600575518562e-02
4222 -1.33950355450410979e-01  +4.12200381010501618e-02  +1.17750118352440303e-02
4223 -1.21920068937785439e-01  +6.31662523419467409e-02  +4.33691551561421265e-02
4224 -1.18138177257219021e-01  +6.69331000269215576e-02  +4.47447860609920742e-02
4225 -2.69817270115189287e-02  -5.65477164480290145e-03  +2.80714272661503478e-02
4226 -2.66329006546934012e-02  -1.86486161436933188e-03  +2.14642198064049633e-02
4227 -4.29710847036115715e-02  -1.16014858345402684e-02  +7.84025334789335421e-02
4228 -4.23594186768668987e-02  -6.58597225228908182e-03  +7.99756423287115020e-02
4229 -6.32444108280128120e-02  -1.19100497785571031e-02  +5.04602754356743358e-02
4230 -6.11396020329409567e-02  -7.40095624426604162e-03  +4.84154295431673543e-02
4231 -1.15900849108010850e-01  +4.37259740201343672e-02  +2.91085969311267387e-02
4232 -1.14972120722968529e-01  +4.42887502783608777e-02  +2.72844293516810339e-02
4233 -7.71734838485789026e-02  +9.82851616690200158e-02  +5.22200683015725323e-02
4234 -7.72605701876767914e-02  +9.63885556977238933e-02  +5.18390831319645654e-02
4235 -6.26168888567587290e-02  +1.85556044232724551e-02  +6.83112999803630605e-02
4236 -5.69006080629615996e-02  +9.14749060167082545e-03  +7.31617163864754089e-02
4237 -3.86172042000258592e-02  +2.83839333254204858e-02  +8.88246529161867276e-02
4238 -3.24855889523115587e-02  +2.96860484405987828e-02  +8.42088046006275598e-02
4239 -9.65870238899221439e-02  -3.04117411122411521e-03  +3.56272612670226335e-02
4240 -1.04953264678667182e-01  -5.10925459344933625e-03  +2.41076019973612311e-02
4241 -8.71253014245004370e-02  +5.49665423004032632e-03  +4.19429348604287780e-02
4242 -8.37177225136459952e-02  +6.27233163590833025e-03  +4.14288334961962559e-02
4243 -8.45131849273269564e-02  +3.63079021841968969e-02  +9.75091851227488926e-02
4244 -8.46615786667297282e-02  +3.72286338435177250e-02  +9.89495006340683908e-02
4245 -1.04912284774793904e-01  +1.74377214293050045e-02  +5.52273388219575168e-02
4246 -1.03218064588886591e-01  +1.75062470448963704e-02  +5.76547875094234399e-02
4247 -8.59447124689467629e-02  +8.89685215639946930e-02  +3.07972006370663479e-02
4248 -9.32649716491253250e-02  +8.91269864820622010e-02  +2.62782340617468170e-02
4249 -4.07593050519368186e-02  +3.82132474734967961e-02  +4.40549131871685803e-02
4250 -3.93970795588448677e-02  +4.36298370193316173e-02  +4.26649915003606897e-02
4251 -4.97531298138296982e-02  +3.24650017257158280e-02  +3.78820907886634264e-02
4252 -4.85920198621799665e-02  +3.05298362886943682e-02  +3.74223896246036747e-02
4253 -1.28244340237407189e-01  +2.94916250969487377e-02  +3.91290050906646439e-02
4254 -1.35562789070625078e-01  +3.15882736793263383e-02  +4.09609473537290020e-02
4255 -6.37050615999171926e-02  +4.50338115469131883e-02  +7.25071011370055363e-02
4256 -6.38150325886442660e-02  +4.39063027183527188e-02  +7.34572071245934849e-02
4257 -3.67869745143016291e-02  +4.48880136663430511e-03  +4.80782043086809829e-02
4258 -3.65218274013151822e-02  +1.36419709201717875e-03  +3.89849767548377246e-02
4259 -9.55353725939955406e-02  -8.58181737065080589e-04  +3.96223956141869282e-02
4260 -9.86851580505577475e-02  -3.55266791692534405e-03  +4.24148523766828961e-02
4261 -6.37280131529804061e-02  +5.21523318272565303e-02  +1.05368880239853274e-01
4262 -6.33031110546332099e-02  +5.00984047831886450e-02  +1.06638992309012484e-01
4263 -9.40451023425263773e-03  +2.36611106868434111e-02  +4.84146642258697704e-02
4264 -9.30369254170307185e-03  +1.98542068105172394e-02  +4.51077013730640797e-02
4265 -3.95491750674010559e-02  +5.20561208729806227e-02  +6.01418406606121156e-02
4266 -4.06458801592300620e-02  +5.31939085311344539e-02  +6.29884205693042321e-02
4267 -2.15241282990178279e-02  +5.57419977413595429e-03  +7.06031012208998138e-02
4268 -2.21418660924118452e-02  +3.88383552546363135e-03  +6.97583061235075713e-02
4269 -5.57057573648041121e-02  +5.36488387229346608e-02  +4.88013874011331561e-02
4270 -5.11301616563872713e-02  +4.66618299567197747e-02  +4.92563300089404466e-02
4271 -5.80501414765402651e-02  +8.34359951480986295e-02  +7.14214478767186411e-02
4272 -5.43630652294412597e-02  +8.24138206654899397e-02  +7.35095616151772852e-02
4273 -9.19688470808817382e-02  -5.74217231728424427e-03  +9.25732107443251878e-02
4274 -9.86739739980956876e-02  -5.66353971128440766e-03  +9.45074005182858085e-02
4275 -1.24550506463133953e-01  +6.23754714407959501e-02  +4.88665705470981981e-02
4276 -1.24620406426969227e-01  +6.09903175825967023e-02  +5.18766920602586959e-02
4277 -7.08867676650099809e-02  +3.03273508349773679e-02  +8.40464173200180797e-02
4278 -6.95994440007684928e-02  +3.12471749852488052e-02  +8.38326097807532700e-02
4279 -6.30253078435108610e-02  +3.49751753686735056e-02  +4.94103392301396480e-02
4280 -6.55592016577015713e-02  +3.93894117591598591e-02  +5.58246842175045346e-02
4281 -7.31402158838392880e-02  +1.77653749378304179e-02  +1.07047986243561127e-01
4282 -6.91267987918707666e-02  +1.60891904765752269e-02  +1.09169611420950927e-01
4283 -9.33790054037176853e-02  +5.51070664086917225e-02  +9.63009860465077611e-02
4284 -8.98485465477550510e-02  +4.86265842681747676e-02  +9.88770871622899478e-02
4285 -1.14870479880720883e-01  +3.09876776498943067e-02  +9.30247199729773711e-02
4286 -1.18069467679299211e-01  +3.01982316848650352e-02  +9.82587560570524071e-02
4287 -8.39964001751298955e-02  +4.94419657032044088e-02  +4.19944553807231682e-02
4288 -8.48550659057091539e-02  +4.76268425611290000e-02  +4.32340559996053225e-02
4289 -1.10837383013808896e-01  +4.60695491002537025e-02  +9.56950475100971087e-02
4290 -1.09037239655650098e-01  +4.29041503055975701e-02  +1.00236742827630593e-01
4291 -1.20610997163274045e-01  +2.97511400917774733e-02  +8.23767676118447867e-02
4292 -1.21978583695125223e-01  +2.89360584252851549e-02  +8.13633981995753874e-02
4293 -8.35861331809722718e-02  +3.16846804940717902e-02  +2.39991307428657139e-02
4294 -7.92405864916849167e-02  +2.86396759965581969e-02  +1.56483337366836624e-02
4295 -1.32522120699959445e-01  +3.38667660475869617e-02  +2.18202060211245830e-02
4296 -1.36596492200069197e-01  +3.18240851418452320e-02  +1.96890819865796034e-02
4297 -7.98377365089181917e-02  +2.60395440598477079e-02  +1.19194976806305128e-01
4298 -7.94946971422231391e-02  +2.78357711774920788e-02  +1.19494638409687298e-01
4299 -7.16096994499138689e-02  +8.22962343662800438e-02  +5.84834936802873934e-02
4300 -7.80813607906957891e-02  +7.88565212649496305e-02  +5.88896511469240158e-02
4301 -2.78195174167908121e-02  -5.27224429764473236e-03  +3.74808319253577688e-02
4302 -2.41103700727335162e-02  +4.10156559829871975e-04  +3.62379656051984925e-02
4303 -9.35679610286064417e-02  +8.40805091843334212e-02  +9.00734707405929647e-02
4304 -8.83159180670234911e-02  +8.57907832046157920e-02  +9.38715971128276372e-02
4305 -1.02614105452112622e-01  +7.02386320586735891e-02  +3.77249209501983457e-02
4306 -1.01100767571503644e-01  +6.87469213895024467e-02  +3.91516663351441918e-02
4307 -1.04605189377195082e-01  +5.85762983432965498e-02  +1.83959085884847461e-02
4308 -1.00661842089525028e-01  +6.45494278258060272e-02  +1.81110690427414185e-02
4309 -8.95617362588930072e-02  +6.23435779828295372e-02  +1.08989193857148892e-01
4310 -9.01798623988321474e-02  +6.42931594147008179e-02  +1.09018571842165304e-01
4311 -1.16067932783185668e-01  +5.34564073869108480e-02  +2.15069477881356073e-02
4312 -1.15971638007673142e-01  +5.63781307294244291e-02  +2.17255007457453943e-02
4313 -6.00943841838505813e-02  +9.88975158928352832e-02  +7.58208274211602112e-02
4314 -6.30688656804576642e-02  +1.05725949315714024e-01  +7.41239417404684353e-02
4315 +3.30573503257678980e-02  -1.36665850278252683e-02  +6.88526732579516354e-02
4316 +3.73650389330506122e-02  -1.39291510161412124e-02  +7.01030912653926030e-02
4317 -1.28462463052740228e-01  +5.90109317000438033e-02  +5.25738145680397992e-02
4318 -1.32658321088895276e-01  +5.32646961824138759e-02  +5.51888944994180508e-02
4319 +4.38616281047035234e-02  -2.78802446894521050e-02  +4.73575087161945407e-02
4320 +4.20991430270213143e-02  -3.61609824825582654e-02  +4.79682412907636510e-02
4321 -1.20127712218251026e-01  +2.43642990168317607e-02  -1.62068358046225970e-02
4322 -1.18776712194441372e-01  +2.45042609853892389e-02  -1.96187222883580613e-02
4323 +4.09244016029790790e-03  -2.00480735985098454e-02  +2.59438605822617345e-02
4324 +9.36552258056883545e-03  -2.04087094963429673e-02  +2.30739605850944843e-02
4325 -4.41148329826269447e-02  +1.28938940689148820e-02  +4.47132342705210337e-02
4326 -4.47460143075536498e-02  +1.20353408656329458e-02  +4.60567135458546870e-02
4327 -8.48014246029120400e-02  +1.00417779528259685e-01  +3.06768295860458257e-02
4328 -8.79008883077758291e-02  +1.02703144292639617e-01  +3.20090719495627479e-02
4329 -7.25564489160048232e-02  +4.44289339800662333e-02  +3.12269697833849995e-02
4330 -7.08329250325931414e-02  +4.47293089710731132e-02  +3.39003424275954660e-02
4331 -4.30856683629551943e-02  -2.24538984186701228e-02  +6.49061448171806415e-02
4332 -4.36421334465836863e-02  -2.40193741067162431e-02  +6.34407964700493404e-02
4333 -6.09219610513235671e-02  +3.02594106037634911e-02  +4.50430325332577888e-02
4334 -5.46920246408479083e-02  +3.56132428404336149e-02  +4.03528387893229562e-02
4335 -9.48513656867360083e-02  +2.41943998525280396e-02  +3.87135687826692804e-02
4336 -9.72905169561005950e-02  +2.46372071191362924e-02  +3.73487638139164135e-02
4337 -8.31563902132466115e-02  +9.03025409119082856e-02  +9.35890718087808438e-02
4338 -8.69823955561398604e-02  +9.34569945896438492e-02  +9.84583385236115632e-02
4339 -8.11130773504312591e-02  +3.05461682665702922e-02  +1.24107777056541094e-01
4340 -7.55182083562878775e-02  +3.55197188146302925e-02  +1.28066148912773820e-01
4341 -2.13984130639133154e-03  -4.94610052130897704e-03  +5.20829072421702607e-02
4342 -1.15926742740006723e-03  -5.40194980588676581e-03  +5.52546982753725560e-02
4343 -2.64608573258689819e-02  +4.14140471087028061e-02  +6.10710244123941065e-02
4344 -2.55085833356181700e-02  +4.46871603011668103e-02  +6.74065651731398513e-02
4345 -2.81707542686104664e-02  +1.98289702570349224e-02  +7.98664827109331482e-02
4346 -3.42652326903343171e-02  +1.81351199963142584e-02  +8.22260062678829839e-02
4347 -8.36695464324754834e-03  -1.23911369035593355e-02  +2.48112621370789113e-02
4348 -7.15885994544808620e-03  -1.04121864569728124e-02  +2.51377135561947039e-02
4349 -8.50930162159710263e-02  +6.32992695304066683e-02  +9.13796089958392316e-02
4350 -8.75924279238284725e-02  +6.80082701473431472e-02  +9.15664653628019548e-02
4351 -9.88529604852300126e-02  +2.37865382715233241e-02  +6.47272224957824854e-02
4352 -1.02720154377659439e-01  +2.53858339219816577e-02  +6.87027902592422524e-02
4353 -3.66755516319447819e-02  -2.95348308156783042e-02  +4.87913342180941942e-02
4354 -3.67744664016140185e-02  -3.31665871084990474e-02  +4.65039230858750666e-02
4355 -1.02679356138519653e-01  +7.88040384407126884e-03  +1.08793026890569109e-02
4356 -9.53124533196612334e-02  +5.91456522459180446e-03  +1.25832840622377949e-02
4357 -1.19022155460674545e-01  +4.13270596402389376e-02  +2.37921983802224513e-02
4358 -1.16651100532918522e-01  +3.95191741092100410e-02  +1.96012680798464366e-02
4359 -7.70671920760278434e-02  -1.88666584685501515e-02  +7.00923204310930775e-02
4360 -8.09184493695510598e-02  -2.01234306498762547e-02  +6.88189573091882167e-02
4361 -7.90284545837167535e-02  +3.84612873760283094e-02  +3.79790613354073908e-02
4362 -7.63926343894432425e-02  +3.66003922205850943e-02  +3.36606939016014864e-02
4363 +2.24262400663862854e-02  -6.87013944796054966e-03  +6.27760175580118485e-02
4364 +2.21416958002671714e-02  -1.25010099645660663e-02  +6.32469886614234755e-02
4365 -8.60444437502266707e-02  +4.72283075953223164e-02  +8.59172212934315449e-02
4366 -8.65348341225000012e-02  +4.71579813370193099e-02  +8.47726194911503222e-02
4367 -1.03956732320423240e-01  +5.22644093384797351e-02  +2.88824399966913468e-02
4368 -1.04687396719783582e-01  +5.11240892948386996e-02  +3.26030422989860083e-02
4369 -1.08558689664889407e-01  -1.03763529798754483e-02  +4.13496487474350194e-02
4370 -1.10218764526855986e-01  -1.21974639982310867e-02  +3.74346046094337984e-02
4371 -6.30496205462836717e-02  +4.98771043299490804e-02  +4.67507949318335322e-02
4372 -5.83069686007024468e-02  +4.42294340113006806e-02  +4.74176895538532192e-02
4373 -3.91815715795959738e-02  -2.24487887077118066e-02  +2.62426426022293220e-02
4374 -3.99106401989555923e-02  -2.44098408822516072e-02  +2.79868480599993127e-02
4375 -1.25736208223599100e-01  +2.00678702303447136e-02  -2.45534177062505139e-02
4376 -1.27781405478423926e-01  +1.72996194529004867e-02  -3.08298779015199927e-02
4377 -4.37824798827090647e-02  -1.53679692068672932e-03  +7.67567295301283259e-02
4378 -4.57857182991702680e-02  -2.36700775885051234e-03  +7.65047598019940323e-02
4379 -2.81278725917739718e-02  -7.16943548555829500e-03  +3.00877071714679492e-02
4380 -3.05909877491134241e-02  -3.59912465023256092e-03  +2.67463866565993622e-02
4381 -8.97683284360873690e-02  +7.11549668282059761e-03  +1.89935607323208216e-02
4382 -8.97256547582783864e-02  +4.29002944086304475e-03  +2.13287021075412621e-02
4383 -1.11425345565742406e-01  +2.20533307968084728e-02  -2.27056284504449993e-03
4384 -1.04341240581495548e-01  +2.42581324653680201e-02  -5.96349619153425763e-03
4385 -7.37811111107893186e-02  +3.75476100530844903e-02  +4.76004292189109515e-02
4386 -7.13107202423584469e-02  +3.69215208495762837e-02  +4.68961880810903065e-02
4387 +3.30941686490153000e-02  +4.53062548127375776e-03  +6.03028062044424912e-02
4388 +3.41491860935585131e-02  +3.34795444024858562e-03  +6.03297403762181467e-02
4389 -5.21640879501127225e-02  +3.06133103882755969e-02  +8.34621121101598307e-02
4390 -5.15947539486999729e-02  +3.37586823096285849e-02  +8.48534125376694121e-02
4391 -7.56860704860799066e-02  +2.54860505873113763e-02  +5.33129146921515196e-02
4392 -7.58087953972503004e-02  +2.61310539652502456e-02  +5.95303486910564658e-02
4393 -5.59273581880776333e-02  +8.17122313056963118e-02  +7.39458468215802162e-02
4394 -5.92325729291649297e-02  +7.93961759412834117e-02  +8.14629084303113288e-02
4395 -8.06880643789680135e-02  +1.22277505504391204e-02  +7.94147314726143527e-02
4396 -8.19339448524478292e-02  +6.80907659710086252e-03  +7.58863950576843249e-02
4397 -3.40591264572993949e-02  -1.46702299610737292e-03  +6.58904517150169511e-02
4398 -3.49398949402217052e-02  +5.65428714214306167e-04  +7.19490459091118723e-02
4399 -3.84791327020475721e-02  +4.85940134325151055e-02  +7.42955972608779769e-02
4400 -4.27829191736303904e-02  +4.74471571740867973e-02  +7.70451904096457058e-02
4401 -8.00012126669545770e-02  +6.08570556700636991e-02  +8.59053471965594978e-02
4402 -8.25587274724138009e-02  +5.67459474108390552e-02  +8.65282754111965507e-02
4403 -7.39661240767111455e-02  -1.91865115488732106e-02  +6.12036942754594984e-02
4404 -7.47860074876468134e-02  -2.13102998008644247e-02  +6.23333618731877898e-02
4405 -3.51885217298112951e-02  +2.10058149508411812e-02  +4.96105001476155466e-02
4406 -3.61427951871018671e-02  +2.64113715578781702e-02  +5.02793563292742995e-02
4407 +2.21902031878407242e-02  -6.25168269372135786e-03  +5.77135804775956093e-02
4408 +2.27923802285102985e-02  -3.60416459973090771e-03  +5.78508011977394640e-02
4409 -8.27832261019173510e-02  +2.80216828116778734e-02  +3.52960404084156354e-02
4410 -7.98214445061993794e-02  +2.70226865046303277e-02  +3.43179442901345305e-02
4411 -9.89660975576601848e-02  +7.48002802568503017e-03  +5.86627393846314710e-02
4412 -9.93530003337379231e-02  +9.35831907237749845e-03  +5.78899688429856882e-02
4413 -1.05455714845272067e-01  +4.89896666133383951e-02  +1.48601055923202590e-02
4414 -1.03893415954135801e-01  +5.08900033021331549e-02  +1.27967898459549478e-02
4415 -2.69717949900289758e-02  -3.17269090478413604e-02  +3.30622856736915161e-02
4416 -3.19667110756207962e-02  -3.70571064166502831e-02  +3.71845708213807136e-02
4417 -7.78878328288313271e-02  +1.45504751958046973e-02  +9.52244534677815363e-02
4418 -7.25676505600300059e-02  +8.43342959079546907e-03  +9.81629405400035460e-02
4419 -9.62880504051394220e-02  +4.71115323073052691e-02  +1.16552390828623703e-01
4420 -9.41745954883634884e-02  +4.94078294672974025e-02  +1.23138728304198822e-01
4421 -5.56218344456364949e-02  +4.30213877834676947e-02  +1.13690030384878168e-01
4422 -5.58493881657663449e-02  +3.59090734346964521e-02  +1.16123307808193771e-01
4423 -1.16041962568145501e-01  +5.18464326295907454e-02  +3.62726306906832347e-03
4424 -1.18105695611582462e-01  +5.54024528556399526e-02  +5.48105007151507805e-03
4425 -4.14242653855570117e-02  +1.15365815075920437e-02  +6.27211806700099794e-02
4426 -4.02972882519088277e-02  +1.56634911690666165e-02  +6.39641178181740849e-02
4427 -8.37782555422098840e-02  +7.59952909088595363e-02  +7.96727966755367278e-02
4428 -8.38335567531254683e-02  +7.59706550700122718e-02  +8.47392535304904576e-02
4429 -8.23754205728876171e-02  +7.05681188890944916e-02  +1.00256220377461000e-01
4430 -8.07754744731179336e-02  +7.31611537047010263e-02  +1.00758738787317045e-01
4431 -5.00039433002919809e-02  -1.34544805397262893e-02  +2.59646441145155796e-02
4432 -5.29529745318920372e-02  -1.56951541469817803e-02  +2.42358635365432055e-02
4433 -3.55144657551079851e-02  +6.90981978646733053e-02  +6.59954520135803829e-02
4434 -3.39592662663907308e-02  +7.63786363622971365e-02  +6.40434958397085030e-02
4435 -1.10973216137012845e-01  +7.49927581141176663e-02  +2.67581144529659941e-02
4436 -1.14180451479550929e-01  +7.07033841699236526e-02  +2.75921130285802507e-02
4437 +2.63342237917072591e-02  -1.28020231584596248e-02  +5.43271171914511408e-02
4438 +2.58947775577554190e-02  -2.01092969622325632e-02  +5.68377280875782473e-02
4439 -7.52698181477530898e-02  +5.40946329201034623e-02  +1.06638765237780431e-01
4440 -7.57876971122893178e-02  +4.71425242971528352e-02  +1.05346930957717327e-01
4441 -6.14445904814794122e-02  +4.87883268937644790e-02  +3.64219640206935660e-02
4442 -5.79532804499380896e-02  +5.02974481775230117e-02  +3.48558684630531634e-02
4443 -6.93653864057146990e-02  -1.83767929115586232e-02  +6.74107532867744275e-02
4444 -6.60464003382847109e-02  -1.81111182428882328e-02  +6.78446189359915158e-02
4445 -1.27754907009660273e-01  +1.71790621234603064e-02  +3.71581666854421330e-02
4446 -1.25809645932787234e-01  +1.60904137918478525e-02  +3.79927593544854350e-02
4447 -4.70046581970220423e-02  -9.82780805275368201e-03  +5.85838397298714467e-02
4448 -4.71603055821737810e-02  -1.28876927431238221e-02  +6.04316942514959640e-02
4449 -1.01972329668492581e-01  +6.44016668407508888e-03  +7.02922293451940707e-03
4450 -1.03982953675862688e-01  +4.99293287351621016e-03  +4.21243497446193490e-03
4451 -3.94039924761669449e-02  +5.98003443716632610e-02  +8.90894706512185414e-02
4452 -3.97076006669387638e-02  +5.95871446093927254e-02  +8.99699925120762273e-02
4453 -9.53750184323977207e-02  +9.59684726223871409e-02  +7.96780969958342106e-02
4454 -1.00072577186927206e-01  +9.62410477889171223e-02  +7.80387719764739779e-02
4455 -6.72012376477485046e-02  -2.06959062065904843e-02  +3.31836705486484168e-02
4456 -6.72724312986755363e-02  -2.36483292290946695e-02  +3.50014389608655219e-02
4457 -6.28420909105562864e-02  +2.71234773972925496e-02  +4.02014530343456494e-02
4458 -6.00059844284625415e-02  +2.73500048140371058e-02  +4.14456417037783117e-02
4459 -6.63626828051277345e-02  -2.61841562787554286e-02  +5.90805462236369469e-02
4460 -6.05385213683100470e-02  -3.08864470318004763e-02  +6.61650292839100346e-02
4461 -2.05510423741994894e-02  -5.77285239713886279e-03  +5.18588974945328671e-02
4462 -2.15188391755605710e-02  +1.30040353457501110e-03  +4.47909943141466260e-02
4463 -1.17344684860092155e-01  +9.17049950030889190e-03  +3.43315566701711886e-03
4464 -1.23042028207336174e-01  +3.53838107708424584e-03  +4.74181228694124744e-03
4465 -8.55446630385930940e-02  -8.48944360958665996e-03  +6.95492870874172969e-02
4466 -8.39710725943976638e-02  -9.60736874475596678e-03  +7.48250023521662005e-02
4467 -8.33150575521996867e-02  +3.46957216339747326e-02  +9.52527160979744075e-02
4468 -8.96518368630021961e-02  +3.35193614824132458e-02  +9.76563894658582093e-02
4469 -1.05889225556427671e-01  +7.99887276093416560e-02  +3.21388435141159307e-02
4470 -1.01759631040447371e-01  +8.65659950651587462e-02  +3.22067050997073695e-02
4471 -7.39732426752447575e-02  +3.26541571516794846e-02  +4.71787027626809560e-02
4472 -7.28883716424612860e-02  +3.26268530897938155e-02  +5.24588420672540204e-02
4473 -3.35204100705081415e-02  +1.47568960495026349e-02  +3.76641183190731810e-02
4474 -3.03790346419213243e-02  +1.64749766121469882e-02  +3.63503093962199084e-02
4475 -7.46973124510957182e-02  +9.07599639445128697e-02  +9.08030837839124277e-02
4476 -6.93810597265360623e-02  +9.40989470115208976e-02  +9.36586388173435008e-02
4477 -8.07303553011159275e-02  +5.06181269096603534e-02  +8.16231820856870433e-02
4478 -7.60107415321809310e-02  +4.95800356281610594e-02  +8.26734886073132308e-02
4479 -2.27244269831290285e-02  +2.62285039630825480e-02  +7.59718375639238525e-02
4480 -2.35809891596899350e-02  +3.03025691572234024e-02  +6.59213257724017565e-02
4481 -5.07812790409642653e-02  -3.06436275313140584e-02  +3.60922253116828656e-02
4482 -4.78551163180590197e-02  -3.07052038769750624e-02  +3.42253464260549797e-02
4483 -2.56196867363051722e-02  -1.00332545088584295e-02  +4.01045215754004189e-02
4484 -2.04833386429489790e-02  -7.49418222570384564e-03  +3.71104560153802734e-02
4485 -6.29143237986591747e-02  +1.95403468555922881e-02  +7.02378067055817179e-02
4486 -6.28014162100197920e-02  +1.91541199157334169e-02  +7.56262899271466504e-02
4487 -6.35089488041670480e-02  +8.82225937147180783e-02  +4.90033509769279493e-02
4488 -6.46158794376130996e-02  +9.53848092509510942e-02  +4.59695761247745152e-02
4489 -3.43500592586800518e-02  +4.95033267680768021e-03  +4.65719068805436828e-02
4490 -2.94349821161327442e-02  +8.51151132906844722e-03  +4.39706746447094260e-02
4491 -1.01480180829750521e-01  +4.24426342940889961e-02  +1.12420796307828794e-01
4492 -9.97022533431501934e-02  +4.08941439574793328e-02  +1.14848912804759132e-01
4493 -1.09578025736814896e-01  +1.05624891954324198e-02  -1.06283778578373615e-02
4494 -1.13518409918116306e-01  +5.76779330945201719e-03  -1.32238791065573905e-02
4495 -1.07459604864496031e-01  +8.69655295570372910e-02  +2.88125846189769136e-02
4496 -1.06860732819974630e-01  +9.50550146188546691e-02  +2.46309987262632729e-02
4497 -9.05878146930295808e-02  +5.37462801057578612e-02  +7.49895572681391481e-02
4498 -8.91244934973944580e-02  +5.19321971189852447e-02  +7.50307404855327653e-02
4499 -8.03133288515562316e-02  +2.57597886008653736e-02  +3.77249475810789436e-02
4500 -8.04303820175463896e-02  +2.85074018623492839e-02  +3.96626920194587118e-02
4501 -1.08906493661570583e-01  +2.63520104581043899e-02  +3.48028009869335159e-02
4502 -1.08923427126011857e-01  +3.07174042955664951e-02  +2.92778896433985893e-02
4503 -7.08145563047700433e-02  -2.53722137102705622e-02  +5.68738763383416987e-02
4504 -6.89224134739006705e-02  -2.95182591517093654e-02  +5.48059868168176145e-02
4505 -1.20609216793420362e-01  +1.76295766055292076e-02  +4.67291995821340345e-02
4506 -1.21905507725100226e-01  +1.92265892946959123e-02  +4.40841467393488923e-02
4507 -8.45060146691329062e-02  +6.31259718493531741e-02  +8.98019692948979625e-02
4508 -8.87174646478460921e-02  +6.18617960781343915e-02  +8.94475070463229549e-02
4509 -1.21262390635753559e-01  +6.14456059476541361e-02  +4.05532740912980666e-02
4510 -1.24624648827359408e-01  +5.64018085233741751e-02  +4.22362895910004532e-02
4511 -5.79022008545304126e-02  +2.58814644625830620e-02  +1.04894956456224556e-01
4512 -5.16489649145991173e-02  +2.93772431303116269e-02  +1.11589507377299876e-01
4513 -1.30965537535037785e-01  +5.29287113405860626e-02  +9.94259174396852456e-03
4514 -1.29058183148605787e-01  +4.86315731196329745e-02  +6.89493669589218410e-03
4515 -1.01890739615227016e-02  -8.82244122088743539e-03  +7.82281407558562819e-02
4516 -9.24866969477022849e-03  -1.15814900539194451e-02  +7.94430984326468803e-02
4517 -1.16856323606090093e-01  +2.27452892871743070e-02  -2.57384065207692733e-02
4518 -1.17651969172260465e-01  +1.89270664725785173e-02  -2.95357593891896301e-02
4519 -2.39517550661344260e-02  +3.81985939061935814e-02  +7.97657218889627484e-02
4520 -2.60878779385555377e-02  +3.85124954752637041e-02  +8.38894923787116831e-02
4521 -6.15036079635435246e-02  +7.87290644487489283e-02  +6.75168764694676488e-02
4522 -5.93999426085829313e-02  +8.11865446503411553e-02  +6.73152353381386154e-02
4523 -1.48862909172373086e-02  -2.95801643555277452e-02  +2.66932113929593123e-02
4524 -1.38471186872122596e-02  -2.70458791759743515e-02  +2.54834268629209569e-02
4525 -1.14854068236825313e-01  +2.02188616851496257e-02  +3.45473898408622734e-02
4526 -1.19305950914882122e-01  +1.98199209886762741e-02  +3.84506172231570062e-02
4527 -7.17279897309089642e-02  -2.22947945808741341e-03  +7.22941554941197301e-02
4528 -7.70244217184360425e-02  -1.01789831587234406e-03  +7.03975448623512245e-02
4529 -6.92852705827457123e-04  +2.40538551479194916e-02  +6.62502422653716144e-02
4530 -2.78201884551214102e-03  +2.23963400922076797e-02  +6.77194546120940127e-02
4531 -9.44061784447625674e-02  +9.74619026833123681e-02  +3.32201843555824661e-02
4532 -9.70038638985347285e-02  +9.62874012944468227e-02  +3.04296407264146689e-02
4533 -3.18893447906681629e-02  +3.06574808577357825e-02  +5.55399259348332425e-02
4534 -3.06896188472860001e-02  +2.97682949424175995e-02  +5.95723275784414003e-02
4535 -2.65542187864770372e-02  -2.97168739157101826e-02  +3.16196948032664363e-02
4536 -3.33182346071165120e-02  -2.84402560854399404e-02  +3.39988589270709338e-02
4537 -6.95803370500008844e-02  +4.81090998230945949e-02  +6.52822138569741778e-02
4538 -7.22981561240169102e-02  +4.99415994618063325e-02  +6.82793386127852064e-02
4539 -3.62456635970347801e-02  +2.21309594195574673e-02  +3.93284622778228080e-02
4540 -3.16824871219176588e-02  +2.59722049684950364e-02  +3.66166487966797793e-02
4541 -3.27674779361282129e-02  +5.29964977482284966e-02  +7.07862875282749826e-02
4542 -2.83160338897136508e-02  +5.35358712956365973e-02  +7.71070879153544775e-02
4543 -9.40831263028257953e-02  +5.58369844909114912e-02  +3.60664958839670494e-02
4544 -9.67723865923397902e-02  +5.75268781924729647e-02  +4.25925042602586998e-02
4545 -1.08850938761833715e-01  +1.10719724429094307e-02  +6.78428913490994184e-02
4546 -1.09918239444703303e-01  +7.96888391230267910e-03  +6.64539033013427094e-02
4547 -1.12981401040616380e-01  +4.51297200578840707e-02  +8.64252463272239917e-03
4548 -1.12084630826968179e-01  +4.29826033469102378e-02  +1.03503398553830839e-02
4549 -4.24998422049660818e-02  +1.59633386604077637e-02  +8.54454108554503072e-02
4550 -4.30128309254805552e-02  +1.58585508564321048e-02  +8.68629241753164361e-02
4551 +1.03718168993297043e-03  +1.37932308747181609e-04  +5.52847927699806341e-02
4552 -1.12407288397358232e-03  +2.24988666025685569e-03  +5.77160878380422182e-02
4553 -7.68790186504958312e-02  +5.46118210320885311e-02  +7.07945567204928544e-02
4554 -8.07509133733260442e-02  +5.21135019870916094e-02  +6.95401816429193215e-02
4555 -1.02557921308216685e-01  +9.08470041443353027e-02  +4.55709681525589341e-02
4556 -1.15216204085194673e-01  +9.43596611529065737e-02  +5.40566498584448066e-02
4557 -9.08540443596156932e-02  -9.25330689594450542e-03  +5.54316899741054692e-02
4558 -9.05322284862695864e-02  -7.57974736852562361e-03  +6.00077123753166505e-02
4559 -3.48604261385907499e-02  +5.00700614354321408e-02  +5.26051383401507575e-02
4560 -3.00396010649324995e-02  +5.05264903561932488e-02  +5.01119024266960394e-02
4561 -4.58286977098568207e-02  +3.80220866803503005e-02  +2.95628564987016618e-02
4562 -4.64747428964287917e-02  +4.12718555393713563e-02  +2.34135987843842354e-02
4563 -8.05213684362738186e-02  +7.72798181395187578e-02  +1.06096040711895004e-01
4564 -7.93444654489075668e-02  +7.75173281289885663e-02  +1.04914985340969991e-01
4565 -1.63274499091726616e-02  +1.12302861029790722e-02  +8.34184747991138925e-02
4566 -1.26708361925457220e-02  +1.63719079123259385e-02  +8.57866026735559645e-02
4567 -3.11016899782096505e-02  -9.17846465334822177e-03  +2.52636137653994633e-02
4568 -3.45190492575044236e-02  -1.12402258478712450e-02  +2.09206318444920998e-02
4569 -8.43839031660264666e-02  +6.84710733119192616e-02  +3.03522646466230124e-02
4570 -8.28348464026161663e-02  +7.00151756272150566e-02  +3.33121913188356364e-02
4571 -6.00119363080957452e-02  +7.59528239838052621e-02  +5.68058829052450892e-02
4572 -5.88154966023233389e-02  +7.36615003488036851e-02  +5.70310162347911764e-02
4573 -1.28811619897570007e-01  +3.20224969498593623e-02  +1.65262872866341858e-02
4574 -1.33013497229981653e-01  +3.24453227535124178e-02  +1.07350902908654004e-02
4575 -7.99730933213343709e-02  +2.99031431457168519e-02  +5.01762189265109321e-02
4576 -8.13784871410156430e-02  +2.94551620177943667e-02  +5.24665174568978154e-02
4577 -6.68882588656815463e-02  -2.99528354269913248e-02  +2.36865110176573274e-02
4578 -6.51862420569474660e-02  -3.08318865627459741e-02  +2.32142200524531502e-02
4579 -3.21413306346999481e-02  -1.81738314465369256e-03  +6.54597287610328427e-02
4580 -2.98712548524139969e-02  -3.64895096157726332e-03  +6.39713359743872972e-02
4581 -8.13854332713511291e-02  -2.92228747113918511e-02  +4.06414682315952291e-02
4582 -8.26852621633021589e-02  -3.04543435508292763e-02  +3.93314488828126058e-02
4583 -7.28867197798253319e-02  +3.30954593014040413e-02  +4.65975474418927477e-02
4584 -6.84183950190956486e-02  +3.30235232725088410e-02  +4.42161129574722700e-02
4585 -9.94810259314904133e-02  +7.44130838662172573e-03  +2.73026861619082260e-02
4586 -9.91911343401500611e-02  +5.73971154027180623e-03  +2.85357901289798044e-02
4587 -4.19666245967871623e-02  +3.54395073732208313e-02  +3.44842544282193408e-02
4588 -3.36864681374726138e-02  +3.62890549796853895e-02  +3.51134277204775969e-02
4589 -9.57928458331578497e-02  -2.91090815918382652e-03  +4.42946732063002335e-02
4590 -1.01015233642274327e-01  +1.17928971247174279e-04  +4.72889186978654660e-02
4591 -6.67036576693987443e-02  -3.40014357601078508e-03  +8.55390152019885469e-02
4592 -6.58993101422495758e-02  -3.48834877653199284e-03  +9.05114826116969751e-02
4593 -1.04246919780366390e-01  +9.51579074310195984e-03  +8.03043604579876252e-02
4594 -9.79977394044952432e-02  +6.98688763708859260e-03  +8.27016347179132666e-02
4595 -4.50447386808666556e-02  +3.67684858122890590e-02  +8.37245647837068646e-02
4596 -4.19832756148792452e-02  +4.34007043652154603e-02  +8.53704296089786985e-02
4597 -4.22092137258051198e-02  -5.30898940258457686e-03  +4.84323691293441563e-02
4598 -4.08781155925288450e-02  -4.29967918668503271e-03  +3.72266772412480351e-02
4599 -6.38341036190608058e-02  -2.33511531299072893e-02  +3.58674270128652786e-02
4600 -5.87693956254515398e-02  -1.60460955935610473e-02  +4.07522283705750304e-02
4601 -3.92970507898236718e-02  -1.13317740467094117e-02  +6.76119122084888197e-02
4602 -4.20867742373987261e-02  -1.30958928152567038e-02  +6.43776025892008191e-02
4603 +2.80463435241939396e-02  -7.93666901443483563e-03  +5.21396250685608464e-02
4604 +2.65813547387908806e-02  -5.44525078488717913e-03  +4.96436626180326579e-02
4605 -3.69071118526348163e-02  +3.28337588058534510e-02  +8.90287658504599205e-02
4606 -3.55354829474925707e-02  +3.31376354012689819e-02  +8.71650927438177014e-02
4607 -1.25090464657996531e-01  +1.83444974777216517e-02  +6.91035771846996855e-02
4608 -1.24659354139009262e-01  +1.98398515577246845e-02  +6.98952642572188004e-02
4609 -6.10616822991664893e-02  -1.04394396236223916e-02  +8.03432235885022245e-02
4610 -6.00801295503714528e-02  -1.61114863106110937e-02  +7.64983175872865212e-02
4611 -6.74084925094367137e-03  +2.65210817718602434e-03  +7.85447316168354920e-02
4612 -9.33414416119643375e-03  +7.34125368543070769e-03  +7.87822711289356131e-02
4613 -1.06232281841655521e-01  +8.29427163405634937e-02  +8.30447209845209255e-02
4614 -1.08455956681119736e-01  +8.49293281577799680e-02  +8.77650158437302819e-02
4615 -5.45331102571017801e-02  +3.53878771606179546e-02  +8.48578859646209327e-02
4616 -5.76703975759614573e-02  +3.73741101478683654e-02  +8.52000399287046045e-02
4617 -6.70957370300550859e-02  +8.27742491261146962e-02  +7.35778660570694659e-02
4618 -7.07611392692091556e-02  +7.99380455485066699e-02  +7.39749847245831510e-02
4619 +5.43844999903155685e-02  -2.01400550659537880e-02  +6.24612005923694327e-02
4620 +5.73069532816580518e-02  -1.75187316105451692e-02  +6.73386852051840734e-02
4621 -1.08786227317594852e-01  +7.24874681810752791e-02  +4.37514482383551534e-02
4622 -1.12055460386271802e-01  +7.53444569181094259e-02  +4.15429626289506859e-02
4623 -7.76645222962763920e-02  -1.90464725841879567e-02  +7.12762750023766267e-02
4624 -7.49914827250108273e-02  -2.14896779218219473e-02  +7.54383114860253529e-02
4625 -5.62303147404354733e-02  +7.15512703192083561e-03  +1.09488515222460281e-01
4626 -5.92091352128225473e-02  +1.21865692062395822e-02  +1.14719296746046417e-01
4627 -4.28168770648390262e-02  +1.49508648418854150e-02  +7.12360942749168946e-02
4628 -4.10366170844265535e-02  +1.47084527821518245e-02  +7.52759340879825406e-02
4629 -6.63071935844715271e-02  +2.12663672029535494e-03  +1.02858394480820473e-01
4630 -6.31310029089893199e-02  +1.02273207354713945e-03  +1.07502966100249925e-01
4631 -9.60294842698065226e-02  +2.43490729677982957e-02  +9.59613894977892450e-03
4632 -9.88228665525367617e-02  +2.65101847070816077e-02  +6.95028901208775800e-03
4633 -5.68518129220305715e-02  +8.69972724792510976e-02  +7.15283459543955835e-02
4634 -5.68712914627041502e-02  +8.99680649295001439e-02  +6.84037681360585154e-02
4635 -4.37373236950074074e-02  +6.23333462022684082e-02  +5.34373629827048294e-02
4636 -4.31062453344924004e-02  +6.43438187201447881e-02  +5.68862622091025338e-02
4637 -8.39271974583227220e-02  -1.65482826477825647e-02  +7.89861386366423751e-02
4638 -8.41048438820311828e-02  -1.40182452984643716e-02  +8.37531036986867705e-02
4639 -1.28085223676478399e-01  +4.69802129253527601e-02  +5.90007692674256665e-02
4640 -1.29974610990189199e-01  +4.93289308870985266e-02  +6.05521300020284703e-02
4641 -7.42479757589450257e-02  +5.39231421486845164e-02  +9.24165769856170050e-02
4642 -7.31663911577016407e-02  +4.97780082500403273e-02  +9.60656252488065882e-02
4643 -9.15580399547921003e-02  +2.18768851425223078e-03  +9.21774605824451365e-02
4644 -9.38007356213707982e-02  +2.73360430017383733e-03  +8.86398219427748102e-02
4645 -1.06880487985563724e-01  +2.12353218911098991e-02  +5.66501105290668078e-02
4646 -1.11575713075738880e-01  +2.46633087789860928e-02  +5.72357775029404756e-02
4647 -6.01836170372220883e-02  +1.90899940114662818e-02  +7.55303958254904678e-02
4648 -5.74201878828386469e-02  +2.18885650756230205e-02  +7.44830038891664686e-02
4649 -3.11539276748242569e-02  -7.88512016637384289e-04  +8.89396816898176262e-02
4650 -3.27159092085751099e-02  -2.43201994785221132e-03  +9.45083838173082225e-02
4651 -9.66806047042073485e-02  +5.06081702174968687e-02  +1.11451010691788630e-01
4652 -9.92451958663490980e-02  +5.02092504298789905e-02  +1.14126826966743519e-01
4653 -1.15000051117823104e-01  +3.11877532450796427e-02  +8.73469292468303377e-03
4654 -1.15129549764600658e-01  +3.29043910651989763e-02  +1.42221290329541429e-02
4655 -1.00078588743551522e-01  +8.16710575355918955e-02  +8.83542947251030192e-02
4656 -9.69767334096913736e-02  +7.87248242931520709e-02  +9.13602442179318602e-02
4657 -9.37771280867182033e-02  +1.89414378254339349e-02  +2.26598931791154624e-02
4658 -8.85524262380682492e-02  +2.32788403406563038e-02  +1.48025064057044561e-02
4659 -8.60070427260848508e-02  +8.31352818420521555e-02  +5.71386988273142604e-02
4660 -8.61387573289772029e-02  +8.14154601677824774e-02  +6.04519170954885623e-02
4661 -8.59156737661613545e-02  +7.42012034095092948e-02  +4.75105300013818205e-02
4662 -8.31868725244343798e-02  +7.99072190783481906e-02  +4.62887007582031690e-02
4663 -9.54005821470441800e-02  +9.34585182306999773e-02  +6.84330696896935098e-02
4664 -9.10227258843364639e-02  +9.76942161523380731e-02  +6.41467463364805562e-02
4665 -8.01117358081564063e-02  -2.14174406815296030e-02  +3.21598101703102213e-02
4666 -7.60326442972878991e-02  -2.32776548421672232e-02  +2.79513283733897784e-02
4667 -2.09647676962638856e-03  +5.97854980058724027e-03  +7.61843927096308299e-02
4668 -5.66264344144482880e-03  +1.02134149275654746e-02  +7.35457486354519074e-02
4669 -4.26654916556181221e-02  +2.71659789462094167e-02  +5.97828139605773995e-02
4670 -4.04391233640442951e-02  +2.46867946323400950e-02  +6.22833742138603069e-02
4671 -8.21000482745236071e-02  +5.60018764795617366e-02  +8.20410498235913666e-02
4672 -8.08130692786972193e-02  +5.28154629706481735e-02  +8.13980453588146746e-02
4673 -5.75911487807172079e-02  +7.50772332649925767e-02  +9.22060907952747533e-02
4674 -5.74572360311721292e-02  +7.64471794770292673e-02  +9.22450337841724533e-02
4675 -9.62358671367192497e-02  -9.16807707937421744e-04  +3.55734757672634058e-02
4676 -1.02884527640338688e-01  +1.33482306283523393e-03  +3.24180617264027068e-02
4677 -8.50453604376747024e-02  +7.84406301047423926e-02  +7.99470299377289390e-02
4678 -8.33860861032938716e-02  +8.22034408298530916e-02  +8.60133866479230874e-02
4679 -2.59267277426467957e-03  -6.98933394249678236e-03  +3.71699591098796911e-02
4680 -5.23842682900752237e-03  -2.33577685385548493e-03  +3.15060612292840103e-02
4681 -1.04966218549822313e-01  +8.28968875336143357e-02  +8.26933228139601906e-02
4682 -1.06334956571686595e-01  +8.43608621653455931e-02  +7.97110714636293655e-02
4683 -8.28678916307528934e-02  +2.59162110835107484e-02  +8.02405110529722521e-02
4684 -8.91324155053823675e-02  +2.51531199555375500e-02  +8.13670822521142673e-02
4685 -1.94198870871837084e-02  -2.19331285781645680e-02  +4.15162554312912546e-02
4686 -1.54323474393142143e-02  -2.17776171446843955e-02  +4.28678733012368210e-02
4687 -8.65327198016210136e-02  -1.75000483061997156e-03  +9.29826684667334896e-02
4688 -8.45940139953757220e-02  -2.58398019290124407e-03  +8.79693034177176647e-02
4689 -1.05500820647589699e-01  +6.12996304470785139e-02  +8.93275636392082267e-02
4690 -1.04718164163255981e-01  +5.66872489969154555e-02  +9.44691934400587741e-02
4691 -8.45844725852347434e-02  +5.28270148301430362e-02  +4.46019428398963386e-02
4692 -8.29757803537977956e-02  +5.27370047481614257e-02  +4.52393784334887347e-02
4693 -2.56767600940966713e-02  -2.90204771484452104e-02  +3.10233877052413440e-02
4694 -2.51945700730503430e-02  -3.16431189611532729e-02  +3.13360600378885384e-02
4695 -5.05450200609095651e-02  -1.20541972952179725e-02  +5.50665816842275599e-02
4696 -5.42352002504557090e-02  -1.15503443281543099e-02  +5.08789853443376988e-02
4697 -6.49169292625131344e-02  +2.97954056921219193e-02  +6.64259559094111801e-02
4698 -6.41396625872767412e-02  +3.40931556666841246e-02  +6.33311443436898880e-02
4699 -1.28960986810431583e-01  +2.75991914450367144e-02  -1.82161356128057797e-02
4700 -1.30902032829752796e-01  +2.86185100907298574e-02  -1.65888414888852864e-02
4701 -5.05482812887170022e-02  -2.38396678058568345e-02  +3.44857990782083748e-02
4702 -4.88493186816036234e-02  -1.73016159601526304e-02  +3.37259292839492894e-02
4703 -3.64946244131217554e-02  -2.18408718610848991e-02  +2.56944223016569336e-02
4704 -3.61468971362918293e-02  -2.61880045727508580e-02  +2.32646782957529885e-02
4705 -9.98458358592165390e-02  -3.68886112617335810e-03  +8.25571788407794688e-02
4706 -1.01752061540926100e-01  -2.95527017895609850e-03  +8.56649941052975289e-02
4707 -5.43465247388140726e-02  +5.93662872959834012e-02  +8.82550952663392202e-02
4708 -5.13789364249760891e-02  +6.28901715774704412e-02  +8.48265829848841996e-02
4709 -6.94788580828158793e-04  -2.17432155045758392e-02  +5.11872720286529539e-02
4710 +6.41796965803706574e-04  -2.55830711312220391e-02  +4.89090411841973452e-02
4711 -6.39321212624470361e-03  +2.64991793650928946e-02  +5.34421566716985832e-02
4712 -5.52880947978400157e-03  +3.17073614316988744e-02  +5.95593289778825821e-02
4713 -5.58595144511216113e-02  +1.00581667068053490e-02  +9.79922831568257741e-02
4714 -4.96674723449975208e-02  +6.76193723599983077e-03  +9.82921454117847010e-02
4715 -7.41424491190838253e-02  +2.17041746071370278e-02  +1.03904172221493965e-01
4716 -7.28780810779519062e-02  +1.94409722277402199e-02  +1.05637654405017489e-01
4717 -7.24999296158016782e-02  +9.51029642386722052e-02  +5.89420123316959921e-02
4718 -6.95229062779325890e-02  +9.50453992267930869e-02  +6.31232511921144268e-02
4719 -8.49794232553221091e-02  +4.86272513157852068e-02  +8.50796328351342140e-02
4720 -8.49928962920788039e-02  +4.96478642855100669e-02  +9.06452096673464464e-02
4721 -1.85365573828532031e-03  -2.69846395663011392e-02  +2.42921214374803088e-02
4722 -5.34468411186062985e-03  -3.19805017928934954e-02  +2.18592599824036365e-02
4723 -6.05519961607649745e-02  +1.01833182916211532e-01  +7.38661327092034747e-02
4724 -5.84603441798902043e-02  +1.03156872582149756e-01  +7.19400464277029777e-02
4725 -5.25799022549474290e-02  +3.80028009234320910e-02  +9.01134291167321744e-02
4726 -5.50110368957233212e-02  +4.22192820581211506e-02  +8.82867209131454750e-02
4727 -1.10560324831103687e-01  +8.09156940614943337e-02  +6.03074893759639810e-02
4728 -1.08029355095690616e-01  +8.45854230068179697e-02  +6.50518569480718206e-02
4729 -4.50641644788258647e-02  +5.36869579884418080e-02  +4.86350951283656199e-02
4730 -4.09971745626637185e-02  +5.17694325862803062e-02  +4.88038010343241069e-02
4731 -7.67977537443985045e-03  -3.22811536965132012e-02  +4.24362171185704365e-02
4732 -1.12490903282738935e-03  -3.40938273602211447e-02  +4.37945529908487785e-02
4733 +4.51971794893480175e-02  -3.26484904181192429e-02  +4.29038483709443252e-02
4734 +4.62297914090819967e-02  -3.37067217664036786e-02  +4.28326608093848524e-02
4735 -2.80622008785024850e-02  +3.76817608984802294e-02  +5.59452708980092209e-02
4736 -2.66809295234666025e-02  +4.01053976684313945e-02  +5.60906800411436202e-02
4737 -7.49105871287755881e-02  +1.33070498454830981e-02  +8.13547646140577452e-02
4738 -7.60900090888490116e-02  +1.29294233392624140e-02  +8.35762572732483555e-02
4739 +2.31593141340829048e-02  -3.12080079358692981e-02  +4.40446264651680741e-02
4740 +2.40523487173695399e-02  -3.59208602765071494e-02  +4.65182590148274164e-02
4741 -1.14247015250463935e-01  +8.27118994463848373e-02  +3.19525393950152309e-02
4742 -1.19510496650161807e-01  +8.42427975094534598e-02  +3.19754554302479690e-02
4743 -1.02621384592340964e-01  +3.81165906020436498e-02  +1.12998979433611063e-01
4744 -1.01016195253671281e-01  +3.62301537941452506e-02  +1.12233037462721369e-01
4745 -1.06100961656216006e-01  +2.69946417182470033e-02  +8.90040218324278931e-02
4746 -1.08349043855050897e-01  +3.59247052084382124e-02  +9.33161124250943275e-02
4747 -6.62433002755401512e-02  +7.07802781656241831e-02  +8.49450106768751684e-02
4748 -5.92250167942392283e-02  +7.32628011657157907e-02  +8.14808761682901950e-02
4749 -1.11891916642828868e-01  +4.88901409266045348e-02  +1.26787535880002605e-02
4750 -1.10030884469155099e-01  +5.09479905537561992e-02  +6.90054906062774649e-03
4751 -2.16957152605858627e-02  -7.99384564651544824e-03  +4.63364213803514891e-02
4752 -2.02896597689168935e-02  -8.67401197903136349e-03  +4.88119303296526488e-02
4753 -6.79097210182270788e-02  -1.29617771744019138e-02  +3.65229697383191443e-02
4754 -6.38416291467367170e-02  -8.57396306174992850e-03  +4.06070554164641440e-02
4755 -9.31198706931666148e-02  +6.38541470211611423e-02  +3.01035735797833791e-02
4756 -9.87049368169219815e-02  +6.09318332932932694e-02  +3.03929959822784278e-02
4757 -1.04444628607157433e-01  +6.72346147358543755e-02  +5.19167422915451510e-02
4758 -1.08968021135530960e-01  +6.65011319252719335e-02  +5.49249159565378259e-02
4759 -8.92184554807085584e-02  -2.48238190283984160e-03  +1.03128349937738853e-01
4760 -9.16213324941817092e-02  -7.00461409380774558e-03  +1.03964526265687821e-01
4761 -9.95770587317613975e-02  +6.63112692381212093e-02  +2.74324032628685890e-02
4762 -9.93813378190433749e-02  +6.66792845641311083e-02  +2.94357588446270239e-02
4763 -1.20970141964672970e-01  -4.06791621942483028e-03  +1.71290266296317863e-02
4764 -1.23150821224231974e-01  -3.43682772964836424e-03  +1.63838033256878644e-02
4765 -5.25114857820290631e-02  +8.16523575315620392e-02  +7.61437150559444997e-02
4766 -5.42496035558556189e-02  +8.11983140375045903e-02  +7.95822947605794029e-02
4767 -7.27561451175120083e-02  +8.44531412269586002e-02  +5.85014547005390587e-02
4768 -6.90278477239974209e-02  +8.86525745107284158e-02  +5.92507063906819800e-02
4769 -9.05918059747155835e-02  +8.30539454766142105e-02  +3.25032292161643588e-02
4770 -9.20311335722421159e-02  +8.62131772003508073e-02  +3.61838004946963623e-02
4771 -6.18841733351460088e-02  +2.75959773251045308e-02  +3.52814275121570223e-02
4772 -6.38617439044869284e-02  +2.25181165460657425e-02  +3.04341649486666276e-02
4773 -3.17931990248982721e-02  +5.00445961632003875e-02  +6.71802658015274307e-02
4774 -3.12583236201399786e-02  +4.61125478862085061e-02  +6.70567874898387456e-02
4775 -6.67279701679301535e-02  +4.74208857810072062e-02  +6.58978397833301088e-02
4776 -6.34061625733848000e-02  +4.58617291799044424e-02  +6.57114049957099045e-02
4777 -5.14213383930583589e-03  -1.06608913953052248e-02  +4.17115105082618842e-02
4778 -2.80361251610904095e-03  -7.15562177594153328e-03  +4.16068751123979119e-02
4779 +3.40579721463733706e-02  +5.96590341532847891e-03  +5.89905869468346569e-02
4780 +2.80421456244363577e-02  +1.31130208077147609e-02  +5.11473897385215648e-02
4781 -2.37549945319476654e-03  -1.37369350992796388e-02  +3.38046009125137145e-02
4782 -6.02569524627259104e-03  -1.23308148881154343e-02  +3.16442286607948042e-02
4783 -6.08685186751588905e-02  +9.77361586068862254e-02  +7.73171330088364417e-02
4784 -6.54874806822978855e-02  +9.62092558655932711e-02  +7.78493737212219566e-02
4785 -1.25523651570066563e-01  +6.99822842374730747e-02  +1.78117753426356926e-02
4786 -1.25262198915536610e-01  +7.45813317562608047e-02  +2.20889281369783252e-02
4787 -1.31086828075556189e-01  +5.44360441928133446e-02  +1.96569824644605724e-03
4788 -1.28827913627693219e-01  +5.80958296068449995e-02  -2.07413388833066394e-03
4789 -8.84682402548234333e-03  +2.79220209363693905e-02  +4.85860540963919674e-02
4790 -2.10730686949742131e-03  +2.57879848669199836e-02  +4.46130039677536325e-02
4791 +4.04797106946317639e-02  -2.20740497232465201e-02  +4.98061147264255016e-02
4792 +3.83591740839981168e-02  -2.23970938639278735e-02  +4.38479557007275880e-02
4793 -4.67390849840341738e-02  +3.49959464341508472e-02  +3.04144331750542569e-02
4794 -4.55281362918286484e-02  +3.24776494866796384e-02  +2.60554944134654826e-02
4795 -7.34469370750702871e-02  +9.24338712305792509e-02  +7.00688481493984688e-02
4796 -7.25632458919071160e-02  +9.13378020095868826e-02  +7.66945465365441864e-02
4797 -1.07754494943685192e-01  +4.54314187490512458e-02  +4.07604074595221549e-02
4798 -1.11851484074200466e-01  +4.57343038367241245e-02  +4.43597489116102223e-02
4799 -8.23662398621179820e-02  +9.05343399310171854e-02  +9.26789708351339753e-02
4800 -8.30496382620994344e-02  +9.33093664708849607e-02  +9.34295439811309025e-02
4801 +5.23550215999687291e-02  -2.07331649038259083e-02  +5.97931114396418190e-02
4802 +5.99150274923377704e-02  -2.02616101894392067e-02  +5.77288707006419557e-02
4803 -1.18281321440863278e-02  -3.00584462566228366e-02  +4.21330037834410157e-02
4804 -1.36093294663879767e-02  -3.45318910231809037e-02  +4.60988884946832017e-02
4805 +4.12533700727309785e-02  +4.48161456761464894e-03  +5.62026380435307962e-02
4806 +4.78486172775653557e-02  +7.16350066352575273e-04  +5.62360684219390741e-02
4807 -2.89123807863793207e-02  +6.97393250947512741e-03  +8.46941727166706237e-02
4808 -2.90558591339830051e-02  +1.53484544090296427e-02  +8.84893816917547704e-02
4809 -5.70888143445895391e-02  -3.42891369573623166e-03  +8.02756069852209875e-02
4810 -5.03557622005317285e-02  -3.82481943904994627e-03  +8.24434218363253174e-02
4811 -2.02907407885741763e-02  +2.26347489185058023e-02  +4.23566606222445727e-02
4812 -1.50988105885847129e-02  +2.12713447150380125e-02  +4.39637959498802439e-02
4813 +5.95104547359511481e-03  -3.48679094250949548e-02  +2.31066291779380636e-02
4814 +1.30824215390792069e-02  -3.86068955142584366e-02  +2.11413214078585709e-02
4815 -4.88216000203654313e-02  +2.20494800937268282e-02  +8.80086842537466801e-02
4816 -5.03306096604763595e-02  +2.41787571149081233e-02  +8.95725707640600555e-02
4817 -6.48976968926298914e-02  -2.73357689177763027e-02  +5.81140588601467903e-02
4818 -6.23043705866876130e-02  -2.69520041527665476e-02  +5.63372644933940528e-02
4819 -1.05887421255046868e-01  +7.63113389711371493e-02  +5.23541329603395625e-02
4820 -1.13616895372911822e-01  +7.71876624691344437e-02  +5.16285641855007416e-02
4821 -9.98949189775478197e-02  +2.67521567883787816e-02  +4.47072356832456663e-02
4822 -1.03166034264014869e-01  +3.24860673361493310e-02  +4.60030953084375610e-02
4823 +3.12040479179272814e-02  +4.79448327221567577e-03  +6.46692128511089787e-02
4824 +3.62137300767764736e-02  +3.06482060513105399e-03  +6.60948162619428431e-02
4825 +2.75879879406074578e-03  +4.19413003414618145e-03  +5.92088963082890579e-02
4826 +5.42358922215214513e-04  +6.90471533213379753e-03  +6.05223438029918043e-02
4827 -8.62622286305079894e-02  +4.54564613249589574e-03  +4.58947313699639425e-02
4828 -8.93909785834412079e-02  +3.07579348308594566e-03  +4.90702128980047211e-02
4829 +5.42475839075320845e-03  -6.73191280684271032e-03  +6.16268612154646789e-02
4830 +4.88418490774918720e-03  -2.13671415227124602e-03  +6.35351911196808256e-02
4831 +3.44631036452959297e-02  -1.79711807238919566e-02  +6.88809637868986885e-02
4832 +3.20581884146914978e-02  -2.04897250185178230e-02  +6.86018388753630026e-02
4833 -1.10045185037120394e-01  +2.99120465823180769e-02  +3.67454799388600845e-03
4834 -1.04875469104866614e-01  +3.31651122276686305e-02  +3.28222235304068740e-03
4835 -6.59246814283762500e-02  +7.11692098080788232e-02  +8.63313674963467753e-02
4836 -6.28856441377896869e-02  +7.08660802631481263e-02  +8.73438930489456866e-02
4837 -4.12809321610636826e-03  -1.71344107641831569e-02  +6.75616771144470496e-02
4838 -1.15372852552866343e-05  -1.40350127275455146e-02  +6.44391560555964416e-02
4839 +1.20808586590514210e-02  -2.34844712283623636e-02  +6.54658895789049788e-02
4840 +1.67125849213361176e-02  -2.56423627900012989e-02  +6.72155821897217759e-02
4841 -9.83946700185230755e-02  +9.59831284215706959e-02  +6.31068224656168159e-02
4842 -9.73733281649847848e-02  +9.36879702461766578e-02  +5.68931229769885985e-02
4843 -8.82660140804367027e-02  +2.78562914616278072e-02  +1.15387843875195989e-01
4844 -8.93319474796638313e-02  +2.53922356034314879e-02  +1.14231152030966288e-01
4845 -7.24070588219199174e-02  +6.13692338630267703e-02  +1.13654282471977300e-01
4846 -7.11484230819872110e-02  +6.64728206361531043e-02  +1.13653132267077073e-01
4847 -8.88032646006797627e-02  +8.11156553719922513e-02  +3.06588082486391328e-02
4848 -9.39287902187561780e-02  +8.35099334555103739e-02  +2.59271265158204818e-02
4849 -1.09972565521235910e-01  +2.13714334217853831e-02  +1.05619387777122209e-02
4850 -1.09603495256517275e-01  +2.37806863839650773e-02  +1.56525495853471822e-02
4851 -1.10511287556043530e-01  +5.33703434744368793e-02  +2.96765762135682912e-02
4852 -1.09692420546989161e-01  +5.25692127743974599e-02  +3.37953214406559732e-02
4853 -8.31721002521795261e-02  +4.23438621251650063e-02  +2.72060058129920089e-02
4854 -7.78647409619734054e-02  +5.30022655947220214e-02  +2.78478551618129809e-02
4855 -9.36559834175252487e-02  +9.62127812982065816e-02  +6.79032617823511209e-02
4856 -9.44813076105483624e-02  +1.01319950383994661e-01  +6.94110870576444133e-02
4857 -8.74770519649131495e-02  +7.00414713083505197e-02  +6.44032331866460639e-02
4858 -9.27420575715765666e-02  +6.81575084843294293e-02  +5.89967251897888859e-02
4859 -6.86603590168956834e-02  +7.75863245218598591e-02  +5.82017690320754955e-02
4860 -7.14445813901963267e-02  +7.97053694319135447e-02  +6.18459314540840202e-02
4861 -8.94864786211886781e-02  +2.12978967569107946e-02  +2.77827621761060177e-02
4862 -9.15770390071813795e-02  +2.44481835223415676e-02  +2.21909322362973289e-02
4863 -8.61420318232220261e-02  +4.14056635790382987e-02  +8.17126899741631302e-02
4864 -8.49866038241490901e-02  +3.80738488946769996e-02  +8.47541203445209973e-02
4865 -2.21246231215154222e-02  -2.01515334824882500e-02  +6.00393231948883749e-02
4866 -2.66548652373530363e-02  -2.88452640103602255e-02  +6.15226634040449277e-02
4867 -5.66013954088958812e-02  +7.62450091415686898e-02  +5.58490835939791097e-02
4868 -5.52694588105382689e-02  +7.58393173841414858e-02  +5.20612207712724262e-02
4869 -1.18763746009371507e-01  +4.57760822863021374e-02  +8.79331780738805240e-03
4870 -1.20879826447731750e-01  +4.80965624545576162e-02  +8.62012636029833683e-03
4871 -1.23813501302371939e-01  +4.10481302232101539e-02  +7.56772409689981593e-03
4872 -1.24027482542400480e-01  +3.73389989942777140e-02  +1.02687651683814850e-02
4873 -1.19250204680441424e-01  +3.98429837211634261e-02  +2.60472747045112710e-02
4874 -1.20485456661451093e-01  +4.18525300276171783e-02  +2.69532435151141163e-02
4875 -1.28217101064479949e-01  +3.83023087686783226e-02  +5.09872703834706453e-02
4876 -1.33943269028642037e-01  +3.43852964073129361e-02  +4.94440854481096384e-02
[truncated: 4,190,090 more chars]
