# Supplementary material for: Representative Sinusoids for Hepatic Four-Scale Pharmacokinetics Simulations
Source: PLoS One. 2015 Jul 29;10(7):e0133653. doi: 10.1371/journal.pone.0133653 (PMC4519332; doi:10.1371/journal.pone.0133653)
Supplement: S1 Dataset — The geometry information used for the human midazolam simulations, i.e., the organ mask and vascular tree datasets shown in Fig 3, are provided as an online resource. A simple viewer tool for the vascular trees from the supporting information Data S1 of [8] is included. (ZIP) [file pone.0133653.s001.zip › organMask.txt]

data type: unsigned short (uint16), little endian
image size: 227 170 175
resolution: 1.0e-3 m (isotropic)
offset: -1.48127729e-1 m, -5.1688129e-2 m, -3.69506e-2 m
exterior: 0 (0x0000)
interior: 65535 (0xFFFF)
