# Supplementary material for: Representative Sinusoids for Hepatic Four-Scale Pharmacokinetics Simulations
Source: PLoS One. 2015 Jul 29;10(7):e0133653. doi: 10.1371/journal.pone.0133653 (PMC4519332; doi:10.1371/journal.pone.0133653)
Supplement: S1 Dataset — The geometry information used for the human midazolam simulations, i.e., the organ mask and vascular tree datasets shown in Fig 3, are provided as an online resource. A simple viewer tool for the vascular trees from the supporting information Data S1 of [8] is included. (ZIP) [file pone.0133653.s001.zip › portalVein-10000.tree]

# numNodes
20000
# id xCoord [m]                yCoord [m]                zCoord [m]
   0 -4.05756999999999993e-02  +3.30775000000000027e-02  +8.30494000000000093e-02
   1 -4.24461943440940098e-02  +3.41110063072996780e-02  +8.29765925409110122e-02
   2 -5.67562577772510179e-02  +2.97384354396702903e-02  +7.68941298320142269e-02
   3 -8.08245272732063952e-02  +2.58806483253110238e-02  +5.25626886859313150e-02
   4 -7.82140159681147945e-02  +2.47200930689410805e-02  +5.34607451322388350e-02
   5 -8.63759465795246595e-02  +3.00741963557196040e-02  +4.28990815511640228e-02
   6 -7.79914169673431301e-02  +2.66665438298654897e-02  +5.30745309941777904e-02
   7 -8.18363910317782967e-02  +1.65646359776595933e-02  +8.40138668468291272e-02
   8 -1.02951236133217577e-01  +1.80959468321245202e-02  +2.59570084033061976e-02
   9 -1.23384116715089309e-01  +2.88677756129363840e-02  -2.80372679326763592e-03
  10 -7.86762268023375039e-02  +2.66343601416046023e-02  +5.15724616303450054e-02
  11 -8.39629396939570449e-02  +4.71054523259134203e-02  +3.76716706482081720e-02
  12 -9.57051636950867618e-02  +6.01334840518821523e-02  +1.02057211342174589e-01
  13 -5.60326430679071591e-02  +3.13007736515351215e-02  +7.83285183058129858e-02
  14 -4.20770640022751774e-02  +2.95500844318130063e-02  +9.03518825148477145e-02
  15 -8.96648483892193149e-02  +2.36212456211398573e-02  +4.43027438429855827e-02
  16 -1.14343151153041278e-01  +2.19046075970455133e-02  +5.29008907458295222e-02
  17 -6.14385131975102999e-02  +5.68149204539635522e-02  +7.32279432013213244e-02
  18 -6.14893937429009038e-02  +8.30099455802873892e-02  +7.29187525485196497e-02
  19 -6.04777958305013422e-02  +3.37065571606709052e-02  +8.00648533662176864e-02
  20 -5.97002225705094425e-02  +4.90765121329462609e-02  +1.16458487694727011e-01
  21 -8.81899062081222401e-02  +4.44121477770617404e-02  +8.34848178512084677e-02
  22 -1.16526363522339180e-01  +2.51380989940691128e-02  +8.90770126924773503e-02
  23 -5.47189177289651232e-02  +2.86347615776596370e-02  +8.29095525165896574e-02
  24 -5.48477903047352028e-02  +7.72482313451610010e-03  +1.11506888126105305e-01
  25 -5.60786667710591810e-02  +3.10819842711113556e-02  +7.81020568504389584e-02
  26 -3.80092196077366287e-02  +3.71294289178839831e-02  +4.07425178729746637e-02
  27 -8.42393986748792428e-02  +2.40446888410343895e-02  +4.81971634410887709e-02
  28 -9.43201976175469109e-02  -7.89910720115356152e-03  +5.13660538076251838e-02
  29 -8.47034085824050764e-02  +2.19641162136501519e-02  +4.79366341565755499e-02
  30 -8.27870813651380710e-02  +1.46977539201738668e-02  +3.55671963482302594e-02
  31 -6.16965207381670530e-02  +5.68943033673332751e-02  +7.28992785074866617e-02
  32 -9.34989887119099389e-02  +7.48500208426377545e-02  +3.28898602142349492e-02
  33 -6.74257876129868983e-02  +3.66139272868573548e-02  +8.01589048086593370e-02
  34 -6.98478224702542561e-02  +4.52337072514178012e-02  +6.72341909124373888e-02
  35 -9.29343714608441979e-02  +5.65757374011902209e-02  +8.89812315930994802e-02
  36 -1.00442573367236096e-01  +8.71461031680389325e-02  +9.08131539851584901e-02
  37 -5.56153597003993319e-02  +3.06544711941379722e-02  +7.74033435856112534e-02
  38 -1.21129309212539057e-02  -2.39764236141653923e-02  +6.52404897713830673e-02
  39 -4.37606347026295722e-02  +1.49320188166303120e-02  +7.29388171851537981e-02
  40 -4.03740934578967620e-02  +5.98007449678842565e-03  +6.77563213943339765e-02
  41 -2.15831123159633265e-02  -5.49735067484182372e-03  +6.03171402619549490e-02
  42 -5.21151907405783318e-03  -1.11220778032079942e-02  +3.89811406970720017e-02
  43 -9.37727818403587404e-02  +9.67386852536027651e-03  +5.36111428992566905e-02
  44 -1.12294888228917811e-01  +1.44805291303112685e-03  +6.85105021601223191e-02
  45 -8.17847241050765478e-03  -8.60262933603256688e-03  +5.20871500302664617e-02
  46 +2.11206012708850879e-02  -1.08094171458578865e-02  +4.87130316111955008e-02
  47 -6.30801306291122743e-02  +3.34943160155597927e-02  +8.59541336721438842e-02
  48 -8.58530134746705725e-02  +1.50771303690698209e-02  +1.08514021890317225e-01
  49 -5.87705144432150578e-02  +1.14124661525366877e-02  +9.56347961949503139e-02
  50 -7.01625594050771795e-02  -1.36191396386525915e-02  +1.01049625200254720e-01
  51 -6.70778397443850399e-02  +7.24631053165265965e-02  +7.34214737514821275e-02
  52 -8.71426972781110948e-02  +9.95899303976508221e-02  +7.47741215322808989e-02
  53 -8.57081874418521156e-02  +4.30358389992441734e-02  +8.20509725589986388e-02
  54 -9.81098174356551250e-02  +4.11208781979085988e-02  +6.25845914379346280e-02
  55 -9.26576857972318813e-02  +5.13675238635964981e-02  +8.62429991303036436e-02
  56 -1.20046009880192858e-01  +5.77711220721984706e-02  +8.90811674205535531e-02
  57 -7.79673741878026405e-02  +2.65286082077332251e-02  +5.30185993120046925e-02
  58 -5.81892465709864595e-02  +1.11410816439196769e-02  +3.10292526847212521e-02
  59 -9.57001987514616015e-02  +5.40516260041235181e-04  +4.90682647006112568e-02
  60 -1.04672980044680744e-01  -1.98765585726019788e-02  +3.16875793552116036e-02
  61 -9.75178765246454693e-02  +1.85278875618379545e-02  +3.10576799809495208e-02
  62 -8.99218116198437362e-02  +3.57449079216701909e-03  +1.57874849450661894e-02
  63 -5.04324754052021609e-02  +2.15512581612296097e-02  +7.49153093812326143e-02
  64 -6.94737718512974944e-02  -6.37147590105663440e-03  +6.44319802191228030e-02
  65 -6.19722340825661772e-02  +5.88429552560592942e-02  +7.36821430535722077e-02
  66 -6.04082028379534577e-02  +6.49580209863734465e-02  +8.76919330445475737e-02
  67 -1.06624815879117346e-02  -7.03748831748287739e-03  +5.45687158811441406e-02
  68 +1.67141175851207892e-03  -2.55681914411297860e-03  +5.95301681749791922e-02
  69 -1.08482959661830178e-01  +2.36848940971225302e-02  +1.70257170333760512e-02
  70 -1.10040411528356363e-01  +3.21636052008044959e-02  +1.55114752429271335e-02
  71 -6.44712588049810992e-02  -2.14314840022058507e-03  +6.68412017036229683e-02
  72 -7.84878836150727094e-02  -2.95758919847999083e-02  +5.78138163251687084e-02
  73 -8.06715272969620312e-02  +1.90689538748041384e-02  +9.37253204770103904e-02
  74 -1.08498189419983140e-01  -2.10364325748504640e-03  +9.16227502513455166e-02
  75 -7.23344045561201965e-02  +1.39195649070194619e-02  +4.34230713326675538e-02
  76 -7.45292917257163456e-02  -1.14377215236606423e-02  +3.56466110659837132e-02
  77 -6.14698950305248779e-02  +3.34603626757660338e-02  +8.33198927671422174e-02
  78 -6.29510711012759988e-02  +2.88937023710867900e-02  +9.32339469823283556e-02
  79 -3.29449565067041830e-02  +2.67136548178580936e-03  +6.74587146243579988e-02
  80 -3.64511123076041235e-02  -1.88680717361438821e-02  +7.44825021491241218e-02
  81 +1.40845500627068063e-02  -9.65674999771165554e-03  +5.44668839848218636e-02
  82 +4.15614412055896887e-02  -1.07571376357081337e-02  +6.58817972854236350e-02
  83 -5.18635187036641521e-02  +3.18012011080147580e-02  +7.07583265162635561e-02
  84 -4.45208235255231885e-02  +2.79468298808675554e-02  +6.54915887349539205e-02
  85 -8.31089269869097619e-02  +4.25671938079942441e-02  +8.19713485652501656e-02
  86 -8.29785039731499585e-02  +5.12790333888538327e-02  +8.58927005672945609e-02
  87 -9.57197835645771933e-02  +2.52574957698662277e-02  +4.47844488841279004e-02
  88 -1.03645109217344156e-01  +3.56339765221387536e-02  +4.02678573030821468e-02
  89 -8.58856221769631750e-02  +8.86622578276139856e-02  +7.11373720577544860e-02
  90 -1.08206939848068173e-01  +9.79975805180085396e-02  +6.34196802598208514e-02
  91 -3.75594390768517888e-02  +7.41183470243351149e-03  +6.89604641724511497e-02
  92 -4.65647869488124977e-02  -2.16709744714999172e-03  +5.05438531025325308e-02
  93 -1.14649550676936579e-01  +2.55276484551995760e-02  +1.35456601078487969e-03
  94 -1.15884172262011392e-01  +2.51787660247126885e-02  -2.89961356612065090e-02
  95 -6.91371867200979429e-02  -1.89543148764121728e-03  +3.64267313028277390e-02
  96 -5.44249596364773242e-02  -3.29083947318716541e-02  +1.85479877924646305e-02
  97 -7.73213981473554468e-02  +3.43019398268681261e-02  +4.16008026449432439e-02
  98 -6.71851329875521736e-02  +4.19686075660120270e-02  +1.68427504051165064e-02
  99 -1.04898150741387877e-01  +3.54235384967431788e-02  +8.03932145832937650e-02
 100 -1.19649825041627855e-01  +3.31681552111653538e-02  +6.80173333315365197e-02
 101 -5.26062423097534912e-02  +1.77997426727189746e-02  +7.34454737604463836e-02
 102 -5.88739208169519398e-02  +1.13765858888903761e-02  +6.76381600320985071e-02
 103 -5.69702990109326700e-03  -1.09171338037217860e-02  +4.46981451597067703e-02
 104 +3.52104802395373888e-03  -2.02552871387409808e-02  +2.14223099871579323e-02
 105 -1.00151646265923711e-01  +5.40074398096923453e-02  +8.43723600967634657e-02
 106 -1.05547873574747125e-01  +6.06813149291114129e-02  +7.33069093419715101e-02
 107 -1.05634641735660589e-01  +4.77059658737393963e-03  +1.86811091816540022e-02
 108 -1.01853655624510001e-01  -2.21709378906065763e-02  -8.82921829609038854e-04
 109 -2.01678341962109181e-02  -6.14396931817763354e-03  +5.87452250701167092e-02
 110 -2.59687970003527092e-02  -3.51271929244726250e-02  +2.69553663696646684e-02
 111 -7.41346320204933906e-02  +1.83244365747857116e-02  +4.73579438637952849e-02
 112 -6.50507179846160494e-02  +1.27223946834754721e-02  +4.82871224747322206e-02
 113 -8.02943280793673581e-02  +8.63275456016439069e-02  +7.02689324374774077e-02
 114 -7.88948570836174451e-02  +1.05370968708605059e-01  +5.91982868635066301e-02
 115 -1.73646251068291721e-02  -9.15898139121927406e-03  +6.41221486220634879e-02
 116 -5.22779439343639719e-03  -8.52600668904003080e-03  +7.59692865859963734e-02
 117 -7.83497882415412628e-02  +2.47754447097822406e-02  +5.79852547735176041e-02
 118 -7.95518310411455210e-02  +2.39619474991385022e-02  +5.18823277672249561e-02
 119 -8.90072770468973706e-02  +8.05412518907592384e-03  +9.48492278500946695e-02
 120 -8.73747254357578051e-02  -5.04173745812789079e-03  +9.99549855974937312e-02
 121 -8.72564032057600442e-02  +1.22829106154523603e-02  +9.50504498435889300e-02
 122 -1.03519900418680491e-01  +1.29644911039380733e-02  +1.04769832081338360e-01
 123 -5.91823378497989203e-02  +4.10650275786176785e-03  +7.11168861842868122e-02
 124 -5.60022114854053718e-02  -1.45100752178868586e-02  +8.23795096406980260e-02
 125 -9.97816004710493781e-02  +1.00137144754875989e-02  +5.97554321251142148e-02
 126 -1.04569431200511334e-01  +1.92731925069624319e-02  +6.89460304166769622e-02
 127 -6.14433655227650602e-02  +5.71480777067959952e-02  +7.30074514495241689e-02
 128 -4.29076555618134320e-02  +7.14959454159817265e-02  +5.39463520861562310e-02
 129 -6.39105846342579720e-02  +6.65168366107304759e-02  +7.36136495423303228e-02
 130 -4.56481680947266877e-02  +8.41546705154311847e-02  +8.27155742637381841e-02
 131 -9.12104925504887698e-02  +1.26564307117352816e-02  +9.51844385151240924e-02
 132 -1.02105554202446699e-01  +1.40927176991350375e-02  +8.63703489793470891e-02
 133 -4.52471524795605637e-02  +1.64371202845655720e-02  +7.43748750941342213e-02
 134 -3.65676707147267327e-02  +1.34792094537197621e-02  +8.72295761278105292e-02
 135 -1.16170414132930722e-01  +1.95378215157349759e-02  -1.96554724041824551e-02
 136 -1.16877042711232698e-01  +4.97074881132844159e-03  -3.68645031662824738e-02
 137 -8.82359792255050790e-02  +1.77315699964530026e-02  +4.99513239127508529e-02
 138 -9.35153774213760697e-02  +1.36891330890470762e-02  +5.42029532066127528e-02
 139 -9.41130943734309472e-02  +2.04535312646397203e-02  +3.69385124181092622e-02
 140 -1.05107631289841408e-01  +1.54637112403065088e-02  +3.84373767072004047e-02
 141 +2.51099787231006087e-02  -4.77938163029751738e-03  +6.12207143276686447e-02
 142 +3.71795455241811790e-02  +1.61040538265645669e-02  +7.31517773456125120e-02
 143 -6.52100172312571197e-02  +7.63778388279369308e-02  +7.04159377597976949e-02
 144 -5.98606761099393231e-02  +8.78357096690948885e-02  +5.55441030403125841e-02
 145 -6.58491110281942404e-02  +4.38871834463586685e-02  +9.84078999764534945e-02
 146 -7.82113979443432583e-02  +5.79082024463404565e-02  +1.04014166969522537e-01
 147 -9.61329456529259607e-02  +1.30847749082023228e-02  +2.84041221467026712e-02
 148 -9.69665686694445444e-02  +1.99378781582617388e-03  +3.20640553795760522e-02
 149 -8.68566558964333629e-02  +3.37560275603614734e-02  +3.78076882847944856e-02
 150 -9.50605477702921586e-02  +5.17526307770014432e-02  +2.20189090597654076e-02
 151 -4.24495696912269363e-02  +3.85963169884178739e-02  +5.82309770136098456e-02
 152 -3.22844011226400066e-02  +5.13959150745002813e-02  +5.52183391672212073e-02
 153 -6.50216930809369015e-02  +2.61504887887789497e-03  +1.01359738295357507e-01
 154 -7.21295287270807967e-02  +1.10071297962887368e-03  +1.12580601843887199e-01
 155 -1.12230657606438189e-01  +2.35548177709824086e-02  +9.69520618672252768e-03
 156 -1.19490013592557634e-01  +7.89705697428717476e-03  +2.78578629064281814e-03
 157 -6.69795414378494963e-02  -1.72816534435742096e-02  +5.85692613964269443e-02
 158 -5.96400468736681955e-02  -3.05374995696134181e-02  +4.46635424571254699e-02
 159 -5.82090126746674860e-02  +7.44787294017194568e-02  +8.13353166195352612e-02
 160 -5.98112108333829287e-02  +8.07452690296933950e-02  +9.41919832111654531e-02
 161 -7.90043825016456952e-02  +2.18673696664015912e-02  +6.25374528488322617e-02
 162 -7.94347483482763517e-02  +1.07966887382430349e-02  +6.34029431904363366e-02
 163 -6.86206085259172122e-02  +3.47496656698157835e-03  +3.81192029318989170e-02
 164 -4.95154559775296543e-02  +6.56758924234850425e-05  +2.30393189854100205e-02
 165 -8.06215457039014816e-02  +8.63954151871723641e-02  +7.03854460763717327e-02
 166 -8.53077058887130590e-02  +8.63718861585501818e-02  +6.27111130649245785e-02
 167 -1.05891029771174483e-01  -7.21738392405838966e-03  +4.20853370681226451e-03
 168 -1.10117199966932408e-01  -7.83364039125798023e-03  -8.34009187509256525e-03
 169 -7.02391291287940839e-02  +7.76333321304539942e-02  +7.27314895527785832e-02
 170 -5.89391694200421465e-02  +1.00334080307512188e-01  +7.65866049076357747e-02
 171 -8.31358391297646326e-02  +1.57584729525323333e-02  +9.38117578359160126e-02
 172 -7.84155401133079105e-02  -7.74852428269099411e-05  +8.38604013456683561e-02
 173 -1.01197231964492332e-01  -1.02614099936491360e-02  +4.41050733093922842e-02
 174 -1.05770347752197846e-01  -1.82618103695434686e-02  +4.80892063149374674e-02
 175 -6.47298194499304202e-02  +4.53822095022674912e-02  +1.00410819641489651e-01
 176 -5.88482689608270590e-02  +4.91959861250078900e-02  +1.00338722535111738e-01
 177 -9.14646749075450072e-02  +4.20585856473309899e-02  +2.41674039563218174e-02
 178 -9.35011738948059029e-02  +4.25168042045630176e-02  +8.00154937248956366e-03
 179 -6.49953679843126714e-02  -1.06861091920643358e-02  +6.13591979495887035e-02
 180 -6.01792870054726897e-02  -1.20802540266285452e-02  +5.21688791509879110e-02
 181 -5.57540253370451266e-02  +3.12355981298991052e-02  +7.85388205976452897e-02
 182 -4.13591096779457115e-02  +5.21580003651209156e-02  +9.10029331549181142e-02
 183 -1.08491078516428766e-01  +7.88824733704547240e-03  +6.72865798938954290e-02
 184 -1.19914200886848080e-01  +1.00790776540582751e-02  +8.03294370923966633e-02
 185 +2.12323604204494032e-02  -7.46843216875264695e-03  +5.72861201416120860e-02
 186 +3.70993715060259632e-02  -1.16888376655090980e-02  +5.08298031997767713e-02
 187 -8.95934954120256866e-02  +3.65742411038150056e-02  +3.56087605905133706e-02
 188 -1.33159633974660241e-01  +6.78791088005507304e-02  +3.56239378689390609e-02
 189 -1.08445944725649154e-01  +4.58980565196676418e-02  +3.47394289839476206e-02
 190 -1.18036464680999958e-01  +4.27201477326126303e-02  +3.14552967190803306e-02
 191 -6.23239137253893891e-02  +4.84753600894199943e-02  +1.04165133132606974e-01
 192 -5.41217460222764568e-02  +6.42186021895234660e-02  +1.06477207784388045e-01
 193 -1.09099428658080394e-01  +2.08402990533663388e-02  +4.67689914598346107e-02
 194 -1.24030638908921437e-01  +1.41612116072971188e-02  +4.27453688809554186e-02
 195 -6.46971575908995844e-02  +5.84021168246113553e-02  +6.88667081187493008e-02
 196 -6.90061576381685582e-02  +5.87767840814875098e-02  +5.92511904067733394e-02
 197 -3.95057485434071737e-02  +1.06171709530742380e-02  +7.04890581785043296e-02
 198 -4.18354332929999403e-03  +3.17415316533066830e-02  +4.53092742709294977e-02
 199 -1.02096678624694598e-01  +4.43676869897919948e-02  +3.26435357057152584e-02
 200 -1.11733595021115725e-01  +7.19205709937374704e-02  +9.89067436054594414e-03
 201 -4.66068140639161951e-02  +1.78583904677409588e-02  +7.39347185902204107e-02
 202 -4.04365641760734071e-02  +2.05004841983961808e-02  +5.28385841878706020e-02
 203 -9.26503865867429888e-02  +5.62764706114207147e-02  +8.86654135763777079e-02
 204 -9.26588025279650451e-02  +6.27752568276140899e-02  +8.60111020088029088e-02
 205 -7.22619064586304122e-02  +2.59066657367454760e-02  +9.13394124931705409e-02
 206 -7.02945327131097308e-02  +2.32936348938953437e-02  +1.10899191431348410e-01
 207 -7.79440908889656725e-02  +3.01405710677581096e-02  +4.81072972192246803e-02
 208 -7.37593191876612930e-02  +4.03776353435104374e-02  +5.01488874835605350e-02
 209 -1.17065401107527167e-01  +2.31757649260307362e-02  -1.22992374242273782e-02
 210 -1.31090792318441424e-01  +2.93030726413767428e-02  -2.29598141993575117e-02
 211 -1.91912644156906030e-02  +2.10394496585612038e-02  +5.42142971625379361e-02
 212 -1.62837486419389575e-02  +1.89744939720860664e-02  +4.91063395840188044e-02
 213 -1.20523741156792541e-01  +5.87889812206706039e-02  +4.02922771610060987e-02
 214 -1.24053672228257847e-01  +6.64576708383794873e-02  +5.21376315074623814e-02
 215 -8.57641930609110426e-02  +2.40308459910767470e-02  +4.70980338950596211e-02
 216 -9.28653933439213403e-02  +2.53338688651714404e-02  +4.25709240535009567e-02
 217 -1.04884569048062870e-01  -2.05042797142214982e-03  +9.70143411605869921e-03
 218 -9.97284187722889404e-02  -2.09133465685384587e-03  +4.86410307868080562e-03
 219 -9.00226708315731566e-03  -5.17293243861893359e-03  +7.02982203659376637e-02
 220 +2.55398901874772820e-03  +5.08121240370991954e-03  +7.61807305583012961e-02
 221 -6.42239314075951223e-02  -1.60716842524670812e-02  +2.93730099681011880e-02
 222 -6.53860116316196810e-02  -2.12392133345660900e-02  +2.94896849911525788e-02
 223 -4.34892750673314885e-02  +4.01096221235279979e-02  +4.85059394960229637e-02
 224 -5.16180887488512374e-02  +4.58714702514087524e-02  +3.40467723955855117e-02
 225 -7.59781534441967554e-02  +8.34182031529988460e-02  +7.12913282306018026e-02
 226 -7.30281152123206517e-02  +9.27243081727883722e-02  +7.16790912465659763e-02
 227 -1.13904631228879005e-01  +4.92116290082564023e-02  +3.63575479094838672e-02
 228 -1.31777814057456727e-01  +4.30864173283890886e-02  +3.60808515212443365e-02
 229 -9.76997940066897386e-02  -5.79119945728936731e-03  +4.52100760592869452e-02
 230 -9.25992084170099150e-02  -1.17373563859983886e-02  +3.01580127728172526e-02
 231 +1.89653007145655569e-02  -7.73554239538694257e-03  +5.70578651595294306e-02
 232 +2.01776295749602347e-02  +2.97227738546718698e-03  +5.97338828339895461e-02
 233 -9.44972984629245949e-02  +5.83626536583152777e-02  +9.84317471637154301e-02
 234 -9.79057217816564351e-02  +6.00760338157008411e-02  +1.17280051544684460e-01
 235 -5.34991259937232094e-02  +6.46527567467101716e-02  +6.67832567514962255e-02
 236 -5.17836810167189854e-02  +7.24461540131344367e-02  +6.84834138877656595e-02
 237 -7.79878121804294111e-02  +2.55818854324528951e-02  +5.66856021476048189e-02
 238 -6.86997212065492968e-02  +2.04701275332017894e-02  +6.06592965516315752e-02
 239 -6.98998262437628276e-02  +7.33993900204982664e-03  +3.96842530258216114e-02
 240 -6.89913104858143056e-02  +2.86176921282981335e-03  +3.51175527051189734e-02
 241 -1.06811924718547557e-01  +9.04442856994251872e-03  +6.42607597208771364e-02
 242 -1.28611133442610881e-01  +1.75725457040754526e-02  +6.52293094008583457e-02
 243 -6.87299367950976181e-02  +7.48941299232355612e-02  +7.34342683206947039e-02
 244 -7.58499843921328215e-02  +7.57753214322098995e-02  +7.46104421238410059e-02
 245 -7.08946179700152279e-02  +8.95994725324820128e-03  +4.11878573127083536e-02
 246 -7.89099185075010645e-02  -6.72445158433541967e-03  +4.86483793991909358e-02
 247 -2.28131811279628331e-02  -1.59230044319688298e-02  +4.50733901061645612e-02
 248 -2.39127758545293854e-02  -1.45832534690201708e-02  +3.75950008219217771e-02
 249 -1.12574050206724605e-01  +5.58710896492223066e-02  +2.11979819357195655e-02
 250 -1.28408394449185753e-01  +5.73780409857263182e-02  +1.42873027977726118e-02
 251 -1.06459546771665553e-01  +3.53387184294963602e-02  +7.90378998559985863e-02
 252 -1.07526106087546536e-01  +3.30064347267987196e-02  +7.55610409920182691e-02
 253 -3.94395910226896171e-02  +1.73204093929455183e-02  +7.79658683691651366e-02
 254 -2.41963731358802933e-02  +2.07645489976025742e-02  +7.92802881810301258e-02
 255 -1.09253297687428308e-01  +5.30886266134067489e-02  +2.51788323694618656e-02
 256 -1.15046337468590734e-01  +5.70450660601165699e-02  +2.74865225652518412e-02
 257 -9.03357537515072674e-03  -7.27436580437288826e-03  +5.34176062612324934e-02
 258 -1.56801938497920903e-03  +1.09098180686085875e-02  +4.39088837341991556e-02
 259 -1.09962756506255865e-01  +1.97133520467813669e-03  +1.97618785158775144e-02
 260 -1.11877687519721811e-01  +6.79033802075075304e-04  +2.45243180521369473e-02
 261 -1.08971601549790173e-01  +3.27636730560433662e-03  +1.90393646392764716e-02
 262 -1.26575683295122782e-01  +1.85018100775380390e-03  +1.58046017949503154e-02
 263 -7.62153162483053398e-02  +2.35714830493619111e-02  +9.30481765601377381e-02
 264 -9.75968802552852205e-02  +3.79798600460620889e-02  +1.19432289034446679e-01
 265 -6.13044423734451782e-02  +7.65410335044952872e-02  +9.07359662011884005e-02
 266 -6.82578299757201218e-02  +7.61398779424840161e-02  +1.04621609665338636e-01
 267 -1.05702125814025605e-01  +2.32642666311550089e-02  +4.50025550080250455e-02
 268 -1.19124792093883311e-01  +2.90521398232001515e-02  +3.53801464011669065e-02
 269 -9.43699877069116289e-02  +7.57154836167888909e-03  +5.32716317039184789e-02
 270 -8.87473827096128265e-02  -4.69451339291185842e-03  +6.44856239185647301e-02
 271 -8.64208292010097967e-02  +3.09101911201783257e-02  +4.23341062989668060e-02
 272 -9.67542398741761955e-02  +4.48998708375394143e-02  +4.84710008392969724e-02
 273 -1.16577136633193398e-01  +2.34970486123530289e-02  -1.02814293156113460e-02
 274 -1.17580458917484379e-01  +2.28493973659477656e-02  -1.41371821042040255e-02
 275 -6.51517542228054330e-02  +3.88658334069729022e-02  +9.28396258951510317e-02
 276 -7.64714105025994517e-02  +4.00993015582327833e-02  +9.39888879414220030e-02
 277 -1.06756609290125676e-01  +2.14008489618814218e-02  +2.13202740359363548e-02
 278 -1.30151068524953395e-01  +2.15955738794333316e-02  +2.71377298610378341e-02
 279 -1.17110065127560933e-01  +2.45847380960657232e-02  +2.26212069737046738e-02
 280 -1.22945181870938947e-01  +3.42351250934926701e-02  +2.09841749253226219e-02
 281 -6.66651011412836975e-02  +7.41919723769663836e-02  +7.13593471951538827e-02
 282 -7.04206039647877619e-02  +7.38445899646055920e-02  +6.00386533046599960e-02
 283 -9.80701308513111242e-02  +4.19349475174225148e-02  +3.36019863756089679e-02
 284 -1.04297906000409987e-01  +3.76261548623867403e-02  +2.67193245349974344e-02
 285 +3.68983706546318069e-02  -6.00359067545422342e-03  +6.61851305210887919e-02
 286 +4.87438073151476511e-02  -2.34115944161218453e-03  +7.49658446792539346e-02
 287 -6.68547350010614411e-02  -1.53718880653967230e-02  +5.96092678207048449e-02
 288 -6.97439751078992864e-02  -2.08687153538816596e-02  +6.41070582876375333e-02
 289 -9.02960075771714332e-02  +4.40632329288269953e-02  +7.55966161538492720e-02
 290 -9.36056181594672188e-02  +4.95191976631008113e-02  +7.35724642292676645e-02
 291 +2.07866720042353906e-03  -1.49736115717435097e-02  +3.50378525777335567e-02
 292 +1.15672208341676998e-02  -1.51643322093233408e-02  +3.31833834588183760e-02
 293 -1.13857943145659224e-01  +1.09518114347574719e-02  +6.29935841718831935e-02
 294 -1.18037514889879083e-01  +9.46589851317408866e-03  +5.78405136316928123e-02
 295 -8.32458278875769508e-02  +2.78674633932541882e-02  +1.09041921158749791e-01
 296 -8.09640779018924311e-02  +2.40148798583459770e-02  +1.23637235404182325e-01
 297 -4.27641223099751860e-02  +4.05972523704509203e-02  +5.13883233808680936e-02
 298 -4.18790022759303743e-02  +5.51616731058861137e-02  +4.40182864862479414e-02
 299 -5.22891463071341253e-02  -2.38037753597578538e-03  +2.68475231269597082e-02
 300 -4.17019193381212433e-02  -1.02934391897422945e-02  +2.16511465917741848e-02
 301 -7.48465818225829693e-02  +6.28040503931665689e-02  +5.25313391792014348e-02
 302 -7.50069690897958996e-02  +5.88456254030243417e-02  +4.34581006392893085e-02
 303 -1.10563755122586968e-01  +5.83333577982617854e-02  +8.39880152550159659e-02
 304 -1.18109224613954747e-01  +6.74094065627268285e-02  +7.80024207013271104e-02
 305 -8.22251807678006652e-02  +7.49955934189143331e-02  +4.16376579219056228e-02
 306 -8.46917367716919361e-02  +1.02293306537209597e-01  +2.73862524894550839e-02
 307 +1.13746846577817383e-02  -1.01668179258262194e-02  +5.39149960864710454e-02
 308 +2.82495697312791956e-02  -3.74119369095199730e-02  +4.04898865701578611e-02
 309 -6.35927178249237057e-02  +8.71944698756302594e-02  +6.09832298495414024e-02
 310 -6.55543200378060492e-02  +1.01599213391943319e-01  +5.38517639141511753e-02
 311 -1.68827751402864795e-02  -1.45637984539103427e-02  +6.70300174519321557e-02
 312 -1.97033529831154228e-02  -2.19773964744444973e-02  +7.85352944002726261e-02
 313 -5.60636072864716742e-02  +3.12916166623105757e-02  +7.80767461376703359e-02
 314 -5.22086564492811531e-02  +3.90386295772404829e-02  +8.39424109251911826e-02
 315 -6.24083196818614461e-02  +8.98844659631900522e-02  +5.99004266048875009e-02
 316 -5.06357700007234249e-02  +9.64215209814410917e-02  +5.90546422257141809e-02
 317 -1.25866831633755279e-02  -8.80425850523648863e-03  +6.68297175971655638e-02
 318 +3.92785797041960913e-03  -2.17646279212628836e-02  +7.20794413340266893e-02
 319 -6.42797019841593875e-02  +8.62577320761985927e-02  +6.19202904690776060e-02
 320 -7.50218414461031186e-02  +9.24860524584480842e-02  +5.49919881068799826e-02
 321 -8.17792419731424025e-02  +8.41964939113442334e-02  +3.71513777893067859e-02
 322 -7.86443618208331474e-02  +8.80242775609164085e-02  +3.63697345845468145e-02
 323 -3.34258958133928155e-02  +2.05070255921686456e-02  +8.08578609998198833e-02
 324 -2.81314837203602355e-02  +2.79349883203367302e-02  +9.17730219136681513e-02
 325 -3.94677809555300865e-02  -1.38512013993217324e-02  +7.21719552861976726e-02
 326 -4.88253783096347163e-02  -2.54729793197473464e-02  +7.48875568421690924e-02
 327 +3.06524107717003023e-02  -7.04078837049475909e-03  +6.42083606439875776e-02
 328 +3.45639544630889223e-02  -2.20407521140673773e-02  +7.29109954433501822e-02
 329 -2.78673554674006146e-02  -2.27773271250746485e-02  +4.03093759939397653e-02
 330 -4.66132325317645396e-02  -3.27461278615349682e-02  +3.94670597074128354e-02
 331 -5.50395571442793483e-02  +3.22302342956011859e-02  +7.98320754435660473e-02
 332 -5.24226549542263776e-02  +2.61119781808510261e-02  +8.40126488364627416e-02
 333 -1.16404604135519119e-01  +3.69297882789829113e-02  +7.12046402819643542e-02
 334 -1.31306442219850883e-01  +4.39461593691872973e-02  +6.06895543342857793e-02
 335 -3.12552070736989915e-02  +1.61820514070325147e-02  +5.98199783897174486e-02
 336 -3.60535699706374391e-02  +2.03052292645708420e-02  +3.83724930177499965e-02
 337 -9.53088761398310363e-02  +3.96779143471419904e-02  +8.15724757009103491e-02
 338 -9.36624346246477529e-02  +2.87795306782522436e-02  +7.29405030331514298e-02
 339 -9.81092339455679752e-02  +9.62817852347761481e-03  +5.83550168140919701e-02
 340 -1.01330515204145086e-01  +4.19040146481219032e-03  +6.03027522254556553e-02
 341 -6.84153626250325470e-02  +6.04173688299615638e-02  +6.08367676369268862e-02
 342 -5.65567175372518466e-02  +6.40031357568082437e-02  +4.63039830176735362e-02
 343 +4.86659146818061491e-03  -1.00604047223581440e-02  +5.28182035078206477e-02
 344 +8.69531840409467835e-03  -2.09441239745460570e-02  +4.62967756475288136e-02
 345 -2.53426140266667793e-02  -2.64689786405514840e-02  +3.30605548810343000e-02
 346 -2.04779228780914493e-02  -2.40859713773232710e-02  +2.51073565217559101e-02
 347 -1.01739954629849014e-01  +7.62260093995597021e-02  +8.76100387207957021e-02
 348 -1.09810984200550910e-01  +8.11969131884307249e-02  +8.31528050277295649e-02
 349 -1.15481659655910882e-01  +1.95968745429189496e-02  +7.83923241139582692e-03
 350 -1.21604091328892730e-01  +1.93722586484790620e-02  +7.94907821925779252e-03
 351 -7.36266213377700929e-02  +1.80069359681881390e-02  +4.69903655431975278e-02
 352 -6.44535070700708174e-02  +2.40063661182475692e-02  +3.80805641672171680e-02
 353 -9.44986645626672284e-02  -5.31965969071300547e-04  +5.91727629535786226e-02
 354 -1.01162907182596268e-01  -1.20311784767654761e-02  +6.40117548733913910e-02
 355 -3.18069624958704361e-02  +1.96619514051834090e-03  +6.68425709792446338e-02
 356 -1.95182390329638918e-02  +4.52635670336216846e-03  +7.62986889132924728e-02
 357 -6.55571753708282801e-02  -5.99633005449240648e-03  +6.50600028165815442e-02
 358 -8.29866100274333773e-02  -2.44843624557444725e-02  +7.57456589991454127e-02
 359 -3.65887857919458548e-02  -5.04599490267256066e-03  +6.99412514270953273e-02
 360 -4.18096475669333528e-02  -5.36092047784483567e-03  +7.38605359294284142e-02
 361 -1.93975354672750976e-02  -6.20394727656294921e-03  +5.85536066039836281e-02
 362 -1.38899407807757877e-02  -1.44028411483469666e-03  +5.69291604564245365e-02
 363 -7.54965848144688034e-02  +8.85360019234457257e-02  +7.33179193676441326e-02
 364 -7.59031493282126407e-02  +1.03608541455605468e-01  +8.11302612246113941e-02
 365 -6.63571135550325292e-02  +5.94712619311458732e-02  +5.69260700002511971e-02
 366 -6.50372757422501141e-02  +4.97602826423768213e-02  +4.96548965996656821e-02
 367 -7.02581126514049414e-02  +5.03057344058639166e-02  +9.82282955088749077e-02
 368 -7.10797138739782119e-02  +5.81429673723856122e-02  +9.19179917383603495e-02
 369 -1.10385802462836205e-01  +5.46249208947385337e-02  +2.28158637425420543e-02
 370 -1.06310024612066178e-01  +6.27649264686573616e-02  +2.04546905877887909e-02
 371 -6.10586946849522652e-02  -4.40391046134219061e-03  +7.87799399263926642e-02
 372 -6.83137106292506235e-02  -8.32633696320481641e-03  +9.00432436760231353e-02
 373 -8.15320846713614850e-02  +7.11996393839048614e-02  +4.53579939158991613e-02
 374 -1.07562905483714735e-01  +7.54721469251510985e-02  +4.45449384139003368e-02
 375 -6.61526874675842230e-02  -2.57956288153358797e-02  +4.97284209909593239e-02
 376 -7.18094201730298670e-02  -3.17873601121108906e-02  +4.32387965066474006e-02
 377 -8.21029530616807779e-02  +7.97304385821036715e-02  +4.04192063589087491e-02
 378 -8.54381758591070822e-02  +8.93702444632255566e-02  +4.79896988152340026e-02
 379 -1.16831952568724140e-01  +5.30611739719877087e-02  +3.83076496966023236e-02
 380 -1.20289337215784498e-01  +5.30087494078431837e-02  +4.28048096055302432e-02
 381 -6.13133206281187351e-02  +1.04396887806329150e-03  +3.46907811896163404e-02
 382 -5.33177743967724396e-02  -1.25231734609799615e-03  +4.03150347896220271e-02
 383 +2.30361790504079230e-03  -1.98941808836252884e-02  +3.00777463920754093e-02
 384 +2.46021768090381012e-03  -3.55916484609932679e-02  +2.58465050373372467e-02
 385 -1.18671499531986621e-01  +1.23128801385532470e-02  -2.64661202806625202e-02
 386 -1.24081820629000569e-01  +8.30904801468452039e-03  -2.71213153198373649e-02
 387 -9.89130297002784181e-02  -5.86891685635830117e-03  +6.44021371756806071e-02
 388 -1.04260333147150705e-01  -1.11929015626649579e-02  +7.80236560094750425e-02
 389 +1.19487590374211441e-02  -1.13243058999278577e-02  +5.36805723566898610e-02
 390 +1.35017031346685041e-02  -1.94798887822461506e-02  +5.89567279089125915e-02
 391 -7.81689160866514132e-02  +3.08641666753454481e-02  +4.70072624666203961e-02
 392 -8.38565647973511796e-02  +3.35159569671094060e-02  +4.20256316329699689e-02
 393 -1.13030194748219098e-01  +2.46957814814486136e-02  +5.40225900239427181e-03
 394 -1.10251537290731338e-01  +3.31036641137094148e-02  +2.72884701153974871e-03
 395 -9.94166171601917198e-02  +3.85514731137687749e-02  +8.05907551031879582e-02
 396 -1.06674853630012653e-01  +4.63527002646109618e-02  +7.28518455219011180e-02
 397 -2.35589650049022256e-02  +4.09221226623680476e-03  +7.29128751488608423e-02
 398 -7.24522549434706772e-03  +8.07973133625355250e-03  +8.37708081465539517e-02
 399 -3.91577055584955910e-02  -1.11043114886867928e-02  +7.25258912355485480e-02
 400 -4.43120214695886319e-02  -1.51927096732588762e-02  +8.55888685435178959e-02
 401 -3.54196317446144257e-02  -3.38883277759830220e-03  +6.96310863553870757e-02
 402 -3.03068141629468657e-02  -7.40466593923758132e-03  +7.77706820004835930e-02
 403 -9.22319306171223985e-02  +1.14952391580722645e-02  +2.32408775549908207e-02
 404 -8.67814238949076167e-02  +1.52611294687834374e-02  +1.77481810580546358e-02
 405 -4.03810687704790894e-02  -1.70809772219561486e-02  +7.14366406841404761e-02
 406 -3.89407958060550771e-02  -2.90612912201165564e-02  +6.09285840951208912e-02
 407 -4.87496357005152148e-02  +6.82886082101156894e-02  +6.47496770058030718e-02
 408 -3.78119073992556620e-02  +7.87977924410204755e-02  +6.90616585873947558e-02
 409 -6.56661502740476244e-02  +4.40944349339450203e-02  +9.96256740571957039e-02
 410 -7.77344658300534730e-02  +4.62216092535301451e-02  +1.17357015428426650e-01
 411 +2.07985721987783249e-02  -2.10059425377748139e-02  +4.83471822090865422e-02
 412 +2.71263778865629794e-02  -2.10607024025366817e-02  +4.70644845983300628e-02
 413 -8.13070735430722336e-02  +1.93856693715034750e-02  +6.65706759053976693e-02
 414 -9.05217091083506536e-02  +1.23613434114624721e-02  +6.82946150633553656e-02
 415 -8.19280227524196575e-02  +1.74927645208411767e-02  +9.39289141070912131e-02
 416 -7.85429032512005854e-02  +1.09547464366875937e-02  +9.44129552127877525e-02
 417 -3.34839513152478258e-02  +1.47018541889624120e-02  +6.27509074492156455e-02
 418 -2.86024048128339960e-02  +1.66847116359422377e-02  +5.79616108733165686e-02
 419 +3.09852506842721101e-02  +5.21131344784633247e-03  +6.57916460203979703e-02
 420 +3.28983886889066060e-02  +7.78081777109095214e-03  +6.50812528860649914e-02
 421 -9.58396643918025953e-02  +4.52481964796417405e-02  +6.87280480966277335e-02
 422 -1.04045940004055731e-01  +5.21483833076954242e-02  +6.30064213840616227e-02
 423 +2.72222861467461275e-02  -1.81915619594492169e-03  +6.14988558276752043e-02
 424 +3.60994482005671941e-02  -7.62877797501857976e-04  +5.75864090171976303e-02
 425 -8.96796977667437684e-02  +1.46713758224146004e-02  +5.12257984294654176e-02
 426 -8.21315922783822094e-02  +6.40481378272267018e-03  +5.27461728754194809e-02
 427 +1.83451534739590312e-02  -3.71173878628580818e-03  +5.99762254977107140e-02
 428 +1.35911686323477738e-02  +2.26421369217060702e-03  +7.11069287961661328e-02
 429 -9.51900905071441511e-02  +1.56733895011785633e-02  +9.26479937182061453e-02
 430 -1.00613841518130104e-01  +2.43826475257578890e-02  +9.27062063322246638e-02
 431 -6.08367344896364598e-02  +5.60485288292253137e-02  +1.06893277852306567e-01
 432 -6.51949908226246988e-02  +6.28731267211513206e-02  +1.10788409566973917e-01
 433 -4.97716796269626546e-02  +3.37293772331206110e-02  +6.69153143030878500e-02
 434 -5.34925557845229785e-02  +2.94671513039241398e-02  +5.66278601234433063e-02
 435 -2.87528976377981887e-02  +2.38940559332309517e-02  +8.36483611428486679e-02
 436 -1.40111027166804833e-02  +3.19691097035591162e-02  +8.38156669964003204e-02
 437 -6.38724894385530734e-02  +8.13776023093366191e-02  +6.60732808325634746e-02
 438 -5.17548440057683037e-02  +8.57398857284075028e-02  +6.51164591014591065e-02
 439 -8.98151549170016078e-02  +7.40374178528941385e-02  +3.33108789836930042e-02
 440 -9.71316221979696692e-02  +7.23780342849490443e-02  +2.18691253654227057e-02
 441 -1.14092656515689134e-02  +9.36941920806194130e-03  +7.71393376437583406e-02
 442 +2.57834850866646556e-03  +1.86803165712841959e-02  +7.68675868330477990e-02
 443 -9.20810026124341402e-02  +5.01778839410119658e-03  +9.35003520442919123e-02
 444 -9.13669315116825975e-02  -2.47806853158045494e-03  +8.82978968349357324e-02
 445 -9.17020270934878479e-02  +4.18289561645963509e-02  +2.26680704202593813e-02
 446 -9.49339970740921690e-02  +4.00562885750343559e-02  +2.04488610557424476e-02
 447 -1.18545002945150246e-01  +1.89477489946028935e-02  +4.68919162967712869e-02
 448 -1.27571770228288667e-01  +1.91620018285341316e-02  +5.25272077614294328e-02
 449 -5.05987608727366672e-02  +2.22714741248819931e-02  +7.52712574075152657e-02
 450 -4.88763866211131964e-02  +1.36858353530312522e-02  +8.00364441285266598e-02
 451 -7.19267380783115140e-02  +2.51710065665969214e-02  +9.90295927249895125e-02
 452 -7.52496072799393872e-02  +2.74591306849757064e-02  +1.01402431185912828e-01
 453 -8.12859203121287788e-02  +9.90837907197237300e-02  +5.92054045027228457e-02
 454 -8.45122624109084231e-02  +1.03724960789647921e-01  +4.84721926402379294e-02
 455 -9.10496404265613013e-02  +4.89595063209847733e-02  +8.46300188459971348e-02
 456 -8.46220058991817570e-02  +6.28283705555073291e-02  +7.73964584899971414e-02
 457 -5.96458860892970719e-02  +4.84699496197532609e-02  +1.06838778330303613e-01
 458 -4.89553713715779951e-02  +4.78098538467629369e-02  +1.09550991583046972e-01
 459 -9.24664208278948470e-03  +2.60093587128872698e-02  +5.22025851663159360e-02
 460 -4.45773068847671544e-04  +2.73187070923580390e-02  +5.61027757528597820e-02
 461 -1.04598290834644683e-01  +4.22708068259330038e-04  +1.39876059392461567e-02
 462 -9.34000513002925803e-02  -8.80999427479028409e-03  +1.40973148837050394e-02
 463 -4.39923874212473989e-02  +6.81661523524408203e-02  +6.05967096421768034e-02
 464 -3.18756667672810620e-02  +6.60828616974691585e-02  +5.75135048123420548e-02
 465 +1.71420869485070168e-02  -8.86096277945553311e-03  +4.99904059167780510e-02
 466 +2.08458887888089070e-02  -6.66213343706710537e-03  +3.79450230793516100e-02
 467 -3.75423625034015801e-02  +6.53390196965091125e-02  +6.08395073328955038e-02
 468 -2.90661767189959903e-02  +5.96804372391232796e-02  +6.70553612771176699e-02
 469 -3.85008379056516192e-02  +8.97628172451345359e-03  +7.00212253214319569e-02
 470 -3.13138933858099766e-02  +6.00687621265520721e-03  +7.89362257873585244e-02
 471 -6.72413101894680371e-02  +2.98580086026443911e-02  +8.88540262512036993e-02
 472 -6.13612348826484064e-02  +2.67893327355087224e-02  +1.04509130802429476e-01
 473 -3.63298659389794804e-02  +1.56497966639561718e-02  +4.69101516077053554e-02
 474 -4.25237859232330054e-02  +9.99196045293586355e-03  +4.08209087683896951e-02
 475 -1.04062216824168163e-01  +8.95187568025199686e-03  +6.19429504665147540e-02
 476 -1.20781059580316888e-01  -5.48098233709189489e-03  +5.41993607617511294e-02
 477 -6.28269647185421692e-02  -2.25799064115422762e-02  +2.45655809403850754e-02
 478 -6.75131955268156170e-02  -2.70006422903368813e-02  +1.96550709793715458e-02
 479 +2.35028090653430959e-03  -9.70052815143751697e-03  +5.31341395320660687e-02
 480 +4.27508620702502645e-03  -1.35262986936005164e-02  +6.08864406906792430e-02
 481 -1.04785321308718427e-01  +4.90219096944852911e-02  +2.99102532833998534e-02
 482 -1.02033940646297672e-01  +6.43218477309228792e-02  +3.34291745446653812e-02
 483 -1.20479761831381052e-01  +4.75178556153258713e-02  +3.35773424467980808e-02
 484 -1.25605076623439782e-01  +4.80445514253353689e-02  +2.44736385898529744e-02
 485 -8.23514771737318679e-05  -1.35607620281117149e-02  +3.66746220697733785e-02
 486 -4.41571510826031539e-03  -1.73964012431233224e-02  +2.95487417414737989e-02
 487 -8.73230992571727427e-02  +9.20618795881637253e-02  +7.41768757059784456e-02
 488 -9.24952093913992968e-02  +9.44380858520746380e-02  +8.42314033736711598e-02
 489 +4.67715950246256618e-02  -5.33097155101392231e-03  +7.14783104218835036e-02
 490 +5.76812011256961354e-02  -8.98926688237751403e-03  +7.41060494311292922e-02
 491 -1.18119238161737639e-01  +1.67366278986144056e-02  +7.79623672361012907e-03
 492 -1.30173903723320855e-01  +1.20738467659221704e-02  +1.22991793498569285e-02
 493 +3.12258011261857989e-02  -9.67048974206768074e-03  +6.73239180447815916e-02
 494 +3.21555777527349554e-02  -8.59644740174858417e-03  +7.48985886262954342e-02
 495 -3.92784272546328490e-03  -2.00094027351158544e-03  +5.82857364527073832e-02
 496 +9.13379854719119019e-03  +1.16698462729323046e-02  +6.62671671453004263e-02
 497 -4.29782934375808265e-02  +4.31206497279897419e-02  +8.68244214315659207e-02
 498 -3.47607936572839685e-02  +4.21132632340754307e-02  +9.11297570659975187e-02
 499 -6.71681694337583346e-02  -7.73689542133227780e-03  +3.45681483885952601e-02
 500 -6.45950765630967788e-02  -1.40057428522371279e-02  +4.08467282984184346e-02
 501 -4.36422075616211616e-02  +3.92400623956631195e-02  +4.75141510979471063e-02
 502 -4.50046085360180440e-02  +3.04531881508848280e-02  +4.61268145327597065e-02
 503 -7.99143536768689294e-02  +6.93937359353082595e-02  +4.74572594575688039e-02
 504 -8.02285236982592936e-02  +7.98136813339833939e-02  +5.22235778026922115e-02
 505 -9.39388955556889754e-02  +6.15496348809063537e-02  +1.09038234497898456e-01
 506 -8.87213646936912403e-02  +6.68714415616725871e-02  +1.15234886139737744e-01
 507 -5.56838917248646398e-02  +2.26345556870736486e-02  +8.78252149550870498e-02
 508 -4.78562153178166763e-02  +2.01890458373763688e-02  +9.52039576461478770e-02
 509 -3.64245932698310654e-02  +4.26991823572597379e-02  +5.84813803473975755e-02
 510 -2.66472615345407747e-02  +4.25445076438078357e-02  +6.24635525663805244e-02
 511 -2.14684459530005076e-02  -2.68508087687119555e-02  +2.89094751920744818e-02
 512 -1.22842981629408994e-02  -3.13106472288640220e-02  +2.24958335027207017e-02
 513 -4.90572348102727776e-02  +7.75149665613634048e-02  +8.28216951501431764e-02
 514 -3.86015015795661345e-02  +7.54954337156194810e-02  +8.51857296178898243e-02
 515 -6.87881206096817022e-02  +7.77878829901467728e-02  +9.98266022550564763e-02
 516 -7.96588098750288520e-02  +8.18109686094164179e-02  +1.08901139903895008e-01
 517 -2.10916213343407474e-02  -1.12015462860467103e-02  +5.29298820289632113e-02
 518 -1.70579985997462713e-02  -2.31967879981808574e-02  +5.54321868646456203e-02
 519 -1.14135855859390997e-01  +5.96054424797483329e-02  +8.13936025112076272e-02
 520 -1.27296828114580873e-01  +5.52632649191049721e-02  +7.51387022329852022e-02
 521 -5.05355808352656727e-02  +3.26681565313444167e-02  +6.89730223313291951e-02
 522 -4.28693867313519258e-02  +4.00958419926832205e-02  +7.27948153606533671e-02
 523 -9.00659218685338769e-02  +4.10563013201612689e-02  +2.99901987851974063e-02
 524 -8.88305071246876937e-02  +6.01958147731766202e-02  +2.81258389049573697e-02
 525 -2.33900151975125134e-02  -1.37401766078884841e-02  +4.13561574721669628e-02
 526 -2.69285669137525052e-02  -5.51220333535525943e-03  +3.14102002156329760e-02
 527 +3.29445814230910974e-02  -1.34010484243501250e-02  +5.30824595481595926e-02
 528 +4.48822594850860276e-02  -2.40538827637331136e-02  +5.02465726934065438e-02
 529 -6.28184287659670215e-02  +6.29513049083727377e-02  +7.34234973366695159e-02
 530 -6.19685339367396018e-02  +6.95585097213974879e-02  +7.65987747942459968e-02
 531 -7.46328583323595252e-02  +5.77640093940442537e-02  +1.01577619212725109e-01
 532 -7.87839717085628000e-02  +6.99435339011271473e-02  +1.05635016250218122e-01
 533 -1.42072127665247103e-02  -6.63478304455334799e-03  +5.62371561518946184e-02
 534 -1.41100706513482520e-02  -8.86998376674681330e-03  +4.85685525665777162e-02
 535 -1.14268583639563381e-01  +3.71439001121416298e-02  +7.22112260616031287e-02
 536 -1.14369081275933426e-01  +4.37560421008654568e-02  +6.51173046347697931e-02
 537 -7.65211884357362288e-02  +9.43885024285640445e-02  +8.02873267584997413e-02
 538 -7.96722372108393806e-02  +9.73747300119656017e-02  +9.39610602550284280e-02
 539 -1.43487574817728510e-02  -8.83618694329653225e-03  +6.55526943746407575e-02
 540 -9.14729651537058396e-03  -8.07257878841898674e-03  +6.58429546425407242e-02
 541 +1.86458829319414987e-02  +2.37851547010552953e-04  +6.02825147879744797e-02
 542 +1.92384145451281671e-02  +1.43155416306931897e-02  +6.28353091873269792e-02
 543 -8.04494388114836562e-02  +9.41051693807456874e-02  +6.59858604499749118e-02
 544 -8.01519533881719093e-02  +1.07100350428404059e-01  +7.10277830704414970e-02
 545 -7.53515572978079584e-02  -2.43754211178965480e-02  +5.47895779952365450e-02
 546 -8.49210784664774926e-02  -2.93198843081675584e-02  +4.59215743023298553e-02
 547 -8.66506460092141689e-02  +2.99018734009877142e-02  +1.12047987365701429e-01
 548 -8.69623370747554247e-02  +3.07575445694118210e-02  +1.15882511269196048e-01
 549 -1.00356409039145750e-01  +1.27250840671882595e-02  +9.82103239282163254e-02
 550 -1.13579605906065126e-01  +1.26740911690846197e-02  +9.62381817725533883e-02
 551 -1.17595447152479632e-01  +2.40647723262080761e-02  -2.63018262630447391e-02
 552 -1.23064642023511195e-01  +3.00310993444275892e-02  -3.57492034208529291e-02
 553 -9.87621096047417157e-02  +2.44635393919579690e-02  +4.50699416958530927e-02
 554 -1.03415548140426194e-01  +2.16718219654047604e-02  +4.74738189513560851e-02
 555 -5.66798770522955672e-02  +8.61097004821776008e-02  +6.73828092147300134e-02
 556 -4.98313958598337187e-02  +9.42944715291930691e-02  +7.16772204578168121e-02
 557 -6.99857207968844763e-02  -9.58470833275092832e-03  +6.83889796413108680e-02
 558 -7.31615134903320641e-02  -8.74831568648453892e-03  +7.40827930256920675e-02
 559 -6.86606662014880020e-02  +3.82286896243371477e-02  +7.68442455472328201e-02
 560 -7.34741619383488392e-02  +3.40628493024824064e-02  +7.32159615494549637e-02
 561 -1.25212951820561663e-01  +2.55540422594511610e-02  -1.50020673649942076e-02
 562 -1.32313880221389568e-01  +2.57848566026099499e-02  -1.21745385797993790e-02
 563 -4.42191680647067709e-02  +1.91111808879398173e-02  +6.44902283013813749e-02
 564 -4.72417584619424999e-02  +1.61680609772911349e-02  +6.44415141220554544e-02
 565 -3.78547918029751643e-02  -2.76587816423580560e-02  +4.27374804514681766e-02
 566 -4.11155999192210145e-02  -3.05621120107954537e-02  +4.90651380596823228e-02
 567 -5.79421304760572992e-02  +1.07644172626127008e-02  +9.85980478695781815e-02
 568 -5.48195300491652118e-02  +8.51348156599836953e-03  +1.00337536143815922e-01
 569 -9.29797765689474032e-02  +5.76709901215681844e-02  +9.18573475298611747e-02
 570 -8.63702061250754410e-02  +6.37704441317388238e-02  +9.52903066000774374e-02
 571 -1.14741158809165397e-01  +5.53709188734353222e-02  +1.82699309099674696e-02
 572 -1.15483864087227897e-01  +4.99255256123991020e-02  +4.86377829227201651e-03
 573 -1.16717527683737471e-01  +2.83448048934867892e-02  +5.74096980447228030e-04
 574 -1.19760991702187125e-01  +4.07546575036017503e-02  +6.76981115446146460e-04
 575 -3.32447436204012028e-02  +1.63015557996813304e-02  +5.25304739543080365e-02
 576 -2.79390689532003043e-02  +1.98297822883250208e-02  +4.62512677067915060e-02
 577 -4.51182795394792710e-02  -1.14706293311485959e-03  +5.97425512902962225e-02
 578 -5.12815713475470447e-02  -9.12527236678532458e-03  +5.90335349057163200e-02
 579 -2.50595761416679760e-02  -1.23770722369180228e-02  +3.51714249082986721e-02
 580 -2.69353242797426458e-02  -1.54208745093025283e-02  +2.12166833719004237e-02
 581 -1.44245689978955930e-02  +2.41966409747733958e-02  +5.28836608800971955e-02
 582 -1.46948785222128040e-02  +3.01844064027951761e-02  +4.90571619869995257e-02
 583 -1.17494978519643689e-01  +2.13251337797315012e-02  -2.21307398108531068e-02
 584 -1.26883808748995214e-01  +1.98343654275320198e-02  -2.51498433485130395e-02
 585 +3.93257752821521693e-04  +2.87868685779880560e-03  +5.89280271821614188e-02
 586 +4.35990265160944579e-03  +6.27496999669664799e-03  +5.45387017435918775e-02
 587 -9.67698612580460277e-02  +7.65271491261493852e-02  +4.57149424134490334e-02
 588 -9.89528256617358548e-02  +8.12803731833000448e-02  +4.63695366740474457e-02
 589 -7.08754994561237028e-02  +2.66841353035533989e-02  +9.04559867480259905e-02
 590 -6.76324589344989568e-02  +1.80776789447662199e-02  +9.18256256842969049e-02
 591 -4.23010732154917093e-02  +3.72709295195092702e-02  +4.34219469976147715e-02
 592 -4.30572886056024701e-02  +3.03457289398773346e-02  +3.17246244577707379e-02
 593 -6.99188509559797999e-02  +1.40006278507627396e-02  +4.07637625387045413e-02
 594 -7.17555854356399930e-02  +1.31820964696833590e-02  +3.52177201554539979e-02
 595 -7.25575281447986831e-02  +7.97043889786054061e-02  +7.21074008076406509e-02
 596 -7.39516055316346982e-02  +8.17554130042306010e-02  +6.60735850544194037e-02
 597 -5.99786146285171615e-02  -2.05786743122505101e-03  +7.74830661832427436e-02
 598 -5.57636939898943362e-02  -2.12793741424352608e-03  +8.27154680957834787e-02
 599 -3.89872177527048613e-02  +4.12382042014876049e-02  +5.91170012305245809e-02
 600 -3.81851759051210701e-02  +4.92464847283098986e-02  +6.65042689291059363e-02
 601 -1.15877209136385759e-01  +6.27609781812762252e-02  +7.84201952030980087e-02
 602 -1.22536530280379502e-01  +7.48641299344659367e-02  +6.11716742229883939e-02
 603 -1.69746528640284111e-02  -1.18387494373182797e-02  +6.61585126883873775e-02
 604 -1.61170417378233427e-02  -1.12089561518234869e-02  +7.73739431053505206e-02
 605 -9.57524383114533723e-02  -7.49256060331100412e-03  +4.26494951089719104e-02
 606 -8.84037837940887805e-02  -1.13244395211263230e-02  +4.32551749054207388e-02
 607 -1.17435493150900391e-01  +1.42256699552424613e-02  -2.25665012313181652e-02
 608 -1.15479110134662166e-01  -3.43914525294090369e-03  -1.97341392959855498e-02
 609 -8.89896069783314980e-02  +1.24818116954735041e-02  +9.56383131562089234e-02
 610 -9.43374276041642201e-02  +7.09409230839042233e-03  +1.08001415447837271e-01
 611 -1.61750432866523790e-02  +2.25834527956141999e-02  +5.39285507725365681e-02
 612 -1.28689662383412156e-02  +2.48794913850660625e-02  +5.90692171954200623e-02
 613 -8.28185438373520294e-02  +8.47980619230086080e-02  +6.83997354814109004e-02
 614 -9.70383432237528071e-02  +7.45199825456894505e-02  +6.20915295207159143e-02
 615 -1.09657285106981098e-01  +2.85535277725284704e-02  +3.82541545093423871e-03
 616 -9.88339605756560768e-02  +3.50689496137267034e-02  +2.07247329519860560e-03
 617 -9.30502213771434716e-02  +4.15373577317970644e-02  +8.23827854244341407e-02
 618 -1.02291636401093067e-01  +3.33130277854705101e-02  +1.01362204662704306e-01
 619 -4.21069850821190819e-02  +1.23110116367150108e-02  +7.18145093325457118e-02
 620 -4.45938273019997403e-02  +4.49634464684976396e-04  +8.20408941373700906e-02
 621 -8.39945283773559648e-02  +3.45234567834774644e-02  +3.29488044609964614e-02
 622 -8.45555936344414838e-02  +3.75207082168928577e-02  +3.11330531497655098e-02
 623 -1.00478070296619551e-01  -1.78903537570001686e-02  +3.73449087336017449e-02
 624 -9.38537880999224527e-02  -3.01044925779180711e-02  +3.02526977244695766e-02
 625 -1.20547161711815967e-01  +5.86698012160740204e-02  +1.55652832924704932e-02
 626 -1.23730483752494083e-01  +6.66875761491064062e-02  +1.26985341817437321e-02
 627 -1.13938629513230652e-01  +2.49156488935373052e-02  +3.37777969880831159e-03
 628 -1.14663698587720658e-01  +1.98419490359802372e-02  -2.59998365645671455e-04
 629 -5.77843876545642860e-03  -8.79842099721577127e-03  +5.21977615752983112e-02
 630 -5.34251636260620489e-03  -2.78642815011257011e-02  +5.81917517926091032e-02
 631 +3.00474570910031664e-02  +2.92255183235424912e-03  +6.31512632471623175e-02
 632 +4.21859181409721465e-02  +1.31752553199538918e-02  +5.61615205310481494e-02
 633 -1.09979695895921992e-01  +8.69671847052186711e-03  +6.96977863262157882e-02
 634 -1.11836633382319292e-01  +1.13833171446169595e-02  +7.09908509147257755e-02
 635 -6.45022399830437743e-02  +9.52234283191442377e-02  +5.94443074302880500e-02
 636 -6.92445569715110509e-02  +1.01110128853688794e-01  +6.38273194418191026e-02
 637 -7.81630497841803717e-02  +2.46036189217121101e-02  +9.57883597947011001e-02
 638 -8.51927251059316909e-02  +3.25966040437955934e-02  +9.46321429923182855e-02
 639 -9.03346147638174751e-02  +3.68594719850209238e-02  +3.56474546898830555e-02
 640 -9.47518195558805093e-02  +3.51365102349523381e-02  +3.05210149610084698e-02
 641 -7.57725744033420773e-02  +2.22309660891346628e-02  +4.97175807742212261e-02
 642 -7.47024415033044620e-02  +1.79031390165921636e-02  +4.37105986987668949e-02
 643 -9.16346637067646519e-02  +4.39158300426956832e-02  +7.45503879643144712e-02
 644 -9.49837129965585836e-02  +3.94289218486311224e-02  +7.33814259417423509e-02
 645 -8.38699013478037270e-02  +2.77531988667945942e-02  +5.38082297710469129e-02
 646 -8.82845712422343637e-02  +3.90230750835209930e-02  +5.52326860287282312e-02
 647 -5.10885355867939858e-02  -4.90558111554977722e-03  +2.55240471452400537e-02
 648 -5.29007739686968848e-02  -9.68231677359251107e-03  +2.28598869216493639e-02
 649 -1.21019234427659272e-01  +1.91275328886445634e-02  +4.71828815775860930e-02
 650 -1.30451781219694751e-01  +2.49743377548152234e-02  +4.09540466510112458e-02
 651 -4.22430950388067925e-02  +3.93213619158887528e-02  +5.43672234147745612e-02
 652 -2.59365363269477185e-02  +4.12195222736123704e-02  +4.63295900230703758e-02
 653 -6.16863173143567464e-02  +5.40658757021251560e-02  +1.05147491619053221e-01
 654 -6.37504143063945261e-02  +5.93172105852657824e-02  +1.00639827134847593e-01
 655 -7.66870986934739263e-02  +6.45884046162080172e-02  +5.13994556694643626e-02
 656 -9.42453521409507833e-02  +6.25127251509408205e-02  +5.68689771346278031e-02
 657 -1.32425889843426851e-02  +8.99037707105837004e-03  +7.62538485611137934e-02
 658 -9.86270473874864724e-03  +1.32613249905342637e-02  +7.24767700074451376e-02
 659 -4.96096546747001876e-02  +4.42829307485572490e-02  +4.31018345926909852e-02
 660 -5.71253326685057100e-02  +4.95109341998937261e-02  +4.33571792438148321e-02
 661 -1.23761881633592738e-01  +6.07226732688254736e-02  +4.83052656325477295e-02
 662 -1.29524058675327347e-01  +5.79973482969604534e-02  +5.60567635432791811e-02
 663 -1.02687347226212089e-01  +5.01412369984459913e-02  +6.43250841186851635e-02
 664 -1.11978005978743939e-01  +5.57324871279402459e-02  +5.75396210746042663e-02
 665 -8.62143270437820963e-02  +8.11709446692416015e-02  +6.56041384142411893e-02
 666 -8.42014579818134157e-02  +7.64033484784149008e-02  +6.08735343410729338e-02
 667 -1.08472877374216431e-01  +2.84019737560578939e-02  +1.53753700619746157e-02
 668 -1.05716348361710233e-01  +4.12892236476977703e-02  +8.66025843997721319e-03
 669 -9.77524881557492037e-02  +9.76896279731905709e-03  +5.76489681788050629e-02
 670 -1.04482796711906328e-01  +1.26083002951660472e-02  +5.49080126023870282e-02
 671 +6.33952634724039080e-03  -1.00030779837616546e-02  +5.32047573164215470e-02
 672 +1.09356830403696103e-02  -8.35988622481986798e-03  +5.22171280585331174e-02
 673 -1.03111724851862693e-01  +5.58156189987392623e-02  +8.44059678144901127e-02
 674 -1.04766808362987920e-01  +6.04224195494612801e-02  +9.06111465646239345e-02
 675 -4.54113709364422982e-02  -3.72959980123497604e-03  +5.52329339307135875e-02
 676 -4.51029301458708842e-02  -1.38540297722910717e-02  +4.23439204289285664e-02
 677 -1.25218891584626818e-01  +6.11150124275488815e-02  +3.98891163821038092e-02
 678 -1.29733046793054335e-01  +6.01461489037170352e-02  +4.25569923976229433e-02
 679 -1.21292525686326744e-01  +6.73823522657031743e-02  +6.77179336723268410e-02
 680 -1.25940805090908631e-01  +6.52152657577941830e-02  +6.33501017100041447e-02
 681 -5.40912755457881173e-02  -1.96437050845678449e-03  +2.93659390668555183e-02
 682 -4.66602899380798297e-02  -5.89928425115125114e-03  +3.29162128427571282e-02
 683 -9.46715517868562950e-02  +9.24303201652189182e-02  +6.62951256571685105e-02
 684 -9.61128212413753374e-02  +9.26332979029853010e-02  +6.17706694149779689e-02
 685 -8.16253872604082165e-02  +9.79805398304670755e-02  +6.06287860230836570e-02
 686 -8.92520935812000371e-02  +1.03411945153060694e-01  +5.83816542255183799e-02
 687 -2.56405359901818175e-02  +1.78473953397754216e-02  +5.63080324185411263e-02
 688 -2.26337928484267939e-02  +1.10632337028116583e-02  +4.49108477459046820e-02
 689 -9.47124075506268898e-02  +6.06010450897623773e-02  +1.02645271189245518e-01
 690 -9.83621940522790839e-02  +7.18209517697159655e-02  +1.04604236151509475e-01
 691 -1.16924745519426734e-01  +4.19928950059310030e-06  +1.82942652801780480e-02
 692 -1.20921972591092691e-01  -7.45685327455058913e-03  +1.92599716638605332e-02
 693 +3.41870634513376931e-02  +7.13795134991312280e-03  +6.74813122244243419e-02
 694 +4.18483308037279761e-02  +5.69451434953703768e-03  +6.97185392033767698e-02
 695 -1.14231233860829506e-01  +5.54693544140493627e-02  +1.92018612001801023e-02
 696 -1.15676670724859307e-01  +5.32290706163937449e-02  +1.74151461517841923e-02
 697 -1.55701658205830602e-02  +8.11262856644145297e-03  +7.60907492538684116e-02
 698 -1.58929989902476913e-02  +1.37737768593926401e-02  +8.24744096190925119e-02
 699 -6.04453333944461879e-02  +7.58623531159270253e-02  +8.89427659425270356e-02
 700 -5.53445516861642839e-02  +7.17560040562908869e-02  +9.60525564817191063e-02
 701 -4.28152932349478571e-02  -1.15979370044236463e-02  +8.33209150704776330e-02
 702 -4.61650380536586316e-02  -9.04108837495734043e-03  +9.37902275549444137e-02
 703 -9.65932421834287958e-02  +1.15253602610879136e-02  +2.86177373936209907e-02
 704 -1.02582311889001257e-01  +9.69061474388345154e-03  +2.76327068595377569e-02
 705 -9.32993188439396048e-02  +7.57946399186543857e-02  +4.35515885738573041e-02
 706 -1.15362184015606037e-01  +9.08241873716925802e-02  +2.67848458119331334e-02
 707 -1.06886371521994983e-01  +5.69216509895778336e-02  +8.47673239614270407e-02
 708 -1.15144346925373731e-01  +4.91691127215744678e-02  +9.11916784401895775e-02
 709 -2.11055666680366634e-02  +2.04502533125849699e-02  +5.44236034309975095e-02
 710 -1.76287462734733558e-02  +2.80662569658777263e-02  +3.31470025978320634e-02
 711 -5.52758192119462144e-02  +7.94097023640190532e-03  +1.03182369796883944e-01
 712 -5.01135385489434662e-02  -3.32269399338464694e-04  +1.05167305193630628e-01
 713 -2.86435025528464678e-02  -3.66789667678883930e-04  +6.44043126499914964e-02
 714 -2.59487771425285438e-02  -5.13203267264226819e-03  +6.01686486278665000e-02
 715 -1.04614099126951673e-01  +2.89443487516053430e-03  +9.07464948181445630e-02
 716 -1.13034466977712328e-01  +5.92760711445883010e-03  +8.80432382641298250e-02
 717 +2.25987733770977896e-02  -3.01954625162458995e-02  +4.43774755893365930e-02
 718 +1.94368840035660066e-02  -3.47478329940429306e-02  +4.38058213233881930e-02
 719 -7.67204413211252378e-02  +4.03997984461560364e-02  +8.12635120076693612e-02
 720 -7.62941376116851588e-02  +5.14557061722126438e-02  +7.28102985851501738e-02
 721 -4.98324216879298815e-02  +6.82352320054090689e-02  +6.48462642487231122e-02
 722 -5.19814976210310822e-02  +7.47927069433293873e-02  +5.60826298851796051e-02
 723 +4.10789734153524100e-02  -2.18111655738003063e-02  +5.40791493895888056e-02
 724 +4.76811253933581147e-02  -2.79699189480462039e-02  +6.00126794359797586e-02
 725 -1.16665245315289587e-01  +2.33779919497083682e-02  -1.09533812376188377e-02
 726 -1.11264842334654585e-01  +3.33250394229673355e-02  -1.73711970568401451e-02
 727 -6.86928318623107048e-02  +2.03122525938608002e-02  +4.54873426156817071e-02
 728 -5.86411974366921676e-02  +2.26614369621645287e-02  +4.90235335708641556e-02
 729 -6.79783885282309458e-02  +3.94317132890824387e-02  +9.30091328294637421e-02
 730 -6.35956463039766412e-02  +3.98203723487632749e-02  +9.54960704959147283e-02
 731 -6.36883983536732784e-02  +6.12810338759402218e-02  +7.95334998800448084e-02
 732 -7.05639392117511366e-02  +6.36202708090096852e-02  +8.35885789846263078e-02
 733 -6.35361980337907778e-02  +6.46200999602766640e-02  +7.36142481910684876e-02
 734 -6.42729246266123683e-02  +6.74340425637040830e-02  +6.66410652082859989e-02
 735 -8.53853099363543477e-02  +7.26277067028712753e-02  +4.44255376974115879e-02
 736 -8.83886170971083518e-02  +7.60449914581884656e-02  +4.14408507150189342e-02
 737 -9.78194421940982856e-02  +9.46414474920669602e-02  +6.69266401492850660e-02
 738 -1.00568976096091070e-01  +9.84242346055435730e-02  +7.25183976427569849e-02
 739 -9.02123921581264032e-02  +5.53354551038728673e-02  +7.89542972474649996e-02
 740 -9.41970434836944537e-02  +6.00881676592846803e-02  +6.84346493598165795e-02
 741 -1.11285316418875985e-01  +2.28546149102673828e-03  +5.84698840810433593e-02
 742 -1.12211475669344002e-01  -7.93956827306416827e-05  +5.68915346778259071e-02
 743 +3.27657723959854166e-02  +6.34290198216942106e-03  +6.75152620887621291e-02
 744 +3.18432325948767234e-02  +8.41303629318687803e-03  +7.53565608788330787e-02
 745 -1.82745092699511322e-02  +6.32519479270138990e-03  +7.53817123061251149e-02
 746 -1.61221441182845537e-02  +5.50713422602667167e-03  +8.89240175833194563e-02
 747 -4.19640148621814278e-03  +1.32371967297790459e-02  +7.97754105289155135e-02
 748 -4.72407684220911529e-04  +1.64048514806591321e-02  +8.76011659066796566e-02
 749 -1.11982617068529064e-01  +5.64883518042730362e-02  +2.65974613791603864e-02
 750 -1.16222395448110652e-01  +6.63020152953402719e-02  +3.02264255044912833e-02
 751 -1.04122238269296716e-01  -1.21941972195302815e-02  +4.63041756737950921e-02
 752 -1.11890200483137248e-01  -1.12692558740760881e-02  +5.05277297493956848e-02
 753 -2.82985004272429536e-02  +2.71235888234594817e-02  +8.86945869631785982e-02
 754 -2.67149166700179561e-02  +3.45926801926923974e-02  +9.92645654303827285e-02
 755 +1.02204562942934921e-03  -2.52894933614998263e-02  +2.67769894089867344e-02
 756 -3.23481215976866585e-03  -2.73083755967354694e-02  +2.10266006848049414e-02
 757 -7.53813458358930100e-02  +4.90733970040126977e-02  +1.11385450507092171e-01
 758 -8.14882821466639540e-02  +5.64115399713198129e-02  +1.15770223595431529e-01
 759 +3.84799802466207139e-02  -1.93198381491067606e-02  +5.23181862373375481e-02
 760 +4.68699268201961602e-02  -3.55230376316300264e-02  +3.79348942817037682e-02
 761 -1.09141018538269963e-01  +5.79790178091039790e-02  +8.38859609264128309e-02
 762 -1.09121208642938353e-01  +6.36900444051563264e-02  +8.19586038119066163e-02
 763 +1.90774398566290956e-02  -1.88863424382206477e-02  +4.84872797004120767e-02
 764 +2.12726986295862439e-02  -1.80959315846418167e-02  +3.94367752604841068e-02
 765 -1.08960879454318940e-01  +2.57830899512491961e-02  +4.38201395441903813e-02
 766 -1.12276197620163443e-01  +3.26495611395741583e-02  +4.70301111729227797e-02
 767 -6.06223317539922799e-02  +2.14808831637967358e-03  +6.95223817845162101e-02
 768 -5.99838192942520193e-02  +3.74964863391076628e-03  +6.03476778826040824e-02
 769 -9.08840303974155633e-02  +9.04355147385556418e-02  +6.98476419070727245e-02
 770 -1.06624121509560160e-01  +9.08530760136553456e-02  +8.00613819175775149e-02
 771 -4.45271780326831484e-02  +3.55600906940416531e-02  +3.93946240016555607e-02
 772 -5.15473934912481294e-02  +3.53780169310215359e-02  +3.56360945284375299e-02
 773 -2.39256608000472347e-02  +2.45311850953657852e-02  +8.47319515203590334e-02
 774 -1.73388392161444929e-02  +2.05436037457616162e-02  +9.04088116382439771e-02
 775 -9.01398369556491996e-02  +4.16952617691404501e-02  +4.45677966504701081e-02
 776 -8.86447131330026783e-02  +5.27835882767879253e-02  +4.39285210422691585e-02
 777 -9.80085262778928046e-02  +8.11476416480124141e-02  +4.15290312688702187e-02
 778 -1.02363037202966342e-01  +9.17133728051076347e-02  +4.69724963044091670e-02
 779 -9.05071186892518198e-02  +7.32296786771616248e-02  +3.11994524715245997e-02
 780 -8.73366700620304831e-02  +7.01443026643839007e-02  +2.70273551370029362e-02
 781 -8.25160207285068892e-02  +2.88992589626763177e-02  +1.16933642337587296e-01
 782 -8.21538264794441087e-02  +3.74046718672940287e-02  +1.27865130761200152e-01
 783 -4.80447782286908612e-02  +3.43937960295874617e-02  +6.47815703657320524e-02
 784 -4.17125139822792090e-02  +3.69452613056794402e-02  +6.35058079042149087e-02
 785 -1.07610047842332440e-01  +2.45057536759650738e-02  +4.39160071797257343e-02
 786 -1.08242819125353412e-01  +2.57430988114945893e-02  +3.68485841840099429e-02
 787 -3.44558715495713874e-02  +4.38593038218711064e-03  +6.81074352077666867e-02
 788 -2.97749743831099631e-02  -6.82697379953125941e-04  +7.11469854795215018e-02
 789 +8.16519453377950732e-03  -9.73385789130690009e-03  +5.36160557520229883e-02
 790 +1.24921029925594389e-02  +7.17226061657367381e-03  +4.98268230975739690e-02
 791 -1.23751126857027091e-01  +2.57642163380281536e-02  -1.47139327341463400e-02
 792 -1.26680208041828668e-01  +3.35061901039943461e-02  -1.44816668741870134e-02
 793 -2.49141227925302536e-02  -3.09635537344979655e-03  +6.24017282069549289e-02
 794 -2.14049624608975662e-02  +4.40335490166491195e-03  +5.40807692849476010e-02
 795 -9.67178131266942659e-02  +2.74157594824655758e-02  +4.48095283340832831e-02
 796 -9.54317319917025453e-02  +3.24723261823871082e-02  +4.82611612272744253e-02
 797 -5.71144374230619506e-02  +6.12258013049674643e-02  +6.90707837014264830e-02
 798 -5.57629366440129670e-02  +5.78697076317408535e-02  +6.09366761073142915e-02
 799 -1.66804867935964884e-02  +7.24780890638379235e-03  +7.55234789447663535e-02
 800 -1.03943579216189911e-02  +1.59082054007274819e-03  +7.59334801017505223e-02
 801 -7.16121245277637625e-02  +7.44453156886403233e-02  +7.44854513137588742e-02
 802 -8.42251253786492626e-02  +7.15265511708444018e-02  +8.13649325227715353e-02
 803 -6.60752551259701781e-02  -1.34386329323616278e-02  +3.13919947630030560e-02
 804 -7.97701308351123073e-02  -2.83738252622082986e-02  +2.61250641754872878e-02
 805 -9.42622610574172931e-02  +3.83469264156551456e-02  +1.16597858958956330e-01
 806 -9.82944404470272037e-02  +4.79862853863700020e-02  +1.18765371650549040e-01
 807 -1.20128234889704671e-01  +5.61142112752598607e-02  +8.06132133072078039e-02
 808 -1.24463056889163384e-01  +5.02223153400403119e-02  +8.39343944372792222e-02
 809 -1.17916925482201979e-01  +1.40576256864095861e-02  +6.37001078996089071e-02
 810 -1.18251176985750356e-01  +1.81252980989982139e-02  +6.44578839101953988e-02
 811 -1.02697424614695998e-01  +8.30290407525045293e-02  +3.80984463411018284e-02
 812 -1.06159949357199287e-01  +8.18172798886808161e-02  +3.61444641246414095e-02
 813 -1.12455701758181717e-01  +2.45289261261881913e-02  +7.99167888699951062e-03
 814 -1.18606243682935902e-01  +3.43935615935768227e-02  +9.87065606875111093e-03
 815 -4.21960826912227208e-02  +2.11416533555898456e-03  +6.31495107933589955e-02
 816 -3.99651203843345293e-02  +1.06441530632964284e-03  +5.73856324149219083e-02
 817 -4.02625393716229754e-02  -1.50483942447186356e-02  +7.14627461353959798e-02
 818 -4.76426842332993081e-02  -1.62683021618486023e-02  +7.31907672381071073e-02
 819 -6.16513800130239209e-02  +5.66938006769222083e-02  +7.30817657108401020e-02
 820 -5.89473606739814512e-02  +4.66987017078489691e-02  +7.28631459169722245e-02
 821 -1.22391498742078886e-01  +2.93729324758837396e-02  +2.13360272450341185e-02
 822 -1.37411743688600235e-01  +3.74299333207796237e-02  +1.54323928552614342e-02
 823 -8.86603701153161061e-02  +3.83173480312815964e-02  +4.39941429164140835e-02
 824 -8.76601430788618713e-02  +4.18108523833621779e-02  +4.59537746060040275e-02
 825 -9.54768227574952222e-02  +1.96373664973084963e-02  +3.42032483740866491e-02
 826 -8.54711364696130738e-02  +2.11055373627195876e-02  +2.54361400341421053e-02
 827 +3.57119114540512331e-03  +9.67521795451503977e-03  +6.25281364690874614e-02
 828 +2.08471948481019380e-03  +2.11351889906113109e-02  +6.49379302729675839e-02
 829 -1.23469324050656984e-01  +2.06370247311808384e-02  +2.68980222257665311e-02
 830 -1.27834025840248222e-01  +1.23667179332245785e-02  +3.40780165845915861e-02
 831 -7.64832362556111395e-02  +4.87615495059838880e-02  +1.15103012075759528e-01
 832 -8.01110832736756234e-02  +5.02804094909541713e-02  +1.27348287262409848e-01
 833 -2.33877825262664716e-03  -1.31131512600869368e-03  +7.14648353394649466e-02
 834 +2.48327520094926511e-03  -1.44481750363085830e-03  +6.94292848395292594e-02
 835 -6.26966121506148943e-02  -6.04790166652798694e-03  +8.08443758620578518e-02
 836 -6.50432518069199578e-02  -1.14662954780312774e-02  +7.99730758349038312e-02
 837 -1.01159555865726919e-01  +3.72662900692195542e-02  +9.95806915285057659e-02
 838 -1.04864867454714614e-01  +3.85664065220483396e-02  +1.09427827810220160e-01
 839 -5.22215053660406991e-02  +7.67644435913022172e-02  +8.32606957751864385e-02
 840 -4.92222179432258711e-02  +8.17676770767715722e-02  +9.27713609162931635e-02
 841 -6.87909647157992216e-02  +6.70734413649907383e-04  +3.73224107446719217e-02
 842 -6.59009024930474058e-02  -4.09735683632726517e-03  +4.25358365671426181e-02
 843 -7.15743736070979242e-02  +3.63842096967260734e-02  +2.57220487057793386e-02
 844 -7.09887196276277888e-02  +3.28261706105411818e-02  +2.15736190061394106e-02
 845 -7.11325684033877331e-02  +5.13600272314280459e-02  +9.67734718040705738e-02
 846 -7.80168702494464517e-02  +5.19076213592209249e-02  +9.45412261742870907e-02
 847 -1.11425596439173977e-01  +6.32479344193829229e-02  +1.87106563318717792e-02
 848 -1.13159961797200212e-01  +6.88566953305326801e-02  +2.15515056594249542e-02
 849 -6.24849653958583148e-02  -1.96581606170240404e-02  +2.75634575032679789e-02
 850 -4.99033678493645133e-02  -2.86423536534577972e-02  +2.97286922091095050e-02
 851 -2.93921199075129966e-02  +2.35999130861575916e-02  +8.30847067176238296e-02
 852 -2.44438184828434275e-02  +3.06166233218952769e-02  +7.64058957323025256e-02
 853 -8.27763093115905235e-02  +2.74961236739756712e-02  +1.11346093599274013e-01
 854 -8.44672900394845411e-02  +2.11874262528812390e-02  +1.15567379749636753e-01
 855 -9.03758113672948754e-02  +2.84370709025644243e-02  +5.77824687454442029e-02
 856 -9.23782434009517844e-02  +3.22714697315542171e-02  +6.43937575779743032e-02
 857 -7.92222848321638695e-02  +8.61240555899350606e-03  +8.64736722298160149e-02
 858 -7.58309705388836436e-02  +8.85687961348607944e-03  +8.02017235086211755e-02
 859 -1.04138647668744880e-01  +4.48676482152384065e-02  +3.35721752018543554e-02
 860 -1.08996011372249277e-01  +4.47486061522971296e-02  +3.22327984506109097e-02
 861 -2.20553577759925561e-02  -1.71430778506330914e-02  +5.40187035123811804e-02
 862 -3.01590319320822718e-02  -2.89611974359190033e-02  +5.52934627818770924e-02
 863 +2.31291117242279076e-02  -6.22902110568060788e-03  +5.95159379061748969e-02
 864 +2.08506972923397302e-02  -1.17439926043511490e-02  +7.27554095658383970e-02
 865 -9.44627211654705673e-02  +6.40340102147596013e-02  +1.03032154507518001e-01
 866 -9.01638063790478339e-02  +6.76367863169554523e-02  +1.04562784223259181e-01
 867 -6.13287319657357805e-02  +7.56411331786867487e-03  +9.74875607383967335e-02
 868 -6.13218845073032690e-02  +8.06909150633664798e-04  +9.42980361535262213e-02
 869 -3.49869001089298526e-02  +1.36444959780114977e-02  +6.48356101338999347e-02
 870 -3.61477592410483217e-02  +2.00244531677394380e-02  +6.18832790630786528e-02
 871 -2.16149327274002684e-02  -1.23639521223045130e-02  +5.02766999576130247e-02
 872 -2.11480533997854825e-02  -5.65341717412138657e-03  +4.26848891565073038e-02
 873 -1.00117775119639985e-01  -1.65451765468892335e-02  +3.89438745087476237e-02
 874 -9.60333135573133434e-02  -1.81970125071604372e-02  +3.74550111282856424e-02
 875 -1.15128461883993435e-01  +2.46883517504543210e-02  -3.22295139977039555e-03
 876 -1.12849868499718606e-01  +2.80469604025934405e-02  -6.65510022737321114e-03
 877 -5.68975625803623333e-02  +9.15760790483177885e-03  +7.15002402867024600e-02
 878 -6.52168998895231722e-02  +1.11975825067268681e-02  +5.95240681788607659e-02
 879 -1.27875206741679098e-01  +3.08406352201454556e-02  +1.93990294833042282e-02
 880 -1.31728239411835063e-01  +2.88468299095493430e-02  +1.99378846022251754e-02
 881 -8.26026581001092358e-02  +9.78906777434666725e-02  +3.38696635285917688e-02
 882 -8.23573074684569723e-02  +1.07002777014489250e-01  +3.68816576016902722e-02
 883 -1.00789418908826769e-01  +7.29250260178015419e-02  +8.89119098220546578e-02
 884 -1.09014874405822415e-01  +7.79024180805527322e-02  +9.68856818061757386e-02
 885 -6.67973940769919505e-02  -1.83077210757755758e-02  +6.28284768435883184e-02
 886 -6.45685375252485622e-02  -2.68095287609018303e-02  +7.22928178776068714e-02
 887 -8.45178592312858523e-02  +9.32487109558601535e-02  +3.48923491550624104e-02
 888 -1.00959842605958278e-01  +1.04153984011023479e-01  +3.25637643652225209e-02
 889 -1.70081735518054084e-02  +2.36745411167178024e-02  +4.46211974415979123e-02
 890 -1.04358464869025620e-02  +2.50975740101032872e-02  +4.24982195732447193e-02
 891 -1.01126958048414206e-01  +8.20442196548271524e-02  +3.86985271757182489e-02
 892 -9.99386649585423531e-02  +8.18606017723045587e-02  +2.84759396765487983e-02
 893 -6.47303392013517248e-02  +6.09752459966394558e-02  +5.48076001449773545e-02
 894 -6.68237443379760127e-02  +6.45072775605663729e-02  +5.16966258744735591e-02
 895 -1.05885343333927850e-01  -4.54483624691999488e-03  +6.81459348262410287e-03
 896 -1.09488914373401733e-01  -4.60834825049963141e-03  +3.54950040966627283e-03
 897 -3.70056754629643214e-02  +1.22042885439555410e-02  +6.78387346373771766e-02
 898 -3.02483546723663621e-02  +1.41517619864168307e-02  +6.92490741415014155e-02
 899 -5.44304049854108310e-02  +1.76997442078559927e-02  +7.16357463822077517e-02
 900 -5.69750449787214883e-02  +2.19352187245295920e-02  +6.34536249207838660e-02
 901 -1.12274695145154306e-02  +2.50783541457885173e-02  +5.19871535680586708e-02
 902 -7.16325447380285196e-03  +2.10720759943084646e-02  +5.00040925973423700e-02
 903 -6.42436866595933881e-02  +7.96716215796924171e-02  +6.73704311610020951e-02
 904 -6.36503361432171066e-02  +8.21895459505391640e-02  +6.33315813234485436e-02
 905 +3.74966915707016582e-02  -1.77277078614800146e-02  +5.29089435091702406e-02
 906 +4.90963029777966575e-02  -1.45099921544958269e-02  +5.06995879432079674e-02
 907 -4.40929746287647972e-02  +3.53193758900133617e-02  +3.71021350939388997e-02
 908 -4.39197292627859781e-02  +4.07194437807510204e-02  +2.85881569291835634e-02
 909 -9.73118036636049094e-02  +6.59001418598344213e-02  +8.89478849257006460e-02
 910 -9.78217497704088890e-02  +7.00307299403050698e-02  +8.81434636840403157e-02
 911 -9.53782242614164555e-02  +6.38686818341600709e-02  +8.93611743980205070e-02
 912 -8.70036516532641108e-02  +8.07497574827189951e-02  +1.00843338578129646e-01
 913 -3.20894593766764130e-02  -7.01779789401465841e-03  +7.19163676564217452e-02
 914 -2.66696385666477624e-02  -1.59827355135275101e-02  +7.22959476851347399e-02
 915 -1.94543411341877477e-02  +2.34038431264127558e-02  +4.90180423064315723e-02
 916 -2.58232144183842688e-02  +2.83201630573495754e-02  +4.30240243698141664e-02
 917 -5.94054886191346387e-02  -2.31959848459385755e-02  +2.95454633184978506e-02
 918 -6.04620471309610386e-02  -2.85873253176895173e-02  +3.48613094926302630e-02
 919 -1.82820772255194129e-02  +2.13272694334474787e-02  +5.43971299951092335e-02
 920 -1.01997075666851629e-02  +1.48342235591506447e-02  +5.65605363593445487e-02
 921 -2.33292341928782003e-02  -1.50089320649658287e-02  +4.39547999864634067e-02
 922 -3.08416710397632840e-02  -1.44701101724570916e-02  +4.33640396404553555e-02
 923 -1.03293948790684931e-01  +1.81598296104699547e-02  +2.56312110569822428e-02
 924 -1.14542329487469133e-01  +1.97498952017531072e-02  +3.38215836295429340e-02
 925 +1.18583723585032001e-02  -1.74260375853072316e-02  +5.75176126062032847e-02
 926 +1.09814938719603964e-02  -2.71976804888328025e-02  +6.34014531166158246e-02
 927 +4.27130889195446572e-03  +1.33318731582758917e-02  +6.22637723982167324e-02
 928 +1.14726588452698473e-02  +1.86877248644944129e-02  +5.98363950047607548e-02
 929 -7.71583113559131395e-02  +6.54809599679405802e-02  +5.05459045822581471e-02
 930 -7.69081444555935190e-02  +6.97648157509280914e-02  +4.72392889244567515e-02
 931 -7.59421637337752142e-02  +3.43663554870101695e-02  +3.90019960960674011e-02
 932 -6.76691114550302536e-02  +3.49992699129893503e-02  +3.88359521364670390e-02
 933 -5.84564610263627604e-02  +3.23573128366918469e-02  +7.90849943247850518e-02
 934 -6.73911608274485180e-02  +3.02256050097035565e-02  +6.55024651100058614e-02
 935 -3.67440469264674260e-02  +1.41755211474414392e-02  +8.11115428886391432e-02
 936 -2.61876373316301987e-02  +2.17879381362168093e-03  +9.44325717643198781e-02
 937 -9.86170824284799408e-02  +7.58818901083250646e-02  +4.64555075669485229e-02
 938 -1.03425484011636371e-01  +7.29853879085038265e-02  +5.58833470631453430e-02
 939 -5.17876052189285424e-02  +2.98962496073207420e-02  +8.64735666326039432e-02
 940 -5.21433699776031601e-02  +3.63081958123786172e-02  +9.47851671143148250e-02
 941 -8.57182727688096391e-02  +3.23285622964572736e-02  +5.45800923617313846e-02
 942 -8.77649143591534148e-02  +2.95577312918728560e-02  +5.47078953944758750e-02
 943 -9.24263367733471203e-02  +1.41599334565822269e-04  +9.23116151302687399e-02
 944 -9.42233105114288760e-02  -1.11130738710535446e-02  +9.44184967926175039e-02
 945 -1.26334482501834877e-01  +3.06367394142309062e-02  +2.03533540167219092e-02
 946 -1.30850027950822040e-01  +3.78603437477661939e-02  +2.47415462236493730e-02
 947 -1.17757072837071930e-01  +5.73297102302027378e-02  +1.75529328497329475e-02
 948 -1.19371537222780183e-01  +6.12051407561313987e-02  +2.05690569531361486e-02
 949 -9.95409092088462150e-02  +2.85315439607044287e-02  +6.19368929423081901e-02
 950 -1.01136663279371639e-01  +3.03341839259620369e-02  +6.67689947368458048e-02
 951 -9.52070226816629506e-02  +9.82600605061062227e-02  +3.58438527485110750e-02
 952 -9.98368375865786445e-02  +9.72079476989879121e-02  +3.82453921874881322e-02
 953 -7.76299549593139071e-02  +3.73384544048556283e-02  +4.06899511123299390e-02
 954 -7.26853148126003906e-02  +4.27327175780856869e-02  +3.98611453488124379e-02
 955 -2.32018002677666542e-02  -1.41545698175884870e-02  +4.21479901678610894e-02
 956 -1.45519121106478348e-02  -1.18258973995663090e-02  +3.59840218971286610e-02
 957 -5.56351224149091161e-02  -3.22200111845064030e-02  +2.03635134949286326e-02
 958 -4.86979014414198330e-02  -4.05601715161694187e-02  +1.83927447597833776e-02
 959 -8.64280014728601165e-02  +8.94980392238952926e-02  +7.24655461977238430e-02
 960 -9.36383391610460802e-02  +8.38896669972790526e-02  +8.35225939715454613e-02
 961 -4.18866897819278466e-02  -1.10052420073071082e-02  +7.81092800794070674e-02
 962 -4.90676950224617908e-02  -8.45760471328738800e-03  +7.92484292126707512e-02
 963 -9.25321898188983111e-02  +5.33537355448872597e-02  +8.75330007001600408e-02
 964 -9.82261417103253154e-02  +5.23363849371824563e-02  +9.40996248394941198e-02
 965 -4.62300162164839407e-02  +4.18698358306952290e-02  +4.61355748558487863e-02
 966 -4.71840831402896288e-02  +4.24458113723436004e-02  +4.27113917575016530e-02
 967 -7.93963865855180778e-02  +4.23257658056474320e-02  +4.12552330498453593e-02
 968 -7.87448802106031770e-02  +4.93349567558205720e-02  +4.57195101246620286e-02
 969 -1.14700787154583747e-01  +5.06066997406435307e-02  +3.65077415838614555e-02
 970 -1.13122741798609427e-01  +5.46928725155552825e-02  +3.73549469464313222e-02
 971 -6.49324156297270555e-02  +3.14706431743507972e-02  +8.74122292369865078e-02
 972 -7.13116717917282178e-02  +3.19057215979101430e-02  +9.09799423592928952e-02
 973 -7.15261146390336194e-02  +4.75458662116819628e-02  +1.08316257739714247e-01
 974 -6.81944951144954625e-02  +4.57461836362368784e-02  +1.17153784508785497e-01
 975 -8.11727002750087107e-02  +1.00121133045464827e-01  +5.31289713484734971e-02
 976 -7.68185485789994460e-02  +9.95927009836356653e-02  +4.71028160261951767e-02
 977 -5.60566271239554340e-02  +3.13336601657812422e-02  +7.79761840774092774e-02
 978 -5.44227736017138045e-02  +3.72982637172135159e-02  +7.14775550538491872e-02
 979 -8.90180020865551508e-02  +3.22841308280666581e-02  +1.14566862164134559e-01
 980 -9.21040706438024936e-02  +2.98316954491070173e-02  +1.24283209105807091e-01
 981 -1.02853714622894332e-01  -1.83991876538670308e-03  +1.37475669498263869e-02
 982 -1.02334919753580292e-01  -4.74098606179741439e-03  +1.43806810294726268e-02
 983 -6.69093421760965645e-02  +5.93056600893623678e-02  +6.46344713927341219e-02
 984 -6.73252342371699342e-02  +4.48708148131631082e-02  +5.72590553071670519e-02
 985 -2.33263095220542470e-02  -1.76800725367866202e-02  +4.42929445966539839e-02
 986 -1.25502945970965250e-02  -3.06785766437245727e-02  +4.23173070432846798e-02
 987 -3.73008667792116347e-02  -7.34963977055499811e-03  +7.05093930266719737e-02
 988 -3.39657431409923910e-02  -1.45610384330713896e-02  +6.40001706207750098e-02
 989 -9.88429076011264063e-02  +3.89902121537656007e-02  +9.19106624570098230e-02
 990 -1.04515082476625429e-01  +4.09991230640569179e-02  +9.28989503941509420e-02
 991 -6.90113932244136724e-02  +3.23776464302756540e-03  +1.10687696792490645e-01
 992 -6.98088487588040540e-02  +6.15346845348855708e-03  +1.19484361230885155e-01
 993 -7.88713590263552117e-02  +4.09278225604827392e-02  +8.13462126286209619e-02
 994 -8.48699899737029029e-02  +4.34224676767591133e-02  +8.08332037277869203e-02
 995 -1.04765410179958177e-01  +4.51758935790477559e-02  +3.38818350836947654e-02
 996 -1.05071452354594017e-01  +4.38842358730694021e-02  +4.45665913269650896e-02
 997 -9.04197673592424256e-02  +5.46867431905645948e-02  +7.95620669977320089e-02
 998 -9.43816357487044372e-02  +5.74602851894926089e-02  +7.86625069495255208e-02
 999 -1.01790506484318935e-01  +5.56217690259116562e-02  +7.96797743393853064e-02
1000 -1.01965163770735195e-01  +5.32217294469497365e-02  +7.62267596176365025e-02
1001 -8.72592545905930272e-02  +1.24357110440080978e-02  +9.52705507578253674e-02
1002 -8.76387431683333246e-02  +9.22180511675298187e-03  +1.00122493428876996e-01
1003 -5.44024697913028932e-02  +7.63550881198694492e-02  +8.21985010057452448e-02
1004 -4.95625164167717847e-02  +8.09822006061600708e-02  +7.55727282829430774e-02
1005 -9.16060232258856799e-02  +5.72313177519519906e-02  +8.76959882802468838e-02
1006 -8.08910027491224343e-02  +6.22476435109957718e-02  +8.64177841285630605e-02
1007 +1.67614215892172916e-02  -1.70768797421369106e-02  +5.03147199492486805e-02
1008 +1.89685620567269959e-02  -2.00997582794164992e-02  +5.22429680857029316e-02
1009 -7.68645004780647012e-02  -2.60614002178599126e-02  +3.02883405637843807e-02
1010 -8.13518387189914871e-02  -3.20924637178634509e-02  +3.38941891031748904e-02
1011 +2.18163560201182875e-02  -2.40695357063758046e-02  +4.78193838108269750e-02
1012 +2.93952229407150011e-02  -2.80384075924857736e-02  +5.18428460108291134e-02
1013 -1.10410648318120183e-01  +8.61377855144232762e-02  +3.39432310435809279e-02
1014 -1.15338423956595826e-01  +8.59726321555289164e-02  +3.50177347818644291e-02
1015 -3.55037125810272261e-02  +1.63044025844862779e-02  +4.12164113565185175e-02
1016 -3.28389025884001859e-02  +1.39622308178023648e-02  +3.15371852922721949e-02
1017 -8.88895881532433402e-02  +8.99562355439771089e-02  +7.03393652340605080e-02
1018 -9.14779823013178173e-02  +9.27118343392542982e-02  +7.12955405899672323e-02
1019 -7.65945677676155984e-02  -1.82337310100219481e-02  +6.93561894243941990e-02
1020 -8.01481371138483695e-02  -2.34497746025346537e-02  +6.44372669399311676e-02
1021 -1.10945839247975478e-01  +2.94133638525759279e-02  +6.69133230919908562e-02
1022 -1.10524666311992051e-01  +4.43436629654556796e-02  +3.48538439330923627e-02
1023 -1.12505232021576168e-01  +3.75040257582955824e-02  +3.82897649537962473e-02
1024 -7.62115122367001685e-02  +7.47855153011334067e-02  +7.91849121329694927e-02
1025 -7.87021205142702518e-02  +7.96001780141907395e-02  +8.56663778545794230e-02
1026 +8.62528120312132038e-03  -1.67112095647377300e-02  +3.29336557090005658e-02
1027 +1.67749483491934082e-02  -2.21188096233969622e-02  +3.01219174777930983e-02
1028 -9.14989036542730033e-02  -2.45235919390249767e-03  +9.22344903055388188e-02
1029 -8.35800289270885594e-02  -8.69111055775630310e-03  +8.87131120384287847e-02
1030 -3.40227123107544951e-02  +4.05996899021710822e-02  +5.14896216124071382e-02
1031 -3.13502923309978768e-02  +4.12166742031626690e-02  +5.33001783148166278e-02
1032 +4.98359693223060021e-02  -5.31878485690280220e-03  +7.12526475515631030e-02
1033 +5.42625947353716914e-02  -1.85138573119612458e-03  +6.81341906101812639e-02
1034 -6.51559253516642012e-02  -7.06461607642089057e-03  +6.42292379874027236e-02
1035 -6.01028727614259031e-02  -9.75792838529921693e-03  +6.25015652546504069e-02
1036 -1.03192371855650639e-01  +1.45508007645816558e-02  +6.22604028522574168e-02
1037 -1.08243355227750346e-01  +1.90483709531537489e-02  +6.00421725367603007e-02
1038 -4.52415266092531798e-02  -6.93227140653221788e-03  +5.31139129810616964e-02
1039 -4.48323233967435758e-02  -1.24805823359892751e-02  +5.43453131617654545e-02
1040 -1.04577336809967017e-01  +9.00709111654609401e-03  +6.31005174215901049e-02
1041 -1.02792052051641922e-01  +4.13495504347622528e-04  +7.02589471499535378e-02
1042 -9.19526760505072760e-02  +7.82745088257271737e-02  +6.61179624614807171e-02
1043 -9.74684644447397358e-02  +7.71210326598299190e-02  +7.08132464517710752e-02
1044 -5.39315943252155969e-02  +5.68221947335787181e-02  +7.87264806407196871e-02
1045 -5.17609706007346806e-02  +5.71599816618261550e-02  +8.42249982066715086e-02
1046 -8.27737041323004380e-02  +2.79223363499407837e-02  +1.12357624213142479e-01
1047 -7.77883119518617966e-02  +2.83026533885943100e-02  +1.13990996109165965e-01
1048 -1.12509166179052947e-01  +9.93424190247366862e-03  +7.46850389992030350e-02
1049 -1.10580090053459687e-01  +1.25420266452182429e-02  +7.98278105636565788e-02
1050 -3.69487323526937403e-02  +4.67202479455202727e-02  +6.42797086485166064e-02
1051 -3.28745681151312377e-02  +5.43348812968219644e-02  +7.40577258767799312e-02
1052 -3.12994952352431341e-02  +8.10048275258905270e-03  +9.13143833162306517e-02
1053 -3.16584001354754188e-02  +8.57391522671034113e-03  +9.68217508551354328e-02
1054 -2.74161884863284612e-02  -1.26986114690285975e-02  +2.99849584300554937e-02
1055 -3.39234360901947557e-02  -1.13593045099448352e-02  +2.73717868034175429e-02
1056 +2.75532853591352253e-02  -1.01719536495097577e-02  +5.45916509564799632e-02
1057 +2.98597946097393409e-02  -7.35433396827213717e-03  +4.51995753476416365e-02
1058 -5.83345514780157434e-02  +9.36511207866214390e-02  +5.80118868409857866e-02
1059 -5.71672963431829814e-02  +9.89704500834679701e-02  +5.09308116891113716e-02
1060 -6.39448056683632887e-02  +8.27373131623889285e-02  +6.43974209174047740e-02
1061 -5.99110770593991315e-02  +7.81003993367540145e-02  +5.40000009682918350e-02
1062 -7.59846981326766230e-02  +4.67650179961449572e-02  +7.93046081640897960e-02
1063 -7.37452806498085645e-02  +5.43995178206708382e-02  +8.21147332769099347e-02
1064 -9.29347350069198164e-02  +3.53588747259474881e-02  +1.15625636369196760e-01
1065 -1.04833677413913459e-01  +3.41205350438022956e-02  +1.16701890990733498e-01
1066 -6.60047218033205513e-02  +7.02549479959006240e-02  +7.35783907596178760e-02
1067 -6.76362630927414832e-02  +7.60830655182320736e-02  +7.23126179391140878e-02
1068 -1.20340293940037452e-01  +3.49642021840772810e-02  -1.20233432367893825e-03
1069 -1.30533948715141290e-01  +4.77631154717463036e-02  -9.91780209287957196e-03
1070 -1.00369322332145391e-01  +4.77387273179748703e-02  +6.49184728467933903e-02
1071 -1.04775068735383378e-01  +4.41834716243604403e-02  +5.49588416859293077e-02
1072 -2.37720932240778919e-03  -1.20524749150958399e-02  +4.03607656548401611e-02
1073 +3.07018354399244244e-03  -3.24932590218269006e-03  +3.60225149672330699e-02
1074 -9.17793261924497589e-02  +7.61855613033680518e-02  +9.53881386428800104e-02
1075 -9.30702952130715994e-02  +8.10818143848562739e-02  +9.47131339423074592e-02
1076 -1.09969343660492769e-01  +1.50971156110633001e-02  +9.74589550230687135e-02
1077 -1.16892198738091035e-01  +2.01455975990904382e-02  +9.86042093516539403e-02
1078 -1.00175943226816101e-02  +9.36214319014035644e-03  +8.21395951980593703e-02
1079 -9.34406476756726063e-03  +1.20622264828251537e-02  +9.10642627488068152e-02
1080 -8.40217635467855987e-03  +2.67355160653706576e-02  +5.30529541859823955e-02
1081 -7.92660573842113129e-03  +3.11410158718248495e-02  +5.45745188174784832e-02
1082 -7.56305567171947635e-02  +6.14624962561587107e-02  +1.05046296771305434e-01
1083 -7.50959095591560849e-02  +6.30925382308425292e-02  +1.12378609206499988e-01
1084 -9.87686271495671064e-02  +4.15031582103748339e-02  +3.20312014818538646e-02
1085 -9.82288900683495059e-02  +4.43410090073725893e-02  +2.77583077177082846e-02
1086 +5.50501580433192042e-02  -6.89746557722272901e-03  +7.13160907941752797e-02
1087 +6.60258468727124709e-02  -6.73017449884813577e-03  +6.75352625473574913e-02
1088 -8.15079191438800726e-02  +1.84474603389579855e-02  +9.36533863563207836e-02
1089 -9.00548132768489024e-02  +2.12275697253195700e-02  +8.65870061514147915e-02
1090 -3.17423629158302550e-02  +1.63858805252744509e-02  +5.79075252302705332e-02
1091 -3.36813567430155406e-02  +2.65453111937305405e-02  +5.55909462284384925e-02
1092 -5.98510214423622761e-02  +9.24548915621239281e-02  +5.92953761474127941e-02
1093 -5.55726271652290660e-02  +1.00422932324660055e-01  +6.50696828435142760e-02
1094 -7.11932407998914218e-02  +4.05636947040274171e-02  +2.16248472221756416e-02
1095 -7.50985653292603472e-02  +4.77714888637664481e-02  +1.69133236281907746e-02
1096 -1.05270360458464551e-01  +4.92993183371642565e-02  +2.94495347848067052e-02
1097 -1.07032135104242171e-01  +5.18998365109368115e-02  +2.71560092740574764e-02
1098 -1.22047801651288576e-01  +6.02378106290121576e-02  +4.57780958006479347e-02
1099 -1.17175354706517909e-01  +6.04650988827527547e-02  +5.28104892024636521e-02
1100 -1.14344639146498186e-01  +1.75248351078376489e-03  +1.86617748702168525e-02
1101 -1.19096749391870732e-01  +5.49164709701649694e-03  +1.97780436655833960e-02
1102 -1.06832484440500960e-01  +3.32431238810255228e-02  +8.32555657168750352e-02
1103 -1.04580794916624351e-01  +3.06827797201252410e-02  +8.82769471561098279e-02
1104 -2.15737232907705322e-02  -2.04346367820365631e-02  +4.35367735293143918e-02
1105 -2.28327067103766407e-02  -2.42498156120293656e-02  +4.21861892590479973e-02
1106 +3.76620848538546799e-02  +1.12949849870865818e-02  +7.02678622015768251e-02
1107 +4.51308218916415746e-02  +1.38431429908192315e-02  +7.14942063357327379e-02
1108 -9.30392186262372772e-02  +7.21470113485302850e-02  +9.19677261790936146e-02
1109 -9.04016761897013799e-02  +7.71784701709203463e-02  +8.75402072130265774e-02
1110 -6.56307489619555595e-02  -8.81387638388570274e-03  +8.37850771045811071e-02
1111 -7.06604432966953383e-02  -1.63927809596012240e-02  +8.45387144537253360e-02
1112 -1.24788502898357634e-01  +4.33049665461230013e-02  +6.63898644755269579e-02
1113 -1.26908927751864381e-01  +4.83296609695487711e-02  +6.69928974229746094e-02
1114 -1.14888659863274248e-01  +2.70377313775438492e-02  +8.52426858410872262e-02
1115 -1.22409764869199827e-01  +2.23278994913808197e-02  +8.29452082451902634e-02
1116 -1.53712251610224736e-02  +2.82849393773581259e-02  +8.49397258429845092e-02
1117 -6.06831629738792400e-03  +2.89944196882833162e-02  +8.61782231655326136e-02
1118 -1.16274077795542788e-01  +2.37048180603883253e-02  -7.10285278551428794e-03
1119 -1.17836485399110194e-01  +1.11442725056948074e-02  -8.04870623937399901e-03
1120 -1.12396251573311984e-01  +2.39652494452696277e-02  +8.71432409585135709e-03
1121 -1.14938466607903605e-01  +2.73078203233056219e-02  +7.24624105543671300e-03
1122 -1.29186465227036335e-01  +6.26686940774372342e-02  +3.60313437237763864e-02
1123 -1.34082531157723006e-01  +6.12391366338689846e-02  +2.68157434750354411e-02
1124 -1.10400192982686093e-01  +5.20592108302182430e-02  +8.59169635303805301e-02
1125 -1.12722416688135610e-01  +4.62253291650676079e-02  +8.31387232940924426e-02
1126 -3.29285644919337303e-02  +9.42345029533975947e-03  +8.80725401850171313e-02
1127 -3.11723829534276443e-02  +5.97699530628521825e-03  +8.73704364671483297e-02
1128 -4.20806327926184862e-03  -1.67433420757948023e-02  +3.19620236000823926e-02
1129 -1.05546751757576093e-02  -2.12731644565451912e-02  +2.51263503952709050e-02
1130 -9.20252469279158186e-02  +4.32947322485347924e-02  +1.68836782039261286e-02
1131 -9.14163611745395233e-02  +4.64347208193255367e-02  +1.52615963892490571e-02
1132 -4.33384065278672528e-02  +1.18666296640637377e-03  +6.14266757172307193e-02
1133 -4.79456482518508531e-02  +8.77235934781542444e-03  +4.92799752407681035e-02
1134 -1.20453572551829868e-01  +3.75461405179755084e-02  +9.24111739142259906e-04
1135 -1.25382417623358139e-01  +4.45392857363852562e-02  +6.36264902718714637e-03
1136 -7.32900592628089320e-02  +3.71124404598204569e-03  +4.42236670266118598e-02
1137 -7.18551007592548446e-02  +1.46742015259449226e-03  +4.71124271001390968e-02
1138 -9.87673187583509860e-02  +2.96408705642504655e-02  +4.48983061307151252e-02
1139 -1.04332735974567284e-01  +3.29557362430897005e-02  +5.10699747409258109e-02
1140 -4.03729943446827430e-02  +7.27231781149303008e-02  +6.71879277338937597e-02
1141 -3.28886549046523285e-02  +7.13725146040445901e-02  +6.79127209613837463e-02
1142 -1.05728587455791598e-01  +7.59825589532560439e-03  +6.09650908910042144e-02
1143 -1.10026043898739656e-01  +8.34346622049049122e-03  +6.02424964351948311e-02
1144 -3.38239782489868843e-02  +4.93284954592437819e-02  +6.77142580217613838e-02
1145 -2.76067941652212885e-02  +5.03094118521994621e-02  +6.80153911523239812e-02
1146 -8.58354215716046060e-02  +2.59434428113878429e-03  +9.81475612817744314e-02
1147 -7.94306317456383859e-02  +2.09331283492311107e-04  +1.01978473619315516e-01
1148 -9.75166884119928329e-02  +1.26951166882742304e-02  +9.67551270401185298e-02
1149 -1.01829604109924615e-01  +8.57452438883538580e-03  +9.31217856444217229e-02
1150 -4.17994165598919304e-02  -1.09366561954604181e-02  +7.93878542077127158e-02
1151 -3.79243810130936373e-02  -1.00137334208056580e-02  +8.20330156779137121e-02
1152 -6.98297499676546751e-02  -1.41368859855552174e-02  +8.45974727441645563e-02
1153 -7.69547139657529716e-02  -2.23988996760477593e-02  +8.66829317122482373e-02
1154 -8.16172958042802182e-02  +9.90830190408030914e-02  +5.71238802459938522e-02
1155 -8.32512732804111671e-02  +9.63751525917350277e-02  +5.46582524743339446e-02
1156 -6.77054303013838316e-02  +4.45834858010695501e-02  +1.03833613285134907e-01
1157 -6.52361463684078963e-02  +3.01850812532332632e-02  +1.23648695252879040e-01
1158 -8.86984434812922579e-02  +5.60429653041344469e-02  +7.80758799497732053e-02
1159 -8.47913263171479054e-02  +5.49022965550482120e-02  +7.39375896364268537e-02
1160 -8.00853072552705769e-02  +8.70289645970455383e-02  +7.02755491775486213e-02
1161 -8.13582352709014550e-02  +9.09973312160711895e-02  +6.97929427994081336e-02
1162 -6.11340705816534047e-02  +3.39973401481983434e-02  +7.98153611160048182e-02
1163 -6.42186674905224769e-02  +4.03723728197878731e-02  +7.76031501618979075e-02
1164 -2.89601952119539208e-02  -1.44022415022975366e-02  +2.71484673736696221e-02
1165 -3.60867397104049845e-02  -2.01160623133653689e-02  +2.29466483978624063e-02
1166 -7.13871779536842249e-02  +2.45273828008948057e-02  +1.00935601621545537e-01
1167 -6.91982955122534688e-02  +2.06825019687768633e-02  +1.01697341603129418e-01
1168 -1.09248428909383258e-01  +5.42380117325379149e-02  +8.54472614991788615e-02
1169 -1.12804713676209908e-01  +5.50463854727640048e-02  +8.52607360932282482e-02
1170 -8.97174842939770095e-02  +5.80251158142706044e-02  +7.33457577822066858e-02
1171 -8.55902466923816607e-02  +6.19424110041671278e-02  +6.90343951266538108e-02
1172 -1.22009178803248255e-01  +2.51588515304244781e-02  -1.43176089886155426e-02
1173 -1.22519479343727117e-01  +2.88149113675822133e-02  -2.17184477994844007e-02
1174 -1.15530435941363016e-01  +2.40137092206489412e-02  -4.96542624647296638e-03
1175 -1.06362214035422301e-01  +1.99120419229214599e-02  -8.29857143902072020e-03
1176 -1.12873048450840438e-01  +2.39940931983016782e-02  +2.24104336357971168e-02
1177 -1.12755576783142769e-01  +3.44451336009786654e-02  +2.73459721261779497e-02
1178 -2.33810318502015169e-02  +1.91704754783284977e-02  +5.56924191321521433e-02
1179 -2.14381039261392764e-02  +2.64103812843244599e-02  +6.18832607232486509e-02
1180 -4.15849825728916433e-02  -2.43637299778414751e-02  +6.64959151220348155e-02
1181 -4.46757145386445578e-02  -2.91308373790808289e-02  +6.71633729576396610e-02
1182 -1.51881838767224716e-02  +2.85532815859149934e-02  +5.17813484876382332e-02
1183 -1.90919100383865718e-02  +3.76659623654092973e-02  +5.10618089740598816e-02
1184 -7.81106075522231408e-02  +6.64134954499518565e-02  +4.93538032989386602e-02
1185 -8.31998478799196861e-02  +5.74149778034643704e-02  +3.73732674463198647e-02
1186 -8.83516963487019219e-02  +4.43844429458942549e-02  +8.31562964455749010e-02
1187 -8.76946537151584993e-02  +4.47527802869081351e-02  +8.98120547564246058e-02
1188 -4.94102071109524324e-02  +1.92877188644350883e-02  +7.63820517402899052e-02
1189 -4.55386385381985545e-02  +1.75074940356608547e-02  +7.27756873530879950e-02
1190 -6.91494179535325632e-02  +2.35388785987126516e-02  +1.07697298036327993e-01
1191 -6.42083604177250272e-02  +1.99481387857547085e-02  +1.19252775101424818e-01
1192 -1.02719145047430779e-01  +7.42715424558032522e-02  +4.42203768570745837e-02
1193 -1.07084309031890326e-01  +6.94176361502671924e-02  +3.79268350343004157e-02
1194 -9.55149631725656367e-02  +1.44839135282888074e-03  +4.95329972059846968e-02
1195 -9.55528523648773442e-02  +1.67246853119929297e-03  +4.27477519555933827e-02
1196 -8.84643230326734586e-02  +1.29665771347156934e-02  +5.25892361486329230e-02
1197 -8.68365168789023562e-02  +1.27157782339650961e-02  +5.92936024372109280e-02
1198 -7.67643651306314789e-02  +2.42076807497511766e-02  +5.15819469890169899e-02
1199 -6.80796976041936203e-02  +2.43186788579551338e-02  +5.11170524900858500e-02
1200 -4.70826850615961787e-02  -1.08978701100303256e-02  +4.80283573627358837e-02
1201 -5.21233428068142227e-02  -1.50881329964205266e-02  +4.65384349044702869e-02
1202 -7.19923425806225925e-02  -1.90295584376531518e-02  +3.03623695963751820e-02
1203 -7.60789640756904667e-02  -1.83340220281836899e-02  +2.99943599289663396e-02
1204 -6.62667666770541675e-02  -2.14537865196965973e-02  +5.56467687746152462e-02
1205 -6.28532324147257765e-02  -3.12274855332760129e-02  +5.93143144386654858e-02
1206 -2.40423100910699301e-02  +1.35672048945345240e-02  +4.73735612359824088e-02
1207 -2.33901949671361693e-02  +7.06456176728361383e-03  +3.23244583838130581e-02
1208 -5.71252024083701501e-02  +6.05038113630498864e-02  +6.94900397906084849e-02
1209 -5.46832445917940918e-02  +6.62347420654426922e-02  +7.33089617322153497e-02
1210 -8.79873273753533358e-02  +6.91561909119477354e-03  +9.50717727571665921e-02
1211 -8.51095731527886923e-02  +3.80503249050767080e-03  +9.13090443238601529e-02
1212 -6.79397966147344406e-02  +3.74287843781411292e-02  +7.84388896942764813e-02
1213 -7.28779455120888431e-02  +3.50603413020662349e-02  +8.18466097684048821e-02
1214 -5.25111919794809187e-02  +2.15638463645640467e-02  +8.89712827997766603e-02
1215 -4.82461098894773829e-02  +1.84833572177017375e-02  +8.66599174903485009e-02
1216 -1.12260765199846624e-01  -1.19265616874035980e-02  +1.93054668768098021e-02
1217 -1.01608794816952466e-01  +7.78377983793450134e-02  +8.83909850838588140e-02
1218 -1.03313489745760059e-01  +7.91861689536594304e-02  +8.97784148091203688e-02
1219 -8.77071147444219573e-02  +2.38538914613590398e-02  +4.58928320307987608e-02
1220 -9.40847874870074513e-02  +2.30173204810761971e-02  +5.14728934043216443e-02
1221 -1.01152488783951083e-01  +9.04187476699505194e-02  +4.47797593030469648e-02
1222 -1.04098189179554448e-01  +1.01691417218554001e-01  +4.62578053521445071e-02
1223 -6.25569735412199318e-02  +6.36412906344043482e-03  +9.88065887171372254e-02
1224 -6.38188313578820360e-02  +8.62790072817981764e-03  +1.06343393170702405e-01
1225 -6.74192364899564994e-02  +4.63006353896088657e-02  +9.79897163529710041e-02
1226 -6.55938350704812073e-02  +5.04698935215767489e-02  +9.56350890752623584e-02
1227 -5.02358331506347622e-02  +3.23812237418613577e-02  +9.16873483320222726e-02
1228 -4.58754032820668442e-02  +3.19033808638921682e-02  +9.78747411799050782e-02
1229 -6.60617105767209722e-02  -1.42706689931957446e-02  +6.01007618858164297e-02
1230 -6.10826389872300285e-02  -1.80244873249538091e-02  +5.88092894306619443e-02
1231 -1.09400705276943566e-01  -1.06951351107720926e-02  +4.71701041285090897e-02
1232 -1.19093850024826392e-01  -7.34897664441057710e-03  +4.54421654149317414e-02
1233 -9.37902096107232214e-02  +1.67251926569451817e-03  +5.69147729729924945e-02
1234 -8.62785533013563921e-02  -6.26796668502761604e-03  +5.46027849520129768e-02
1235 -9.95530065806925629e-02  +1.01611417725166672e-02  +5.99628399739979487e-02
1236 -9.59861834326862784e-02  +5.38928673414407894e-03  +6.93340437943591043e-02
1237 -1.21396396637015735e-01  +3.59315982660757954e-02  -1.74108703182378937e-03
1238 -1.27078322150339845e-01  +3.60983573376845029e-02  -1.27368677969414540e-04
1239 -1.22926451291233613e-01  +6.36123641135916407e-02  +1.22110003286058436e-02
1240 -1.27839011521695189e-01  +6.97801593371193823e-02  +3.65587615630026631e-03
1241 -8.26240897821195336e-02  +9.83377206869079923e-02  +3.32910457589707109e-02
1242 -7.71422942003549134e-02  +1.00265539529473868e-01  +3.09704129596467016e-02
1243 -5.15506681548825590e-02  +9.05001729585496600e-02  +6.80363916818039066e-02
1244 -4.39811607867780646e-02  +9.29095388435178526e-02  +6.53054293999946606e-02
1245 -7.96937707720104527e-02  +9.66514244837264058e-02  +8.49658581178097672e-02
1246 -8.56921385836647842e-02  +1.01242840459913483e-01  +8.65126564804439835e-02
1247 -1.08413252370315821e-01  +2.89294258791440578e-02  +3.41348692740397943e-03
1248 -1.05960402486513700e-01  +2.72857513083715440e-02  -1.07692005144031802e-03
1249 -1.11896866168346182e-01  +5.01522800072089561e-03  +6.81919789732042259e-02
1250 -1.21279843505693014e-01  +2.01189889563314515e-03  +7.13257278737308154e-02
1251 -2.26903795361643769e-02  +3.07179057901161299e-03  +7.34029690661396755e-02
1252 -2.31033124788440902e-02  -2.81831809695211192e-03  +7.77336859868053981e-02
1253 -3.61134316025918042e-02  +1.92006749531964081e-02  +7.97508748892469116e-02
1254 -3.99958097242486751e-02  +2.16035297580796301e-02  +9.09539574359437553e-02
1255 -7.04495595771572891e-02  +8.05868428181620577e-03  +4.07677937137761806e-02
1256 -6.24365120669060775e-02  +7.21281437224437390e-03  +4.26845843456895094e-02
1257 -1.24430086361641185e-01  +4.98277327212635068e-02  +2.80415787783370417e-02
1258 -1.28577178107370405e-01  +5.56946434561169101e-02  +2.38062389260950621e-02
1259 -1.92271327251232610e-02  -7.64178589372702197e-03  +6.20211469036855700e-02
1260 -1.59889870239292402e-02  -1.19096046696826642e-02  +6.02791318510073892e-02
1261 -6.89536953712152623e-02  +8.05854932374161642e-02  +7.34727911391161587e-02
1262 -6.90816880100025149e-02  +8.59173143493565383e-02  +7.38938639660670776e-02
1263 -9.06509753056466833e-02  +9.50634172355090991e-03  +2.19642670383545305e-02
1264 -8.40422582076238989e-02  +8.21876181230519684e-03  +2.15603841549452530e-02
1265 -9.60871121045293597e-02  +5.28323938401095011e-02  +8.49887339573951184e-02
1266 -9.91859563280313022e-02  +5.64763058772665416e-02  +8.55389618130622947e-02
1267 -1.06742529423802329e-01  +1.48245985480969442e-02  +9.79247277695504542e-02
1268 -1.07926706655054438e-01  +1.76438959141752318e-02  +9.93294004191007246e-02
1269 -4.20998839875359326e-02  +3.92521299519153558e-02  +5.84074202637130044e-02
1270 -4.12196289500965929e-02  +4.41191690448868926e-02  +5.91379980092380381e-02
1271 -5.64821016471034609e-02  +4.67630656808566067e-02  +1.08668145483719281e-01
1272 -5.45080984329090953e-02  +4.16846098984593877e-02  +1.13979302167323451e-01
1273 -5.09364883652011491e-02  +4.43363492899511297e-02  +4.31495801926347622e-02
1274 -5.61242872974628132e-02  +4.06656269962638109e-02  +4.12699606005149031e-02
1275 -1.00763985516407722e-01  +8.81125029552237565e-02  +7.40164959289765639e-02
1276 -1.06101905621043296e-01  +8.28392910677384631e-02  +7.36802795326982479e-02
1277 -4.30678867507652274e-02  -1.97708418331623663e-02  +7.42921568999083404e-02
1278 -4.21848895245141228e-02  -2.22941672098014056e-02  +8.02703783850315100e-02
1279 -9.27310433832239794e-02  -1.10657345408579876e-02  +4.31824608055535950e-02
1280 -8.89732892785860957e-02  -2.16851249681817466e-02  +4.29759539636456189e-02
1281 +3.09761273552933147e-02  +5.40871788186847446e-03  +6.58301880740870815e-02
1282 +2.33765380316691834e-02  +8.82385752266892295e-03  +7.23322569187398595e-02
1283 -2.90439989755525187e-02  -1.14859139539736643e-02  +2.83348405967097615e-02
1284 -2.99743312743603676e-02  -6.55630511552386230e-03  +2.13325849709540376e-02
1285 +1.56010980479964478e-02  -1.57731772841259721e-02  +5.10040086026958411e-02
1286 +1.14022249769529932e-02  -3.00031972196625994e-02  +5.22275406687359028e-02
1287 -2.90390427339311946e-02  +2.83559138702492476e-02  +9.22127366862408177e-02
1288 -3.44231853307062491e-02  +2.73545184827977163e-02  +9.74467029392723089e-02
1289 -3.75174095252361409e-02  +1.55832089029974783e-02  +4.58839863719258112e-02
1290 -4.29954442561318040e-02  +2.03880183358589179e-02  +4.26999796053298408e-02
1291 -8.08100302494576539e-02  +2.83994461349032605e-02  +1.18771802570906276e-01
1292 -7.31530360591928080e-02  +2.91588717520931059e-02  +1.22101350028825814e-01
1293 -5.23177121388578442e-02  +4.43295927709303622e-02  +3.60916678649469413e-02
1294 -5.60912462465954359e-02  +4.21616567038585119e-02  +2.77756060116861013e-02
1295 -6.53379087357585098e-02  -2.61363815061075831e-02  +2.30136462474825505e-02
1296 -6.96519106034265145e-02  -3.41942363608365441e-02  +2.41450231280939467e-02
1297 -7.43224667953381185e-02  -2.40727949957320921e-02  +5.52201568981789959e-02
1298 -7.31680523873654010e-02  -3.08098623644916976e-02  +5.14088885789816263e-02
1299 -6.35843233741645031e-02  +9.23654717833518324e-02  +5.95850446814112089e-02
1300 -6.53835207598511964e-02  +9.37995168379906069e-02  +5.79782929192789384e-02
1301 -7.68312489066193538e-02  +3.38010840854297209e-02  +4.95689594768762010e-02
1302 -7.95232913976442191e-02  +3.49687990927233724e-02  +5.23780766302453238e-02
1303 -2.56230526810979041e-02  -2.20216030222886404e-02  +5.61276725930089232e-02
1304 -2.68205106021245157e-02  -2.33299826624713720e-02  +6.03979075921386721e-02
1305 -9.93490270375651380e-02  +1.81992867640581313e-02  +3.79944018618359886e-02
1306 -9.71861141310705889e-02  +1.72963837807712933e-02  +3.95422100628797721e-02
1307 -1.04652730955353657e-01  -5.39412652148315024e-04  +1.13638294196552400e-02
1308 -1.01161364827896963e-01  +6.78470877596942020e-03  +5.19757183452824713e-05
1309 -7.50472327253206700e-02  -7.75623536497790662e-03  +3.59136738800632099e-02
1310 -8.34671654915699057e-02  -1.26810196486340284e-02  +3.47139100914731769e-02
1311 -1.09414233301998232e-01  +3.24149797839472301e-02  +8.44534590392022888e-02
1312 -1.18038775402642016e-01  +3.66713351501011045e-02  +9.84704156846882284e-02
1313 -5.54814792026967346e-02  +1.22605185715644605e-02  +7.27110895260782986e-02
1314 -5.19742941485180424e-02  +5.47464328144917599e-03  +8.22830955761187088e-02
1315 -7.00577227719571261e-02  +2.12296330095448245e-02  +8.90327430444225187e-02
1316 -7.11344456689120413e-02  +1.45322953948417814e-02  +8.53071849140706329e-02
1317 +3.57899290539237039e-02  +6.54082914751869145e-03  +5.79083378419558981e-02
1318 +3.75049495344206354e-02  +5.63824742616603897e-03  +5.24575155625771686e-02
1319 +1.89043378455339937e-02  -5.48735747793610302e-03  +4.40005902187413367e-02
1320 +1.87386409102526831e-02  +7.20688534963251468e-04  +4.11727879548056674e-02
1321 -9.40391852974308273e-02  +4.40664138179948858e-02  +1.35111123027019595e-02
1322 -9.94404070902613207e-02  +4.80688186249555519e-02  +9.89953505188332673e-03
1323 -9.90956653846779001e-02  +6.95744559421464376e-02  +8.94436693367189339e-02
1324 -1.01504163474798931e-01  +7.11883615784657114e-02  +9.60830915824669174e-02
1325 -2.93293851354262426e-02  -1.41688510372885868e-02  +7.37892931014267339e-02
1326 -2.81170087470489841e-02  -2.17130551767534541e-02  +7.77389948821496507e-02
1327 -1.22954937670424855e-01  +2.82419949408636121e-02  -3.05786354175606491e-02
1328 -1.28179443430256584e-01  +3.26864658206754630e-02  -3.03298139121291888e-02
1329 -6.28841592289351298e-02  -2.97726673368778824e-02  +4.50825749894085831e-02
1330 -6.19508145581558686e-02  -3.55559797976112077e-02  +3.88188347589994084e-02
1331 -1.67555999877376169e-02  -1.73831263513915639e-02  +7.10380496692135655e-02
1332 -1.41754325190691470e-02  -1.98956199401417767e-02  +7.20846327519666930e-02
1333 -7.37513223385073274e-02  +3.44237087706966982e-02  +3.35531947176745046e-02
1334 -6.82554083176847431e-02  +2.67249701807608202e-02  +3.07065604919431155e-02
1335 -9.61947044249563538e-02  +1.56562529875003686e-02  +2.94444518224183729e-02
1336 -9.28279358752241712e-02  +1.66932143646265005e-02  +2.41912720798444954e-02
1337 -6.01880701745864943e-02  +7.16097284756158914e-02  +7.84685039021137815e-02
1338 -5.63227180177418088e-02  +7.57323769283163306e-02  +7.69461393667397187e-02
1339 -3.57269899118246165e-03  -2.25236393796023858e-02  +5.91692319331111466e-02
1340 -2.42551064833946835e-05  -2.70723010503674567e-02  +6.50774726743077875e-02
1341 -6.65822612939522135e-02  -1.89479070208973706e-02  +5.70097126001364377e-02
1342 -6.60891968425533632e-02  -1.74019719032465700e-02  +5.06057345159000305e-02
1343 -9.77287139150672390e-02  +8.85223206528461676e-02  +7.13401043033284055e-02
1344 -1.13389529559604380e-01  +8.01441375264796280e-02  +6.31031316425344213e-02
1345 -1.09071866117424199e-01  +3.50646351597591541e-02  +1.35376917703391043e-02
1346 -1.13766872384887391e-01  +4.14106586076531877e-02  +1.52062343455547765e-02
1347 -1.28117744325308675e-01  +4.67710045377492320e-02  +3.61805934568082063e-02
1348 -1.34550308818192688e-01  +5.01058114733949692e-02  +3.94754856198495027e-02
1349 -2.10311733152482652e-02  +5.60542283270269812e-03  +7.41116441694663897e-02
1350 -2.24072314608530845e-02  +1.21586591553832762e-02  +7.52121997133046727e-02
1351 +2.65862130322265348e-02  -1.01394529652891162e-02  +5.48706397226452133e-02
1352 +2.70288831187547214e-02  -1.52402815127561271e-02  +5.28896302808063504e-02
1353 -9.25738720942850951e-02  +2.10465879611362108e-02  +3.02793924565083611e-02
1354 -9.27187762079006161e-02  +2.57735549670690470e-02  +2.81246691677132302e-02
1355 -7.52420800491964692e-02  +8.23883105655472681e-02  +7.15866468717158838e-02
1356 -8.25237284688817158e-02  +7.97101559452214337e-02  +7.77514397432459564e-02
1357 +4.23683793920031915e-02  -1.70371159043751705e-02  +5.36214753145305492e-02
1358 +4.70180968042964789e-02  -1.77907234633857235e-02  +5.90158379954270548e-02
1359 +3.21723209406944780e-02  -1.23530095204244031e-02  +6.79153381725395022e-02
1360 +3.30911211516293838e-02  -1.48965613062588889e-02  +6.62159878976641275e-02
1361 -3.42206567837686770e-02  -2.72979579568336170e-02  +4.09263415511649797e-02
1362 -4.17299537620051675e-02  -3.74358634058280723e-02  +3.15603235238651331e-02
1363 -1.21378778890302991e-01  +2.84134047583181788e-02  +2.16562612829272506e-02
1364 -1.26692807708510435e-01  +3.14300043461171463e-02  +2.85569811403693814e-02
1365 -5.06287162433303670e-02  +3.69098055720252574e-02  +8.13654034242394797e-02
1366 -4.94410628156524701e-02  +4.52123001173299205e-02  +7.69669159437969819e-02
1367 -1.06440168153865020e-01  +5.19465395527584917e-02  +6.35034081428088315e-02
1368 -1.11865798114142823e-01  +5.34545232142745602e-02  +6.70292281747494473e-02
1369 -4.62004046600281160e-02  -2.15290049826930494e-02  +7.57922378946549041e-02
1370 -5.30890589085985035e-02  -2.20232897729395471e-02  +8.20529790668529380e-02
1371 -2.76674790970725913e-02  -3.18776447681205569e-02  +2.80620668461388258e-02
1372 -3.32010224744562973e-02  -3.74856490121424149e-02  +2.06803954713182560e-02
1373 -9.12499783154532007e-02  +9.53028724995968052e-02  +7.87957912306757047e-02
1374 -9.54277089784152932e-02  +1.01460698699740615e-01  +8.08444987901306700e-02
1375 -8.01037531866355401e-02  -2.53535834655237782e-02  +5.34196405389472107e-02
1376 -9.04193526423869992e-02  -2.57008016543596243e-02  +5.68079819727660973e-02
1377 -7.81019570671820929e-02  +7.31297654987175805e-02  +4.89566105047598288e-02
1378 -7.21156538272944569e-02  +7.56276089747538599e-02  +5.05006154797829621e-02
1379 -7.24416952045614931e-02  -1.32378372488693597e-02  +6.91196755555212594e-02
1380 -7.17130344379980911e-02  -1.70031556998836431e-02  +7.07805085823553920e-02
1381 -8.24563755166778795e-02  +2.37889566271120984e-02  +1.14144240986493062e-01
1382 -7.95252339334322905e-02  +1.48763012103792676e-02  +1.22436482877153932e-01
1383 -1.91712752339608661e-02  +2.72682949711747571e-02  +8.34735751271033916e-02
1384 -1.12459647782115150e-02  +3.58074016183740698e-02  +7.10430260039404404e-02
1385 -1.00212348228849668e-01  +1.85179803037742244e-02  +2.84558545637617968e-02
1386 -1.05267969348552287e-01  +2.01475296123608989e-02  +3.06306725690984015e-02
1387 -5.82453596823548983e-02  +7.47308172237473728e-02  +8.38051496462867279e-02
1388 -5.22009846474990116e-02  +6.69523491640362095e-02  +9.06238723210022468e-02
1389 -1.01681771545714866e-01  +8.04143804826637915e-02  +3.28786877983202816e-02
1390 -1.04078364899788958e-01  +7.47992911534954841e-02  +2.74276669627906457e-02
1391 -8.38936795123636919e-02  +1.89720747680143381e-02  +6.69572625641718516e-02
1392 -8.98296371746983846e-02  +2.27214677738932086e-02  +6.91623349483797695e-02
1393 -5.34042038613002645e-02  +9.36532365142375978e-02  +5.76976723105529984e-02
1394 -4.61725580055526719e-02  +9.07167782349027618e-02  +5.60218341442225015e-02
1395 -7.49699849477034053e-02  +2.33849305465023208e-02  +5.90456093249214706e-02
1396 -7.58801487277530468e-02  +2.16554727867491158e-02  +6.35008102784972023e-02
1397 -9.85864919499392089e-02  +3.27523170838459618e-03  +9.22408330496803097e-02
1398 -9.99458822445817852e-02  -1.70921454759990609e-03  +9.03912638723367162e-02
1399 -1.00961152663817458e-01  +7.23121277392778650e-02  +5.03561645652412584e-02
1400 -1.04550416851056427e-01  +6.39460946658996637e-02  +5.26641233392043454e-02
1401 -4.10465795351008245e-02  +4.71725285535548669e-02  +4.58277114466601049e-02
1402 -3.78802589660134012e-02  +4.79823493506576701e-02  +3.96144868234376071e-02
1403 -1.32735663439391459e-03  +9.54673951702925410e-04  +5.91572231846541619e-02
1404 -1.77322084932066571e-03  +3.77956262426538091e-03  +6.44329552572182329e-02
1405 -5.37953736232439916e-02  +1.79496448801953652e-02  +7.27162647332769557e-02
1406 -5.72205256589941938e-02  +1.44297677389319725e-02  +7.65420377300486676e-02
1407 -7.09519548766951447e-02  +3.99916236365589935e-03  +1.14763506756344225e-01
1408 -7.69948394593540086e-02  +1.86661439844332472e-03  +1.19365536415689658e-01
1409 -7.40455053511451244e-02  -6.46273132027178586e-03  +3.65861719035954283e-02
1410 -7.71010794547395267e-02  -1.29473948677265947e-02  +4.33433783709708600e-02
1411 -6.73375523944516607e-02  +2.83014123197116579e-03  +1.08574463480074573e-01
1412 -6.38888905897441878e-02  -1.11617672438862306e-03  +1.14270809227753858e-01
1413 -1.15772493477688851e-01  +2.83906366137701462e-02  -1.29527684656778469e-02
1414 -1.18832802180618702e-01  +3.21624479199267774e-02  -1.45820196602021567e-02
1415 -1.02871001516075727e-01  +1.29644499958722018e-02  +9.82722840054896241e-02
1416 -1.07466149125036131e-01  +6.74795916860126965e-03  +9.85690044272936050e-02
1417 -9.21619829377982452e-02  -9.77373811854574150e-04  +9.19938598524761425e-02
1418 -9.76733624204868117e-02  -8.36167256711605258e-03  +8.26400667103630165e-02
1419 -9.44826133767529275e-02  +5.77974618447473706e-02  +9.73657554776274359e-02
1420 -1.02981759334516226e-01  +6.31106024108120250e-02  +9.89990822488647088e-02
1421 -2.41775039804909310e-02  -2.75028529919398934e-03  +6.15012207878527090e-02
1422 -1.85612263324521215e-02  -2.23931700977016840e-03  +6.32713765291493951e-02
1423 -1.22527475354840293e-01  +2.79437769763200665e-02  -1.68166636073699832e-02
1424 -1.27855603694567027e-01  +4.64480835465515135e-02  -2.87597166203754674e-02
1425 -7.26478099226020996e-02  +6.18982623592907316e-02  +5.54618378080326824e-02
1426 -7.39727994082054474e-02  +5.52038421701135443e-02  +5.14805421445042322e-02
1427 -1.72516315697687876e-02  -1.85059366760584737e-02  +7.57014330454946066e-02
1428 -1.46763412717808989e-02  -1.71290298128499302e-02  +8.24053527791381579e-02
1429 -2.94165589001518920e-03  -1.48997589189953355e-02  +3.32072094418605426e-02
1430 -1.15299785780070760e-02  -8.34030476879994709e-03  +2.11587466035454384e-02
1431 +6.27184797689484246e-03  -1.67081548567996063e-02  +3.45780394019690462e-02
1432 +1.17549159940752192e-02  -2.52464590848092418e-02  +3.93121308492537305e-02
1433 -8.11599457540830432e-02  +1.12505049545594798e-02  +8.78885529755448341e-02
1434 -8.45101081477747790e-02  +1.10063936419042604e-02  +7.85103884692085197e-02
1435 -2.60684835984300103e-02  -2.52630102010921766e-02  +3.55530172530208258e-02
1436 -2.34271830766945612e-02  -2.71379690295332175e-02  +3.41566104468849913e-02
1437 -1.24819563543146217e-01  +5.67925127508156838e-02  +1.38144528251853919e-02
1438 -1.33622671878013577e-01  +5.12397528591119339e-02  +6.08014510461518404e-03
1439 -1.16480453133269657e-01  +1.14152443177067287e-02  +7.64783132380994629e-02
1440 -1.21472156712949877e-01  +1.65924590125250543e-02  +7.64508575256694217e-02
1441 -9.97713121742327957e-02  +1.91180794361539078e-02  +9.20602198255459081e-02
1442 -1.07731783315227717e-01  +2.03292421052145601e-02  +9.04338168120784186e-02
1443 -4.89569492641811661e-03  +2.74141265514286081e-02  +5.62000258692006913e-02
1444 -2.33028176233889906e-03  +2.96716745864036117e-02  +6.33240240310935509e-02
1445 -7.04063568550231528e-02  +6.13631779067055905e-02  +5.81876098112116061e-02
1446 -6.51646427147666990e-02  +7.18569158122298879e-02  +5.34475679307646126e-02
1447 -9.05458926797387958e-02  +5.52229894743006614e-02  +2.59788685587636764e-02
1448 -9.22887260018614847e-02  +6.01779610405348692e-02  +2.06400875692737025e-02
1449 -7.60912960974641644e-02  -1.81220681352204163e-02  +8.50584832113217282e-02
1450 -8.47664114685137138e-02  -1.94436698994408935e-02  +8.37154498285962029e-02
1451 -1.01650583979921397e-01  +5.54963932517027816e-02  +3.20853602683994488e-02
1452 -9.70432464678652046e-02  +5.68974780908955771e-02  +3.39914164013058462e-02
1453 -2.71821633711666413e-02  -2.20480622924378450e-02  +4.04710164453628424e-02
1454 -3.45178847710729125e-02  -1.78236734335453229e-02  +3.63659460935319839e-02
1455 -1.28230089817751552e-01  +6.17926824753000994e-02  +3.74797287445737815e-02
1456 -1.37097165153826722e-01  +5.99634999654188941e-02  +3.82006358422682935e-02
1457 -5.65914902885825133e-02  +5.85816623768488018e-02  +1.07239806273673119e-01
1458 -4.97239568772023868e-02  +5.77184252722196464e-02  +1.10178589602345431e-01
1459 -5.26267792973283549e-02  -2.46931410630538035e-02  +2.85971508359617946e-02
1460 -4.41924552292867340e-02  -2.29785726800229469e-02  +2.50262356035802318e-02
1461 -7.79512087558214828e-02  +9.49246512534445003e-02  +8.28591523988441853e-02
1462 -7.78536968972466520e-02  +8.98204500878723305e-02  +9.05721089631915666e-02
1463 -6.86486832256629487e-02  +4.25077342545184880e-02  +7.36917206594167040e-02
1464 -6.83157521383885580e-02  +4.85759799098626141e-02  +7.45379079643123249e-02
1465 -4.84000176489821632e-02  +3.14744656920728713e-02  +9.58751199201660353e-02
1466 -4.44058977913472444e-02  +2.93474913191340663e-02  +1.06579947480599596e-01
1467 -9.49037720999393875e-02  +4.07561416501475357e-02  +8.61580072816678783e-02
1468 -9.59681377040288580e-02  +4.32245932695674920e-02  +9.01932128008197387e-02
1469 -6.28507809061908257e-02  -1.76616148986745193e-02  +2.85756058438673063e-02
1470 -4.90536249702019228e-02  -1.70099015382499906e-02  +2.78583193015309906e-02
1471 -8.55025803877367263e-02  +6.52384920366499560e-02  +5.63772191712741816e-02
1472 -8.80990509696199797e-02  +6.83856198404426269e-02  +6.24587627481615962e-02
1473 +4.40034470538863687e-02  -2.79380896649825128e-02  +4.76331146795770724e-02
1474 +4.86417281800668802e-02  -3.20201713242574612e-02  +4.95314283706846728e-02
1475 -6.44822413693826035e-02  +3.78319784633277534e-02  +9.13668243869257130e-02
1476 -5.56121560373705401e-02  +3.40553143480353676e-02  +1.02100585195597268e-01
1477 -8.84644597468152299e-02  +9.46500422120140489e-02  +3.39509213268224322e-02
1478 -9.25233802950768125e-02  +9.50481251201771293e-02  +2.53015223065014769e-02
1479 -6.93163904968261135e-02  +4.07338229123441545e-02  +7.40943662390256552e-02
1480 -7.77055292053183966e-02  +4.46360005519436942e-02  +6.38578931813423289e-02
1481 -7.38724669851564264e-02  +5.79844817174583610e-02  +4.68897963125888689e-02
1482 -7.18349029640088510e-02  +5.13749377765860410e-02  +4.09936871047951665e-02
1483 -6.56294667643103624e-02  +9.88873072980738371e-02  +5.41553941400068350e-02
1484 -6.51251388577528678e-02  +1.02809953893538794e-01  +4.53220945595671568e-02
1485 -5.35493907613561956e-02  +3.52581213620341352e-02  +8.16962514998233746e-02
1486 -5.38665718630277138e-02  +3.22202363268263223e-02  +7.94507204685376694e-02
1487 -1.06413418301962076e-01  +8.49474864270878538e-02  +3.50046493828009356e-02
1488 -1.05429793495849897e-01  +8.92102509069775951e-02  +2.84754705762183223e-02
1489 -9.30032736727247344e-02  +5.67317829116155484e-02  +8.93769812856439888e-02
1490 -9.29022587329501742e-02  +5.93145112242868602e-02  +9.28460877036495769e-02
1491 -3.73186206080147187e-02  +4.41655285199484063e-02  +8.90327601819688730e-02
1492 -2.96564082161831256e-02  +4.84969547703998083e-02  +8.97790028190472433e-02
1493 -1.18405096897786333e-01  +1.17199069838496532e-02  -2.76185328157002898e-02
1494 -1.17592851394610162e-01  +1.21305248708278839e-02  -2.99366601968528018e-02
1495 -6.02959171323691825e-02  +4.85101095988656819e-02  +1.06064294064756939e-01
1496 -5.74149634285150492e-02  +4.76831856858036945e-02  +1.07854413312732766e-01
1497 -9.34349339513781962e-02  +8.91126867987464127e-02  +7.00203033770581407e-02
1498 -9.64335615575797334e-02  +8.37389804557487349e-02  +6.42671007550817963e-02
1499 -2.08076811198922322e-03  +3.72395785819412380e-03  +4.52644604432941161e-02
1500 +3.23794199363399565e-03  +4.27240059902670322e-03  +4.10415168917331874e-02
1501 -1.71269492241470055e-02  -1.11438856112706947e-02  +6.55698912538209278e-02
1502 -1.67591034109259469e-02  -1.29216949225987188e-02  +6.93993541293800725e-02
1503 -9.87140679354492519e-03  -6.63635434675008493e-03  +5.51001178001591860e-02
1504 -6.57495876114703049e-03  -5.33127557566316287e-03  +5.83837650869132793e-02
1505 -9.57281307245425317e-02  +1.06710516418439313e-03  +4.93845009021309164e-02
1506 -1.03531169652057858e-01  -2.07605387524800733e-03  +5.39145301443763394e-02
1507 -1.13585240391514089e-01  +5.96408413436246287e-02  +8.54574855566499897e-02
1508 -1.16285886589410872e-01  +6.33567464953537496e-02  +8.49024189317796607e-02
1509 +1.20207945798730901e-02  -1.53952502829022685e-02  +5.71198528281766371e-02
1510 +1.42253181550942437e-02  -1.62763666290693734e-02  +6.67600759747787459e-02
1511 -2.10119644551451101e-02  +1.09422527448379027e-02  +4.02599277488439322e-02
1512 -1.24178382623976805e-02  +1.07383185896542978e-02  +3.47954934386739689e-02
1513 -3.38948811616377396e-02  -5.38504446869805375e-03  +7.16828601955062233e-02
1514 -2.85763120761020131e-02  -6.55969372919228307e-03  +9.04843403976761940e-02
1515 -6.02184981875705516e-02  +7.50499264925743176e-02  +8.99892831396650189e-02
1516 -6.36132174137131468e-02  +7.15144855014680919e-02  +9.27360619724952040e-02
1517 -1.23034300079899489e-01  +4.12166079601228239e-02  +6.76468307750423270e-02
1518 -1.26142581310453278e-01  +3.96701373870916724e-02  +6.65815640178305801e-02
1519 -1.04271851219247577e-01  +1.88306694857077322e-03  +3.92911757099607267e-03
1520 -1.04550173562002566e-01  -8.87801948089588736e-04  -2.76745964701603266e-03
1521 -5.55279470562400901e-02  +2.49889433186776255e-02  +8.54135735404043250e-02
1522 -6.25280173003904399e-02  +2.32841828686858598e-02  +8.77200705412988918e-02
1523 -3.77311080084614600e-02  -8.78538556739055093e-03  +7.11152747454556061e-02
1524 -4.04849513429249991e-02  -1.20647947108678370e-02  +6.94004272987306520e-02
1525 -1.29723048729841195e-01  +4.70174137738804884e-02  +3.81150736293669190e-02
1526 -1.30739036473167730e-01  +4.55929591635192422e-02  +4.56796446536594999e-02
1527 -7.77604936286958592e-02  +2.26767969507479066e-02  +9.34538154264829696e-02
1528 -7.83507719230267657e-02  +1.99595803535470816e-02  +9.81993449255803008e-02
1529 -4.22080669574209921e-02  +1.01380437154583117e-02  +7.07450028618379634e-02
1530 -4.32268221285646778e-02  +9.97965022107414473e-03  +7.40472156935923359e-02
1531 +5.80664365063292796e-03  +1.01202948874231230e-02  +6.59086403748073701e-02
1532 +8.70660469974976134e-03  +1.00488745936925961e-02  +7.52802010639159469e-02
1533 -1.04033234305769801e-01  +4.71190688061702972e-02  +3.09327028968437931e-02
1534 -1.12226437428782758e-01  +4.07138628231680302e-02  +2.30989093467712861e-02
1535 -1.13612787295294573e-01  +5.09911862353935041e-02  +9.04820426548285511e-02
1536 -1.18124589466282015e-01  +5.06767189094672402e-02  +9.84464106221439039e-02
1537 -8.38496815044162680e-02  +1.93963212430944797e-02  +4.28368593913452111e-02
1538 -8.42828157880434886e-02  +2.27315213514541897e-02  +4.21870112112339574e-02
1539 -7.52797037467625718e-02  +4.14486015859143742e-02  +6.92174604925788195e-02
1540 -8.00801935036210139e-02  +3.85420712206867924e-02  +6.78962251627979463e-02
1541 -3.24460874706383740e-02  -6.93422390086197507e-03  +7.16733766207049844e-02
1542 -3.02231924916473958e-02  -9.32064181219151126e-03  +6.79123836766096362e-02
1543 -6.41811756943973105e-02  +6.01444333388491195e-02  +1.10870625747596291e-01
1544 -6.87870647865380519e-02  +6.43520722688648850e-02  +1.18424471735650239e-01
1545 -7.83578604324406264e-02  +8.02158027370743903e-02  +7.26692265798025844e-02
1546 -8.25871509852816876e-02  +7.52759820854682488e-02  +7.06717044518225396e-02
1547 -6.49266422439842283e-02  +7.71614755046020895e-02  +6.94885317188111695e-02
1548 -6.02091582007181908e-02  +7.38417388991033652e-02  +6.49792222019871385e-02
1549 -1.10751076348626340e-01  +3.63827561725412266e-02  +7.47253406862730812e-02
1550 -1.07686612498311685e-01  +3.91853061850793993e-02  +6.69072768986976874e-02
1551 -1.15900762616958891e-01  +1.83987114148097299e-02  +4.71652863558065377e-02
1552 -1.18811274831038816e-01  +7.27461319452810118e-03  +4.75565626630264499e-02
1553 -8.45137973159236777e-02  +7.21216907481108255e-02  +4.51096415156543723e-02
1554 -8.85444845774606276e-02  +6.85349175491850038e-02  +4.47176902767707635e-02
1555 -5.68107792020625876e-02  -3.12599037928437545e-02  +2.09104859240674436e-02
1556 -5.90220346852074473e-02  -3.83752805690879828e-02  +1.58290244176631199e-02
1557 -5.41569720531095422e-02  +6.94669365540396926e-03  +1.03509029176288014e-01
1558 -4.77925478733382675e-02  +8.97912972883589330e-03  +1.04853804455811800e-01
1559 -6.85934169173055830e-02  -2.91945011304195695e-03  +3.57614059851227434e-02
1560 -7.02795119172606175e-02  -4.15183329346780969e-03  +3.09123345958325704e-02
1561 -7.40383740432956350e-02  +4.00059812858644462e-02  +4.12192831916467009e-02
1562 -6.43052927602153629e-02  +4.59074056043067766e-02  +4.28543215508302988e-02
1563 -4.18287168020122710e-02  -2.20123641028008230e-02  +6.73721545749087769e-02
1564 -4.73595306450222062e-02  -2.37620441508645183e-02  +5.85345081350264682e-02
1565 -4.41529572797842162e-02  +3.76648034964242526e-02  +5.97633602538427192e-02
1566 -4.75398035284787870e-02  +3.53472069760070728e-02  +5.30603539511425512e-02
1567 -1.11598939108624284e-01  +3.01153228195908083e-02  +4.66735718450287732e-02
1568 -1.16383619833627758e-01  +3.78459310798950690e-02  +5.25760995926770613e-02
1569 -7.42429091981712946e-02  +2.45528646920156919e-02  +9.17105125588652259e-02
1570 -8.04424222949418066e-02  +2.45028160534715052e-02  +8.14687542124731268e-02
1571 -1.05650263372222497e-01  +9.16840314703789433e-03  +6.38407078790373256e-02
1572 -1.04909705239515039e-01  +9.67085095731640317e-03  +6.80686215951522566e-02
1573 -3.65350166955840175e-02  +1.76376807739707375e-02  +3.95344281555881985e-02
1574 -4.20744039921492410e-02  +2.18534683695322078e-02  +3.18927281030102344e-02
1575 -1.22084183906713092e-01  +4.03674410700526828e-02  -3.51409035308889676e-03
1576 -1.17730289183864120e-01  +5.09636450525732254e-02  -2.78653901239566456e-03
1577 -6.47663302688206155e-02  +2.33315345495408583e-02  +4.11451795531757383e-02
1578 -5.74834428630636024e-02  +2.91579756518931671e-02  +3.46307367702037780e-02
1579 -7.13581861126970501e-02  +1.62166167911403925e-02  +4.95235765420382820e-02
1580 -6.86026628157341972e-02  +1.70162346510627331e-02  +5.39082223616676737e-02
1581 -8.04634655837965368e-02  -2.03690855983478594e-02  +7.11491595594880150e-02
1582 -8.58929603515242168e-02  -1.95838342028018253e-02  +7.07636069845399701e-02
1583 -3.07044048784765530e-02  -2.41442505729272776e-02  +4.07358348152430452e-02
1584 -3.56360332751602324e-02  -2.11474846497545742e-02  +4.42846826604664234e-02
1585 -9.61257873459850087e-02  +6.46872261489122580e-02  +8.89067016000401056e-02
1586 -9.30486596717144676e-02  +6.88815068902297462e-02  +7.85297324827315679e-02
1587 -7.08852396863674100e-02  -1.17313522263895898e-02  +6.82797114920575682e-02
1588 -7.31986733781081617e-02  -1.28450980270898834e-02  +6.45244732533126336e-02
1589 -7.35988762718630396e-02  +5.56985601919841172e-02  +1.00239780962365868e-01
1590 -7.88687194925822010e-02  +5.94344386428176247e-02  +9.52668868421502335e-02
1591 -8.98266528077872189e-02  +7.40916992889304876e-02  +3.22399451900964099e-02
1592 -9.00680688849501004e-02  +7.99254781128173886e-02  +2.70263686403185155e-02
1593 -6.50656973647721348e-02  +2.96534195417055731e-02  +7.25040640412226017e-02
1594 -7.08627934560499551e-02  +2.57146225462739283e-02  +7.22630488306431618e-02
1595 -1.21257046710658827e-02  +1.23787484527594083e-02  +7.46755675744767838e-02
1596 -1.05212435305977008e-02  +2.15526465794926604e-02  +7.36434816809421883e-02
1597 -5.10673258063377988e-02  +3.18437328209466228e-02  +6.24242987847679967e-02
1598 -4.92806995275438461e-02  +3.49173165207878056e-02  +6.28141627975664085e-02
1599 -5.01495461267467829e-02  +7.76194172893572565e-02  +8.96308950781120606e-02
1600 -4.79002289212965143e-02  +7.41391684751492863e-02  +9.73563091961095473e-02
1601 -7.07875080277040741e-02  +3.80964743418630430e-02  +8.06526409603693095e-02
1602 -6.95757234569862187e-02  +4.13981835149347457e-02  +8.73167638788044653e-02
1603 -4.01823943800606251e-02  +4.40602570064039176e-02  +8.77723068595751832e-02
1604 -3.78982939187277740e-02  +4.85187824282271307e-02  +8.46888211704364263e-02
1605 -5.75761945765857069e-02  +1.64036890571448331e-02  +9.28480475236526243e-02
1606 -5.60347687054774599e-02  +2.11154451043970397e-02  +1.07159831482818504e-01
1607 -5.34890207936917841e-02  +3.14713715680019976e-02  +7.32659086472299270e-02
1608 -5.77786046821216273e-02  +3.10893837975345817e-02  +6.71973145140954409e-02
1609 -8.13894759843050986e-02  -2.69490133559173867e-02  +4.82375591286631003e-02
1610 -7.98903415190204552e-02  -2.60227990269013103e-02  +4.11884602270980102e-02
1611 +1.01716039928060418e-02  -2.07748148374966718e-02  +5.95636241847297687e-02
1612 +5.66511971230536891e-03  -2.19181280315112643e-02  +6.10838387907510841e-02
1613 -9.06629906380086170e-02  +3.40459271068746239e-02  +1.15423022676448717e-01
1614 -8.85616098881023550e-02  +4.07543965482339704e-02  +1.25273221273262014e-01
1615 -5.31400460338424807e-02  +2.61892914708324633e-02  +7.63746300638176584e-02
1616 -4.56251918075189153e-02  +2.57377841845574003e-02  +7.99040509787643100e-02
1617 -1.12000327623200502e-01  +6.22666625753464723e-02  +2.83941366281753073e-02
1618 -1.08100739406293056e-01  +6.81395094080407132e-02  +3.00756448782659690e-02
1619 -6.08702966334812440e-02  +6.44410200206035622e-02  +4.82516536322358316e-02
1620 -6.06520544029291800e-02  +6.95901969433550954e-02  +4.20597247852186676e-02
1621 -4.07123774632353955e-02  +4.14977611375240071e-03  +6.52862621260028447e-02
1622 -4.55665979896581197e-02  +1.33647944895608369e-03  +6.47900341049810341e-02
1623 -1.04835841452033299e-01  +7.74969037523392298e-03  +2.04646556115832719e-02
1624 -1.03588723118351392e-01  +2.49522288720132939e-03  +2.53362636506369587e-02
1625 -4.09077109235487305e-02  -1.86214455075157104e-02  +6.98566462681924627e-02
1626 -4.04878402044626870e-02  -2.03368335316616092e-02  +6.72417273520264647e-02
1627 -5.71289083985025495e-02  +1.73731908702062891e-02  +9.18060929048173657e-02
1628 -5.01837089902666539e-02  +1.14488948398012193e-02  +9.19925709497250027e-02
1629 -6.15585234879952176e-02  +9.04575094005538073e-03  +6.63402709045129990e-02
1630 -6.48755955163534542e-02  +5.92659188405435331e-03  +6.59757211958313661e-02
1631 -4.36655504906821798e-02  +3.58892890082289986e-02  +4.09578581923153717e-02
1632 -4.50308523950615422e-02  +3.43264787500794574e-02  +3.91199674828947019e-02
1633 -1.18371344174418774e-01  +5.75412499528699106e-02  +8.09675533519497448e-02
1634 -1.21553245100335064e-01  +5.90199078450687198e-02  +8.17239654074593397e-02
1635 -9.49237365205908429e-02  +5.92855099604129715e-02  +1.01158515189544218e-01
1636 -1.08504466103776107e-01  +5.74221682577278070e-02  +1.10846264958731386e-01
1637 -1.10792592477688565e-01  -6.17431635429431698e-03  -5.07049128580149607e-03
1638 -1.18213514611848577e-01  -4.22819535193177422e-03  -1.29263713544107896e-02
1639 -1.15998525521576579e-01  +2.12932801650821957e-02  -1.67720648414413920e-02
1640 -1.14326360535969784e-01  +2.77069810852137270e-02  -2.22439276382683584e-02
1641 -9.90772784707950049e-02  +7.55203329087289765e-02  +4.69177657551734240e-02
1642 -1.00060448092871984e-01  +7.38203272089403700e-02  +4.86619789401454561e-02
1643 -8.17882686905814782e-02  +8.31517673483218311e-02  +4.25222954160250563e-02
1644 -7.66779394876471176e-02  +8.64740289629457731e-02  +4.45988610281171788e-02
1645 -3.59151454489578456e-02  +1.51316565252923186e-02  +4.77096589631724466e-02
1646 -3.47952315005156665e-02  +5.69196750441161494e-03  +4.27099831921781206e-02
1647 -1.24865905579408604e-01  +6.45657806245789057e-02  +7.61737215226348727e-03
1648 -1.25613187093198742e-01  +6.19742465720325708e-02  +2.34901472146817987e-03
1649 -5.93950270251317955e-02  +7.04371505096953136e-05  +7.46820187508941830e-02
1650 -5.32427402824654228e-02  -9.81122853510344589e-03  +7.13158350890190085e-02
1651 -1.05014502013498352e-04  +7.89355925983362822e-03  +4.43861714098288465e-02
1652 +5.78285724872648621e-03  +1.41068578733533206e-02  +4.26586034323690397e-02
1653 -3.40743288348878681e-02  +6.33682775968778533e-02  +6.16960289048259156e-02
1654 -3.34493141615520087e-02  +5.95042601715227715e-02  +6.03848662604527728e-02
1655 -1.13895054116191941e-01  +3.42234391896083512e-02  +4.78317121256180561e-02
1656 -1.15376048881317111e-01  +3.93366288751943669e-02  +4.51814680859255260e-02
1657 +3.06045749275989827e-02  -1.15477919954685183e-02  +5.37710197979199625e-02
1658 +3.91275390620278371e-02  -3.54191285752443723e-03  +5.14852808107588433e-02
1659 -1.25766272492761812e-02  +8.98639056528395541e-03  +7.61845936077042429e-02
1660 -5.17857077775695993e-03  +5.74515338065726463e-03  +7.07647001666989600e-02
1661 -9.81938608285512493e-02  +1.00413368159928372e-02  +6.46286332661659968e-02
1662 -9.73251118746547156e-02  +1.46283695544332064e-02  +7.11090486783270692e-02
1663 -1.12392480778530632e-01  +3.71853730659138099e-02  +7.38025863232448787e-02
1664 -1.14218628308500963e-01  +4.60410722238316777e-02  +7.34695175803830175e-02
1665 -1.24203676821761644e-01  +1.18721771387573852e-02  +9.09125727681246894e-03
1666 -1.26512214016682861e-01  +5.34976846573986375e-03  +8.34747123762084528e-03
1667 +1.50102621409766331e-02  -1.61060885167624290e-03  +6.45374327742621462e-02
1668 +1.17182414815926849e-02  -1.11125576280613815e-03  +6.48288448120931116e-02
1669 -8.27509827330501074e-02  +8.51533849238156060e-02  +6.52398478727493486e-02
1670 -7.96343338119147037e-02  +8.44545186605284159e-02  +5.83525332032977032e-02
1671 -9.06878521040731383e-02  +3.06442932179349543e-02  +1.17005440904995359e-01
1672 -9.33873721633100562e-02  +2.74386508229869583e-02  +1.17144673973278976e-01
1673 -9.29647302737216380e-02  +1.05304676617034802e-02  +5.30174611765771089e-02
1674 -1.03830602746429787e-01  +1.18391853536845559e-02  +4.64076791653085866e-02
1675 -9.36309807208865336e-02  +6.06504498910234446e-02  +1.05202058460448555e-01
1676 -8.54780099953926231e-02  +6.06286205670048192e-02  +1.07553768267247732e-01
1677 -5.33006087531342626e-02  +7.96134864399069275e-02  +8.06266459475374758e-02
1678 -5.18191106222146494e-02  +9.11290459814585729e-02  +8.06397946874164162e-02
1679 -1.72080910963800376e-02  -2.95596278012958610e-02  +2.75933416570433299e-02
1680 -1.31369230344588455e-02  -3.25168994046737964e-02  +3.05641647051170737e-02
1681 -8.59615042077424424e-02  +8.02400531201096084e-02  +6.29778438191312406e-02
1682 -8.79291603624284684e-02  +8.08220592458227111e-02  +5.49564008275743657e-02
1683 -7.71473358284031213e-02  +9.79368114482647156e-02  +7.92320400666232522e-02
1684 -7.96034590905932010e-02  +1.01049575758178120e-01  +7.53183633085306864e-02
1685 +3.57466674414312234e-03  -9.68458533637847965e-03  +5.29558247744983390e-02
1686 +5.34068918198318029e-03  -3.52015963336947376e-03  +5.13741676838345360e-02
1687 -4.11890424302587682e-02  +1.68957261772615941e-02  +4.57435594982754448e-02
1688 -4.81573918145717997e-02  +1.62592954134057090e-02  +4.60814359746303595e-02
1689 -8.97162197188386690e-02  +6.66835094144212215e-02  +1.12669559754449533e-01
1690 -8.60646459767187427e-02  +7.37100130536918335e-02  +1.14282627333922623e-01
1691 -9.08018534822545020e-02  +4.86862152346241514e-02  +8.47747110473932031e-02
1692 -9.15186039724046607e-02  +5.36904233277353607e-02  +8.65636566543201980e-02
1693 -7.01453853849526021e-02  +3.47097884622150910e-02  +2.31591043356550903e-02
1694 -6.58831795972290302e-02  +3.22037982509621526e-02  +1.57997601648043606e-02
1695 -1.30913804424827762e-03  +4.22662903249926974e-03  +4.35879017706846464e-02
1696 -3.05770445776946086e-03  +7.31768369210506354e-03  +3.60377006427402419e-02
1697 -8.06664080991246063e-02  +1.77538936744979087e-02  +6.98905112984024995e-02
1698 -7.70825931922273916e-02  +9.68595681125069066e-03  +7.19522754331651387e-02
1699 -8.06631927527532988e-02  +7.02885630624473096e-02  +4.64424023221036500e-02
1700 -8.50509484820275719e-02  +7.31283937072498696e-02  +4.95633086660154792e-02
1701 -1.02106557716589275e-01  -7.21197196798799896e-03  +6.94886128185102231e-02
1702 -1.06331043354315230e-01  -6.14449782313453586e-03  +7.03700505462162562e-02
1703 -1.03488101149054448e-01  +5.34289025414952587e-02  +3.15056620170637430e-02
1704 -1.07925022334856208e-01  +5.87430092534296511e-02  +3.30305161232754829e-02
1705 -5.24067180733389093e-02  +4.37733473794607655e-02  +3.07764362956161608e-02
1706 -5.02409130899157674e-02  +4.56628017072485057e-02  +2.34154314809343102e-02
1707 -9.04731305879901831e-02  -5.05326183252516759e-03  +5.63325415340031471e-02
1708 -8.95009247681893549e-02  -1.39974780494476515e-02  +5.74245819414657688e-02
1709 -8.22925286779346565e-02  +3.15504880287796746e-02  +1.19842009604131022e-01
1710 -8.10455156329874110e-02  +3.28489413293570759e-02  +1.21273101789406437e-01
1711 -1.00696646095968470e-01  +8.14011036151952583e-02  +3.00920730152540519e-02
1712 -9.84488355627144984e-02  +8.50898264116493191e-02  +2.17631131011376995e-02
1713 -1.07709426053794452e-01  +5.12828010090426098e-02  +2.67618193475437256e-02
1714 -1.02391036065387089e-01  +5.22999153671654393e-02  +1.80571015780078871e-02
1715 -1.27472729341430134e-03  -1.40733488974548043e-02  +3.52141785754236450e-02
1716 -7.37921267526360221e-04  -9.08851700151411951e-03  +3.04601694201242813e-02
1717 -7.25852049106081310e-02  +7.43030363854069037e-02  +7.56080736764698086e-02
1718 -7.14613056249212564e-02  +7.28586625326959059e-02  +7.99764305052693553e-02
1719 -1.12771261678365053e-02  +1.69832864635328373e-02  +5.42682035819470748e-02
1720 -4.59651945050308132e-03  +1.39710931570586477e-02  +5.18264541831177997e-02
1721 -5.15945121743441801e-02  +2.98845329823288416e-02  +8.68364470360429991e-02
1722 -5.62704524896176714e-02  +3.25663251780581794e-02  +8.85536321241035262e-02
1723 -1.22936824899003733e-01  +6.38166238935136687e-02  +1.03890650445187197e-02
1724 -1.19046961657556183e-01  +7.03033229805310050e-02  +6.89618568890017561e-03
1725 -6.03834761806563633e-02  -1.27035431159926923e-02  +5.69329030774388817e-02
1726 -5.29162107610753191e-02  -1.57509814855407056e-02  +5.42295155747909777e-02
1727 -9.19349480544438824e-02  +4.15834320660464982e-02  +2.12400087408576577e-02
1728 -8.76606651601576220e-02  +3.28803597840037001e-02  +1.49918007148446223e-02
1729 -2.03506536246516774e-02  +1.10096331542948005e-02  +3.97492198401298291e-02
1730 -1.90964978273622139e-02  +9.56575921952995158e-03  +3.86842601001747347e-02
1731 -6.85903784695073709e-02  -8.40240838093516719e-03  +6.70052551975760663e-02
1732 -8.22757347463576871e-02  -7.30144475662349631e-03  +6.22112604053276300e-02
1733 -6.60899079071822632e-02  +2.26452314187278007e-02  +1.11925704445024046e-01
1734 -6.16806894921098497e-02  +2.40356428175503116e-02  +1.12601790129239765e-01
1735 -7.05753497661716078e-02  +7.99832005395087198e-02  +1.01402598699284932e-01
1736 -6.99621638972071497e-02  +8.46180410409001493e-02  +1.03640469048159559e-01
1737 -5.09109553909005211e-02  +3.08876016396314595e-02  +8.96779433422516675e-02
1738 -5.26702415970624616e-02  +2.64758581727207072e-02  +9.45799525954355430e-02
1739 -1.12683357340715690e-01  +8.68248504043932917e-02  +3.51704625825917869e-02
1740 -1.17444831855603976e-01  +9.07007823068473745e-02  +4.02352939417828931e-02
1741 -9.41255691762586527e-02  +6.07716259290035851e-02  +1.09889989483848483e-01
1742 -9.17352293943208136e-02  +5.86541543403197377e-02  +1.12306358706001794e-01
1743 -9.54123326478464040e-02  +2.96164600521439461e-02  +7.53890894295747571e-02
1744 -9.68030298585726284e-02  +2.16986095498710382e-02  +7.29913329404335287e-02
1745 -1.21345597310391073e-01  +2.66075755191633248e-02  -2.92947586325931139e-02
1746 -1.24919237252762175e-01  +2.49446758851885608e-02  -3.06759178479911118e-02
1747 -1.14059616851707374e-01  +4.91725340659950050e-02  +3.63690318173683497e-02
1748 -1.16393309740269416e-01  +4.62228570258687368e-02  +4.14076327697846178e-02
1749 -4.40098721998587530e-02  +7.23445647799009633e-02  +6.66618986144608960e-02
1750 -4.18294706736431141e-02  +8.50441347486314558e-02  +6.75540450264892067e-02
1751 -3.19922298865381524e-02  -1.03205937503167353e-02  +2.80933701883514693e-02
1752 -3.96486325858443830e-02  -7.13438100981157730e-03  +3.00310944936915750e-02
1753 -1.08737178710838309e-01  +7.66644121156782182e-03  +6.81557696410463598e-02
1754 -1.06217309856737649e-01  +2.14797015390548289e-03  +7.69551578624430299e-02
1755 -6.15981166155350271e-02  +6.43595951662536414e-02  +4.98969190129301132e-02
1756 -5.80425411744850822e-02  +7.22108798178858202e-02  +4.94612776434095944e-02
1757 -7.02087776750178194e-02  +8.88918525256428144e-02  +6.00771707335493454e-02
1758 -7.43483803830191220e-02  +8.91779473035190923e-02  +6.22264511953807414e-02
1759 -1.22178442953471536e-01  +3.06849993884861574e-02  +2.37312847279069240e-02
1760 -1.19777552775745727e-01  +3.62948771233549058e-02  +2.73473581368200991e-02
1761 +2.42564053825159096e-02  -3.14831274308698048e-02  +4.38690762298761250e-02
1762 +2.71477898512509641e-02  -3.07416412781457010e-02  +4.36557806006389673e-02
1763 -5.05814839948012449e-02  +3.69496790188038118e-02  +8.12747048627644325e-02
1764 -4.44555083425691028e-02  +3.41474640666097687e-02  +8.11212223224262868e-02
1765 +2.48450414202541986e-03  -8.14998754895022992e-03  +3.76128072509482117e-02
1766 +8.70244413542468551e-03  -7.90496703046565663e-03  +3.51290894000484619e-02
1767 -7.95164479079053105e-02  +9.13361635306609021e-02  +8.86908695933917579e-02
1768 -8.37951632914186451e-02  +8.84177345798060760e-02  +9.53332049418151584e-02
1769 -1.14647603966042885e-01  +1.14835244378872700e-02  +6.14584257151534821e-02
1770 -1.15376190757500899e-01  +1.64184611386491361e-02  +5.76801277373492904e-02
1771 -3.88494736707818223e-03  +1.59908631638867285e-03  +4.72077619788203243e-02
1772 -8.25250534339531418e-03  +7.17138103003053806e-03  +4.48034434778794913e-02
1773 -5.10755132627207648e-02  +3.35639085088155764e-02  +6.39020426244479717e-02
1774 -6.00030277924956737e-02  +3.82757773045297386e-02  +5.29772164662959538e-02
1775 -2.30745999923942999e-02  -9.87979691218813898e-03  +4.81629987184142988e-02
1776 -2.93420360986411874e-02  -7.24119148160680490e-03  +4.58549625117783619e-02
1777 -9.45882029790768297e-02  +5.12898526780698888e-02  +9.17668050923669681e-02
1778 -9.51877107616116575e-02  +4.62174169312055474e-02  +9.70110754775878464e-02
1779 -1.22611690058478634e-01  +3.20676226563587907e-02  +2.04463582645847096e-02
1780 -1.22823234058882694e-01  +4.18708169370395206e-02  +1.95696240335364868e-02
1781 +3.38851170505535815e-02  -6.21430350774809966e-03  +6.52522922379401016e-02
1782 +3.56617391394053670e-02  -2.54749782320801187e-03  +6.52672409584831442e-02
1783 -4.60393986472972527e-02  -8.53739552454379005e-03  +4.97404228624971564e-02
1784 -4.66955805776718205e-02  -5.77929630441805387e-03  +4.15645899776713526e-02
1785 -1.13993665211910691e-01  +6.75247558530076841e-02  +1.67493811607031008e-02
1786 -1.24386345995892447e-01  +8.27630421246676601e-02  +1.55517157123179709e-02
1787 -4.60155846466343277e-02  +3.49778643842162049e-02  +4.63824904026069809e-02
1788 -5.29134008949316975e-02  +3.10614263605731369e-02  +4.27170400779267739e-02
1789 -2.08769854512715902e-02  +5.42520479345489845e-03  +7.37845350655678689e-02
1790 -1.61771742250691082e-02  +4.67860598899634550e-03  +6.94168244957482222e-02
1791 -7.97848743187300896e-02  +2.54256226367558166e-02  +9.94084410682648800e-02
1792 -8.25070702126494276e-02  +2.95423734504112918e-02  +1.00756270161607098e-01
1793 -1.09766006079195969e-01  +5.61550197284442498e-02  +6.00055401855382406e-02
1794 -1.12694739680123265e-01  +6.33969748519869064e-02  +5.78404540049202998e-02
1795 -7.29138017038932496e-02  +3.59869239774772490e-02  +2.90495154688596956e-02
1796 -7.87968891288289564e-02  +3.65876961866366812e-02  +2.48908503830177069e-02
1797 -1.63427312343013137e-02  +1.19551705526577401e-02  +7.74417845842969715e-02
1798 -1.69255672658831305e-02  +1.79413322153887701e-02  +7.66491465452362741e-02
1799 -4.42783603231327941e-02  +4.79335913990595816e-02  +8.93680768288462046e-02
1800 -4.90669962767676382e-02  +5.31522722483745019e-02  +9.02225990334807187e-02
1801 -5.61681216576712244e-02  +1.80539209398339583e-02  +9.86714051499581746e-02
1802 -5.33054412654090717e-02  +1.63352470124136472e-02  +1.00552069257658819e-01
1803 +3.40436980282746854e-02  -1.32796408164410334e-02  +5.34499576071781543e-02
1804 +4.01440411827339305e-02  -1.09400746054088317e-02  +5.83348418739418617e-02
1805 -6.41110310731197730e-02  -6.66704638325571041e-03  +8.22668887181385450e-02
1806 -7.02184108171910321e-02  -2.14599995030781101e-04  +8.83531182285557659e-02
1807 -7.94094033181006881e-02  +9.30736324031484208e-02  +8.53515647139479194e-02
1808 -8.56047378041549373e-02  +9.22754664734426050e-02  +8.65857308638551676e-02
1809 -8.13387683345480478e-02  +4.17657133095400632e-02  +8.18390841891989129e-02
1810 -8.31359501428077935e-02  +3.90089923432290417e-02  +9.09298525416076947e-02
1811 -1.20781453805127656e-01  +1.56935520759414367e-02  +8.57587023163601699e-03
1812 -1.27892757040836053e-01  +2.02263003017622948e-02  +1.22272913875179721e-02
1813 -1.13186864776444601e-01  +3.71860917531793705e-02  +7.35202275178979819e-02
1814 -1.25511456986687281e-01  +3.92428045642847292e-02  +8.24841663984500761e-02
1815 -7.59037984374478641e-02  +2.19769961513769374e-02  +4.58311026132605798e-02
1816 -7.67678878471724641e-02  +2.40993211741669031e-02  +3.87289549376434450e-02
1817 -1.05895449207217413e-01  -5.83351376206279245e-03  +5.81263237529804772e-03
1818 -1.04515262865189570e-01  -9.42282466525865177e-03  +5.79703241082574292e-03
1819 -1.17089414031183711e-01  +5.33126684401561621e-02  +4.10959480533506852e-02
1820 -1.15399351907439843e-01  +5.50183803754197287e-02  +4.82149033729331461e-02
1821 -6.84757308769081835e-02  +5.21227672053524368e-02  +6.13004622030465587e-02
1822 -7.20696542075933422e-02  +4.97260533605924995e-02  +6.19821621006723597e-02
1823 -3.50389261654059578e-02  +4.25126153902918302e-02  +5.91969731988311182e-02
1824 -3.43916369068860070e-02  +4.32720045998102598e-02  +6.18604921439154451e-02
1825 -1.22614693208505932e-01  +2.52430611189868280e-02  -1.43473393549078451e-02
1826 -1.24626369526885120e-01  +2.52837019232995328e-02  -1.56647009339264502e-02
1827 -1.33227643245602961e-02  +2.59903486941757203e-02  +4.29988826297612037e-02
1828 -8.36577354001147473e-03  +3.16161082218598191e-02  +3.86188378514357097e-02
1829 -5.96509104697724168e-02  +7.56224368509129802e-02  +8.63013221567008187e-02
1830 -6.49882912841283494e-02  +8.37466001695618134e-02  +8.58147528839900003e-02
1831 -4.01992725234575701e-02  +5.10291856335544289e-02  +4.60033038108930911e-02
1832 -3.57027076915633623e-02  +5.61879762611372929e-02  +4.86479362084448544e-02
1833 -9.24721295940581778e-02  +6.48699657592989934e-03  +1.03518426008578607e-01
1834 -9.46218262539540445e-02  +6.04824378321851001e-05  +1.05306139750100641e-01
1835 -7.73537995421808566e-02  +6.32991984720257389e-02  +4.28106967321358681e-02
1836 -7.01269409218048811e-02  +6.12354242400441548e-02  +3.12168477613608449e-02
1837 -1.04690243831615987e-01  +3.52194549654615818e-05  +1.01260338648600564e-02
1838 -1.06130353913499703e-01  +3.55466856939081301e-04  +7.43561448313273879e-03
1839 -9.24276050558718171e-02  +9.77177148976950960e-02  +3.47419057518039212e-02
1840 -9.41548185560511092e-02  +1.07401763770729589e-01  +3.26591340166826061e-02
1841 +3.65720396062000908e-02  +1.00317475150923860e-02  +6.87071665544239235e-02
1842 +3.99473343749370755e-02  +1.30465966630841593e-02  +6.51952324111188669e-02
1843 -1.26616969649920585e-01  +2.00023414568263960e-02  +4.34623482120703453e-02
1844 -1.31159783179172595e-01  +1.68602340948998675e-02  +3.97930241507791146e-02
1845 -2.44328266055392658e-02  -1.24837865105176006e-02  +3.84347145073673235e-02
1846 -3.22096850425792960e-02  -1.88250345363250916e-03  +3.78747701086248681e-02
1847 -9.25008745707817936e-02  +9.45456879333901878e-02  +8.05004271923138864e-02
1848 -9.91099924040399899e-02  +9.18284532811607102e-02  +8.25554038412987523e-02
1849 -7.34085016951592229e-02  +4.77473222772987760e-02  +1.09660903936948939e-01
1850 -7.77760725306917006e-02  +4.44562026892262735e-02  +1.09770838992225728e-01
1851 -7.22069861343750813e-02  -2.19475002873869528e-02  +5.64205328994167379e-02
1852 -7.24724723425451411e-02  -2.55886837873998199e-02  +5.81664661539708500e-02
1853 -5.85933677877526968e-02  -2.60954736628080317e-02  +3.26931445678619662e-02
1854 -5.33169765151254652e-02  -3.06363464341523895e-02  +3.72328331601181686e-02
1855 -3.97022450553042184e-03  -2.82596323180940188e-03  +7.16975441127750968e-02
1856 +3.14200105990295256e-04  -4.15815957657356735e-03  +7.77454452216234382e-02
1857 -5.73575756084351435e-02  -1.62663088610027241e-02  +2.86571983311880787e-02
1858 -5.57180144234578623e-02  -1.32578065094327395e-02  +2.99012965594739125e-02
1859 -1.22831272523471480e-01  +7.32263246653854227e-02  +6.17488502555501306e-02
1860 -1.25260439518306621e-01  +7.82163190600475705e-02  +5.52415346291182455e-02
1861 -1.03844291026689531e-01  +9.68987715968419316e-02  +4.37059247286586822e-02
1862 -1.07120174823819872e-01  +1.00683264260133146e-01  +3.95942188812038395e-02
1863 -7.88146655073777291e-02  +3.90146754888419656e-02  +4.07677346308601418e-02
1864 -7.92943783983266065e-02  +4.06925393737620350e-02  +3.74596619992453930e-02
1865 -8.29721345037609803e-02  +2.83084058385479863e-02  +1.15499157984440132e-01
1866 -8.93149238165008574e-02  +2.28637589253206965e-02  +1.22872709415328102e-01
1867 -9.33743842588357770e-02  +4.44567765545457530e-02  +7.15063311286156245e-02
1868 -9.03927802912859318e-02  +3.93504926112046988e-02  +6.39342897649884528e-02
1869 -8.38561005861920700e-02  +9.05517613301250746e-02  +3.55064274644859082e-02
1870 -8.78827412103341671e-02  +9.07685379043672441e-02  +3.32961802568600487e-02
1871 -1.06978433806372869e-01  +8.70582679265221038e-02  +3.10604116431365783e-02
1872 -1.11009513458048104e-01  +8.98172467051883555e-02  +1.56072919780271425e-02
1873 -5.45298304232520945e-02  -4.01822911568820024e-03  +7.29468479437658385e-02
1874 -4.89986811697187968e-02  -3.95288062042296710e-03  +7.21923215780806010e-02
1875 -9.98584836295896699e-02  -2.26945996329667235e-02  +3.48777778681736497e-02
1876 -1.02192469379337500e-01  -2.71000368952462080e-02  +3.53188518592887357e-02
1877 -7.82189918022462433e-02  +5.58370627782701565e-02  +1.14880469797794246e-01
1878 -7.91347458505620854e-02  +6.34581044166908775e-02  +1.18671022185050143e-01
1879 -6.85785197784387623e-02  -1.21050480727529948e-02  +8.47887573831185709e-02
1880 -6.96250183040180576e-02  -1.52072879977275272e-02  +9.39875959544719114e-02
1881 -1.11534431409954241e-01  +2.34756118371614413e-02  +1.05625295867826791e-02
1882 -1.06086708542455110e-01  +2.29871101204514768e-02  +6.16882242001803860e-03
1883 -1.15227287493776670e-01  +2.35551228208235935e-03  +6.88688740170942393e-02
1884 -1.17390414224059533e-01  -4.08938188866114424e-03  +6.71433324286540151e-02
1885 +1.50749721039167232e-02  -1.12443540602448857e-03  +6.75180534225127138e-02
1886 +1.64852702929931920e-02  -3.96902789710308970e-03  +7.28470857138190653e-02
1887 -3.48419069857474339e-02  +1.57674227171090559e-02  +5.02031656020676537e-02
1888 -4.10783444755119381e-02  +1.35520048265968286e-02  +5.17467539123958389e-02
1889 -1.01047086238640421e-01  +4.68032593474370304e-02  +6.08900245647012450e-02
1890 -9.86006580709048730e-02  +4.73242765893399156e-02  +5.75621285436425240e-02
1891 -1.42588102483753067e-02  +2.94928708317830843e-02  +7.77465193498437512e-02
1892 -8.88066646736348358e-03  +2.81145125698237866e-02  +7.65773954036524235e-02
1893 -7.80675948585425328e-02  +6.46450364800404964e-02  +4.60397455898142322e-02
1894 -8.26613906942133408e-02  +6.10813259101328082e-02  +4.42559674500630912e-02
1895 -5.97588315854458013e-02  +8.14542439991823020e-02  +5.92528448344387254e-02
1896 -5.30660873124391211e-02  +8.29564232370882809e-02  +5.61639908189215872e-02
1897 -8.80491616233976399e-02  +1.39013597359088654e-02  +6.98704162660251094e-02
1898 -9.00513967473249716e-02  +8.27924722382680778e-03  +7.41127650453222847e-02
1899 -1.02286727889730145e-01  +4.08550032549859568e-02  +7.70583561188053906e-02
1900 -1.02669124002063405e-01  +3.95617315527803451e-02  +7.35948084408956926e-02
1901 -6.03075071114644104e-02  +9.19795677750228913e-02  +5.92971428873931769e-02
1902 -5.84311574455595104e-02  +9.40612736584702375e-02  +5.91977859084029320e-02
1903 -7.34317440708032176e-02  +7.97129725116836330e-02  +1.02429360253249183e-01
1904 -7.94445944854616365e-02  +7.88509866577467161e-02  +9.93368417726577801e-02
1905 -1.14212339766198892e-01  +2.54678316909059572e-02  +2.27618148677740176e-03
1906 -1.15996447564117672e-01  +2.78360880404749898e-02  +9.35350363959486242e-06
1907 -5.30367224618494421e-02  +1.32391683295212358e-02  +9.21980519121425590e-02
1908 -4.52023534526463239e-02  +5.55872525231021833e-03  +9.29209506410169639e-02
1909 -9.66981260147326688e-02  +4.18583534244514541e-02  +1.15981362163754001e-01
1910 -1.01445587895474268e-01  +4.46330497198310916e-02  +1.11477243999159245e-01
1911 +2.03312132982320145e-03  +5.47080574065766413e-03  +6.03316445712122271e-02
1912 +5.27009393313261371e-03  +5.61147677378330198e-03  +6.24326286963452562e-02
1913 -9.68784378480602310e-02  -3.29114403516276265e-03  +4.65331292517020406e-02
1914 -9.29125744299024309e-02  -5.67160230788313433e-03  +4.39005125651298206e-02
1915 +3.41691017508795533e-02  -1.71267020568178739e-02  +6.84245856484157894e-02
1916 +3.75345741477634623e-02  -2.26513207562991196e-02  +6.47642980629834775e-02
1917 -8.30905658514963091e-02  +8.85174227194267527e-02  +3.63981876215920611e-02
1918 -8.09413149735706688e-02  +9.42661870361513610e-02  +4.33634159239630126e-02
1919 -2.78905488294818420e-02  +3.15426478964421324e-03  +7.00882152012114457e-02
1920 -2.68294348913315737e-02  +7.01067566093181715e-03  +7.34779539664677100e-02
1921 -4.22696156701233561e-02  +3.19044695562973254e-02  +3.44691534566335320e-02
1922 -3.55455938771056731e-02  +2.78562168734827094e-02  +3.13167581712259779e-02
1923 -1.47725423493592165e-02  +2.46443470559051560e-02  +5.69176083669149860e-02
1924 -1.00234702798287865e-02  +3.08808044604556090e-02  +6.55836170821805509e-02
1925 -9.13141047328866889e-02  +4.41003399989512296e-02  +6.74432911104717453e-02
1926 -8.70232301282618109e-02  +4.78230986213633580e-02  +5.86090118851438358e-02
1927 -1.18485022877475449e-01  -4.47192491179237549e-03  +1.71413614402311579e-02
1928 -1.18604011056567357e-01  -1.10204341489758811e-02  +1.25379562023999538e-02
1929 -8.05955765128406609e-02  +2.21915583700689478e-02  +1.16392020621232731e-01
1930 -7.41141734879981889e-02  +2.27795938143456889e-02  +1.18615760918108840e-01
1931 +6.01405245184043619e-02  -8.35957659903828303e-03  +7.02943201289301239e-02
1932 +6.33268762727993290e-02  -1.23947867499710259e-02  +7.16206917062209014e-02
1933 -6.94901545255431213e-02  +1.48084621431169433e-02  +4.97490263044882836e-02
1934 -6.94481759259988896e-02  +8.69493596130293221e-03  +5.30965704963207441e-02
1935 -6.55555462392096999e-02  +9.72962696086092926e-02  +5.69970233586148262e-02
1936 -7.26198161447521862e-02  +1.01126750266849488e-01  +5.57653745091234720e-02
1937 -9.60740036957384580e-02  +7.53899960595455637e-02  +6.47660280293256840e-02
1938 -1.02734501848134360e-01  +6.97069708790384740e-02  +6.51345673886189608e-02
1939 -1.11592324910700785e-01  +4.78987705895684776e-02  +3.54009843619170761e-02
1940 -1.14024299721940142e-01  +5.04071536946863324e-02  +2.99427260362935439e-02
1941 -1.09117003006510088e-01  +3.80916189787911322e-02  +1.03812178721382001e-02
1942 -1.12719987061499549e-01  +4.21570967426503698e-02  +4.26999435538310494e-03
1943 -9.62861517000381112e-02  +1.00401920673251054e-02  +5.67356363415287696e-02
1944 -9.28783157006523585e-02  +8.29855716992787540e-03  +6.26256802815383790e-02
1945 -8.15403403882122430e-02  +7.88696273167705381e-02  +7.47073883438992697e-02
1946 -8.84439890726181344e-02  +7.66924846304001123e-02  +7.55847411928635693e-02
1947 -1.10488651809699176e-01  +1.99219532810894773e-02  +4.70663716192663284e-02
1948 -1.09835325641085044e-01  +7.51186148462296231e-03  +4.13541345606970451e-02
1949 -1.16987284573135605e-01  +2.90253696274409383e-02  +4.07342713856239311e-02
1950 -1.28530331799749598e-01  +3.33177840816513415e-02  +4.10363351813434821e-02
1951 +2.21650417196586971e-02  -7.57810980722962903e-03  +6.70464921047650014e-02
1952 +2.32293460083378145e-02  -5.44173083062188603e-03  +7.02820530338754829e-02
1953 -1.04819049700441008e-01  +1.22152875282365123e-03  +5.76247487961528606e-03
1954 -1.13928733510434199e-01  +3.50822284977719097e-03  -4.35805106163316986e-03
1955 -8.58304010746263474e-02  +1.00368673529078467e-01  +5.73203730391146221e-02
1956 -9.28058215341333731e-02  +1.02859787918090750e-01  +4.76509535714365398e-02
1957 -9.55167916168890296e-02  +8.68345467952517068e-03  +3.05859824655184756e-02
1958 -9.16293717709549121e-02  +7.36694091597657821e-03  +3.36063695507919299e-02
1959 -1.15830447850761839e-01  +2.52975470420711869e-02  -1.23117431468375907e-02
1960 -1.08684845059156293e-01  +2.64712761794912849e-02  -1.44884204035477960e-02
1961 -9.74455734671204055e-02  -2.59929001656031868e-02  +3.06342806814961927e-02
1962 -9.76748892629938498e-02  -2.88758433598885408e-02  +2.13785087918890830e-02
1963 -5.82680726018960857e-02  +5.74077005315246913e-02  +1.07447539003274431e-01
1964 -5.69754061610041190e-02  +5.98638896334799456e-02  +1.14107485385971472e-01
1965 -1.06997529731401891e-01  +6.13336520131991525e-02  +2.26375858023352694e-02
1966 -1.03596896449821313e-01  +6.82916755141084325e-02  +2.41407290541311020e-02
1967 -1.09915853598654273e-02  -1.05589469588752861e-02  +6.74176452164347711e-02
1968 -1.00054886137772893e-02  -1.45572538345192879e-02  +6.93464858395040906e-02
1969 -1.12666320205447715e-01  +8.62580625737591894e-02  +3.09762248749797381e-02
1970 -1.13707770090121590e-01  +8.33836146488043800e-02  +2.63187212891773104e-02
1971 -5.85373808134110676e-02  +5.02305896166176588e-02  +1.11059325713907073e-01
1972 -5.45477046095494272e-02  +5.30333208946691878e-02  +1.13722920436247363e-01
1973 -7.02238455955399021e-02  +2.18400147756571995e-02  +8.92814724967467416e-02
1974 -6.94554190013524642e-02  +2.50035815575291309e-02  +9.04989437150485465e-02
1975 -7.43596967356052324e-02  +4.15137423443544609e-02  +6.99749971473378196e-02
1976 -7.84340326822454276e-02  +4.46245914799749122e-02  +7.09752118376170554e-02
1977 -5.50859419052711977e-02  +5.65787852191767873e-02  +7.74700107029004242e-02
1978 -5.11453877012971111e-02  +5.35115569327744151e-02  +7.62457545375523071e-02
1979 -1.23011347054888615e-01  +2.01745033174221024e-02  +5.06458450522560694e-02
1980 -1.22974974981058235e-01  +2.29526328875170119e-02  +5.77697147582553541e-02
1981 -4.73670884333712572e-02  -4.43033337677651434e-03  +5.95221054456873400e-02
1982 -4.53478745349011683e-02  -4.98356674797798861e-03  +5.88132929609499616e-02
1983 -9.38822284672855834e-02  +1.99949715983255326e-03  +4.56870671659778543e-02
1984 -8.87067233512981307e-02  +2.89204801783147754e-03  +3.88649629676197234e-02
1985 -5.89712945342930894e-02  -1.11950157530156004e-02  +7.88306697352635505e-02
1986 -5.91164173798648870e-02  -2.14935993740034380e-02  +7.48380956512376405e-02
1987 -1.12187866288549223e-01  +3.69288006356937870e-02  +7.41471229999538239e-02
1988 -1.15264333135614155e-01  +3.55781297390726919e-02  +7.37439718138335615e-02
1989 -4.08974846817947851e-02  +7.25277013771090662e-02  +6.71421453253663730e-02
1990 -3.97895470402121684e-02  +7.10888659807872997e-02  +6.91503817002368931e-02
1991 -9.22898037851148656e-02  +4.23826128995467913e-02  +1.96825918855531058e-02
1992 -1.00257086794795780e-01  +4.41971893595722101e-02  +1.80988647897367301e-02
1993 -1.09720998260756181e-01  +2.10764480924297073e-02  +4.80783748977416797e-02
1994 -1.09568027992637013e-01  +1.77158592771749432e-02  +5.00270486631257325e-02
1995 -1.00262711480469974e-01  +3.01446278973102853e-02  +4.65144361351661623e-02
1996 -1.00535549638422275e-01  +2.80568061205830055e-02  +4.53534055716895146e-02
1997 -8.41512606742452346e-02  +7.85934789424145262e-03  +5.43883926831196796e-02
1998 -8.04624549492395369e-02  +2.67401702540391280e-03  +5.83481573453745392e-02
1999 -1.22321830031223808e-01  +2.86917586635854161e-03  +1.73968611292003583e-02
2000 -1.25462557131626268e-01  +8.60504502091514155e-03  +1.77447164351277366e-02
2001 -1.02138842860789558e-01  +5.69540811064626409e-02  +1.09645494398725660e-01
2002 -1.03270783279704459e-01  +5.34551761328441871e-02  +1.18492580876998807e-01
2003 -1.14101086194264068e-01  +5.37227280453377656e-02  +8.23154234070032353e-03
2004 -1.12140686873341763e-01  +5.61505307727754380e-02  +1.91164317186844112e-03
2005 -9.91365149018593877e-02  +1.27470506240149450e-02  +9.72562059502957571e-02
2006 -1.01700695270292393e-01  +1.68250725665259199e-02  +9.53513354954479003e-02
2007 -7.93081896453669971e-02  +2.82031834923240840e-02  +9.54996630582882200e-02
2008 -7.72317601589914832e-02  +3.27225955290970094e-02  +9.62778917257910843e-02
2009 -8.84645518106225437e-02  +9.75527170750106337e-02  +7.41769808600962754e-02
2010 -9.21853869568459577e-02  +1.04313535781748359e-01  +7.46994944945099659e-02
2011 -1.04944019579203934e-01  -1.57759548139933987e-02  -6.23583145392624517e-04
2012 -1.07534461375178983e-01  -1.82841384368860743e-02  -4.40688770616208102e-03
2013 +3.09949191964811570e-02  +3.56019944209512657e-03  +6.23804090482678389e-02
2014 +2.89437039328286419e-02  +6.18954066933272932e-03  +5.89586717866672216e-02
2015 +2.40616999623710116e-03  -1.69850340269697107e-02  +3.25718353421845935e-02
2016 +3.18241463589259872e-03  -1.56677805971007882e-02  +2.80813725816130740e-02
2017 -9.82089412280876956e-02  +2.79603761559131282e-02  +6.12284135593963719e-02
2018 -1.01243737428475492e-01  +2.23257570932252070e-02  +6.19877727665073125e-02
2019 -3.33719860552918191e-02  +1.63074448059538895e-03  +6.78045438288330943e-02
2020 -3.51031043791194888e-02  -3.54946716942352962e-03  +6.68419497765197629e-02
2021 -1.15047579127861566e-01  +2.53387774493958433e-02  -2.73416332601311468e-04
2022 -1.21840524889095386e-01  +2.10771023847126752e-02  +2.16147558332188808e-04
2023 -1.80332990526541961e-02  +2.67371611211647889e-02  +4.06587173570094121e-02
2024 -2.00080991478369594e-02  +3.05097988171727369e-02  +3.99455485480393335e-02
2025 -3.83775780885943218e-02  -3.28526855103032575e-02  +3.74599190485679634e-02
2026 -3.88149739161985086e-02  -3.55966830443876711e-02  +3.84240487784846957e-02
2027 -4.68125083459044258e-02  -5.22848349995984167e-03  +2.37247579607380160e-02
2028 -4.19599126946524348e-02  -1.61923507080801712e-03  +2.10989485319807817e-02
2029 -8.22444684169842122e-02  +2.71690761760364496e-02  +1.06514380185566415e-01
2030 -8.46164438244464412e-02  +3.00631834870519025e-02  +1.08667864685800905e-01
2031 -8.98146483361196707e-02  +4.91047097393056756e-02  +2.79259255100342656e-02
2032 -8.85487679117435700e-02  +5.18029488085034323e-02  +2.96782168049788235e-02
2033 -4.74746114234271955e-04  +6.16130098456163858e-03  +4.01061629011082860e-02
2034 +3.99220682639250379e-03  +9.70650981119415904e-03  +3.62125183465765652e-02
2035 -4.66708886294013373e-02  +4.01221689013504870e-02  +8.35191201402334243e-02
2036 -3.78420300528257911e-02  +4.62890465119340788e-02  +7.53627915336389231e-02
2037 -6.89152793355056192e-02  +5.00593562651911461e-02  +5.93759173019997311e-02
2038 -7.18950592076144368e-02  +4.95875182003052140e-02  +5.49488347913838424e-02
2039 -1.01619455049603638e-01  +9.71203600248091992e-02  +6.43942930584231882e-02
2040 -1.01857345602544086e-01  +1.00769618488960849e-01  +6.18573831553678385e-02
2041 -6.13015221503676808e-02  +6.53813704118516997e-02  +4.50169168770625308e-02
2042 -6.37220915656867282e-02  +6.34007499861088675e-02  +3.96035943456689438e-02
2043 -1.02954926615995659e-01  +3.48650201722270695e-02  +2.70889479493744171e-03
2044 -1.01280074311725490e-01  +4.22553488173205358e-02  +1.34295862562691334e-03
2045 -1.17206526573823536e-01  +5.27581990681513582e-02  +3.98214194890240750e-02
2046 -1.29343408519939501e-01  +4.85281770575770946e-02  +5.41222565436637743e-02
2047 -3.79914943211573104e-04  -3.04392593780288892e-02  +2.60661936472083959e-02
2048 -6.83759510844842572e-03  -3.69163620004276799e-02  +2.39642908601549187e-02
2049 -1.02298961250171794e-01  +8.22573332624587789e-02  +9.07266191948762207e-02
2050 -1.05472505695431415e-01  +8.47951016510514882e-02  +9.49007221449013477e-02
2051 -1.19966428449519741e-01  +2.62178332445255763e-02  -2.85651202773937185e-02
2052 -1.17912603782939357e-01  +3.34268006856420774e-02  -3.23978855111778097e-02
2053 -7.33868779131113987e-03  -1.42698241429625849e-02  +7.08541336661628190e-02
2054 -7.73221801630052160e-03  -1.76787165510547753e-02  +7.88627731489422445e-02
2055 -1.15255557807241060e-01  +5.20756053513907538e-02  +9.62189395505276823e-02
2056 -1.14277229382820422e-01  +5.50020287919079642e-02  +1.03347807765163086e-01
2057 -1.25730226735091849e-01  +4.41446840408209612e-02  +6.45224062867093551e-02
2058 -1.24037725958006342e-01  +4.83008689865965304e-02  +5.90183947683853433e-02
2059 -9.86807866933823996e-02  +8.41290546404559747e-02  +4.30446248362552145e-02
2060 -9.46824742594097463e-02  +8.65557423543336368e-02  +4.73181406728771722e-02
2061 -1.29622931579202461e-01  +4.40652394503210851e-02  -8.16770456963699341e-03
2062 -1.35841596776574869e-01  +4.33722807578344194e-02  -1.07950168611664985e-02
2063 -3.28286342622183605e-02  +4.54101631180707996e-02  +8.77956832056525777e-02
2064 -2.68005445974307741e-02  +4.56460244676683835e-02  +8.31214925263094040e-02
2065 -7.02095123343934174e-02  -1.26220236614288783e-02  +8.87094811481955181e-02
2066 -7.53160939696067427e-02  -1.14238935793269797e-02  +9.14244253331984863e-02
2067 -1.27870858484727512e-01  +3.03559338597779935e-02  +1.94007847812567719e-02
2068 -1.28843318716656607e-01  +2.90867232763457086e-02  +1.36566111474254234e-02
2069 -7.14432392643480491e-02  +3.98450226379182607e-02  +2.20445717316027946e-02
2070 -7.30694636986962548e-02  +4.05486314273374102e-02  +2.03884062087365120e-02
2071 -6.57004353111480532e-02  +3.99018571214996773e-02  +1.16264550879405348e-01
2072 -6.41900316050846853e-02  +4.33297201602036927e-02  +1.24358689604565628e-01
2073 -7.57332514185657113e-02  +8.98046413592738929e-02  +7.51057148464080310e-02
2074 -7.63881698110708690e-02  +8.85226292869022297e-02  +7.90910728209333058e-02
2075 -7.64278453883244224e-02  +5.10308654082990976e-02  +8.00433263515030746e-02
2076 -7.90322563540214879e-02  +5.68428575312236034e-02  +7.82116949863425615e-02
2077 +4.32996839015940480e-02  -5.65578472475545754e-03  +6.93200669508016454e-02
2078 +4.65671852231360830e-02  -5.14531834032637674e-03  +6.70148611188893101e-02
2079 -7.34516679588967242e-02  +6.01260659070426140e-02  +3.66662436997335014e-02
2080 -7.23662461920631800e-02  +5.59949049701022120e-02  +3.51892114432315189e-02
2081 -1.19394339604370334e-01  +1.08754351878133561e-02  +4.58920279206400245e-02
2082 -1.25880343728694610e-01  +3.98177932664753320e-03  +4.24932895585328624e-02
2083 -4.40626268652313732e-02  +7.96536294818541296e-02  +6.48459092911159579e-02
2084 -4.60335687701555682e-02  +8.50737386296661346e-02  +6.01232153924633056e-02
2085 -1.61861128621917962e-02  -2.02343229887255588e-02  +6.67541254730586037e-02
2086 -1.86833367063163683e-02  -2.61089502389134538e-02  +6.86298314557178685e-02
2087 -6.55673517995740418e-02  -8.93600773773721956e-03  +6.26676589594429012e-02
2088 -6.63631976651971461e-02  -1.33656185408340712e-02  +6.37057242131350565e-02
2089 -2.02465134228881558e-02  +2.64551969672744761e-02  +8.36270725524886072e-02
2090 -1.47796006833860356e-02  +2.18629065904784592e-02  +8.18569496262681467e-02
2091 -1.10372734003441081e-01  +5.43743849750112640e-02  +2.34794894319668608e-02
2092 -1.10450937755606077e-01  +5.65844841056344014e-02  +2.07976676773795437e-02
2093 -3.74001567485693145e-02  +2.20065773060144319e-02  +8.48052349608232892e-02
2094 -3.61199443974668521e-02  +2.69962934298893509e-02  +8.71178146334963821e-02
2095 +2.39992136686582973e-02  -2.10074769920510739e-02  +4.62189883123778206e-02
2096 +2.82794833495041767e-02  -2.16393245285237852e-02  +4.02700931997141617e-02
2097 -1.29707168939706130e-01  +6.26861822927997359e-02  +3.17576383391569711e-02
2098 -1.27447568961286672e-01  +6.57050778157568238e-02  +2.68974767146640606e-02
2099 -1.01356313137833526e-01  +6.96454403222816903e-02  +5.12299523994778905e-02
2100 -9.86651002139349309e-02  +6.74673645445448555e-02  +5.36208848876952165e-02
2101 -1.02479556409778044e-01  +8.47249340837835513e-02  +9.03286842266101953e-02
2102 -1.05363199778820971e-01  +9.02591997606717461e-02  +8.72062761657773217e-02
2103 +1.99384283206040713e-03  +9.64153592780001359e-03  +4.50307861905386020e-02
2104 +5.47485498008455813e-03  +1.10801554015614919e-02  +4.97231397718743487e-02
2105 -7.68325125092970407e-02  +5.29626413526848583e-02  +1.12798146783284661e-01
2106 -7.64571413495367252e-02  +5.66391503432147544e-02  +1.10446012037302463e-01
2107 -5.39519685598294912e-02  -2.44497681263062608e-02  +2.91495566624746655e-02
2108 -4.74176727632772826e-02  -2.23726773258404212e-02  +3.40676192237530651e-02
2109 -1.11645746496901357e-01  +9.74173227533001174e-03  +7.32418900520858118e-02
2110 -1.12109024903627424e-01  +1.73695741796483678e-02  +7.50049043132534066e-02
2111 -1.20283578647402217e-01  +5.07063699635656520e-02  +4.43693590244207611e-02
2112 -1.19268942456484436e-01  +4.75038328764505746e-02  +4.74136412060186321e-02
2113 -7.68975661160859608e-02  -8.69533665414061463e-03  +6.16609352994887810e-02
2114 -7.98650927202137206e-02  -1.07916778806080339e-02  +5.54977381761089308e-02
2115 -5.60792883933247249e-02  +5.68424509817006401e-02  +6.43411214725938818e-02
2116 -5.42939984156337110e-02  +5.07885657036883376e-02  +6.06194019736111395e-02
2117 -1.11309515214079321e-01  +1.65262214544658580e-02  +3.05338888623648934e-02
2118 -1.17752522191774386e-01  +1.14858679028236287e-02  +3.27145358476146203e-02
2119 -1.25470830079681045e-01  +4.25832080294525628e-02  -6.58791093065983543e-03
2120 -1.24350266556728040e-01  +4.42861336155792457e-02  -1.23431979101576352e-02
2121 -6.40393559373950150e-02  +2.06742975818609148e-02  +4.61399111342356699e-02
2122 -6.07938081499397528e-02  +1.85172700247564978e-02  +4.38522022989972365e-02
2123 -1.30042978743436927e-01  +5.42907142986887928e-02  +1.16575485952964027e-02
2124 -1.36096757685473801e-01  +5.15364645042657096e-02  +1.46592885177723540e-02
2125 -1.16843070145466868e-01  -1.54597486056532178e-04  +1.81440035960820020e-02
2126 -1.18656331568462656e-01  -4.29943447933212074e-04  +1.61857864935763020e-02
2127 -9.89710942005374156e-02  +6.86421767319291137e-02  +1.04336085036162915e-01
2128 -1.05528538149167642e-01  +7.16175180115141974e-02  +1.05835899794341409e-01
2129 -9.21968260878537060e-02  +9.64094785310537078e-02  +2.80190059004645255e-02
2130 -9.87825625135060337e-02  +1.00761223039849288e-01  +2.10649935946059727e-02
2131 -1.11988129780363016e-01  +2.66491827475285083e-02  +4.23537013103701607e-02
2132 -1.14689876830560797e-01  +2.33507831864730800e-02  +3.96012342033258968e-02
2133 -5.91407332156026824e-02  +7.81577585033019773e-02  +9.30104485185733465e-02
2134 -5.39336922695387369e-02  +7.99167336549055640e-02  +9.75577120700441142e-02
2135 +1.02453984916834901e-02  -2.25427430598587261e-02  +6.27547620750988216e-02
2136 +1.03940685273115601e-02  -2.32070923197869629e-02  +6.94977096800291488e-02
2137 -1.07531715609525083e-01  +8.99665025539237995e-02  +2.58685269784080553e-02
2138 -1.05746400737999485e-01  +9.98302987242231793e-02  +2.24621194301009540e-02
2139 -1.23339615747579831e-01  +5.96973413672647474e-02  +4.03582154388469130e-02
2140 -1.28660641570764789e-01  +5.43290885123998354e-02  +3.88995431232047745e-02
2141 -1.33309846313633240e-01  +3.44558973157094300e-02  +1.94507106000133684e-02
2142 -1.37432405639611621e-01  +3.71074799931278426e-02  +2.33913205471797253e-02
2143 -1.04106798744135573e-01  +1.87302549287375539e-02  +2.42648951386611397e-02
2144 -1.05212225873602253e-01  +2.12152869464120632e-02  +2.08891155300094701e-02
2145 -1.30554272111514831e-02  -2.85147101589537377e-02  +4.21952607334344990e-02
2146 -6.20317738484379815e-03  -3.41864044074089019e-02  +4.06692901654557293e-02
2147 -4.95774036105858865e-02  +8.64474391499616031e-03  +1.05122549036135132e-01
2148 -4.30488454412261204e-02  +1.29397860930237692e-02  +1.07733556597164923e-01
2149 -1.70252659110308908e-02  -2.52416671226644365e-02  +4.18668843929280790e-02
2150 -1.73190965465410893e-02  -2.79723256060239248e-02  +3.76723416076788706e-02
2151 -7.62616697490911266e-02  +4.74991812788912379e-02  +7.83576836382348652e-02
2152 -8.00051190391922601e-02  +4.84729366706599038e-02  +7.84399075053524991e-02
2153 -1.20665349098524693e-01  +2.21151862936220002e-02  +2.45962371577810902e-02
2154 -1.24184746228587731e-01  +1.85578473183303019e-02  +2.11718462341436153e-02
2155 -8.34629534813672996e-02  +8.98412516341051959e-02  +3.82138718069630137e-02
2156 -8.76131167593216797e-02  +9.04629480616406245e-02  +4.16636793254073837e-02
2157 -1.22591057107548335e-01  +2.02671986107810231e-02  +4.97925052883600727e-02
2158 -1.24130010289764448e-01  +2.50048832473169814e-02  +5.10456488868850852e-02
2159 -9.56476807937156337e-02  -7.84996074845306646e-03  +4.15862259585983440e-02
2160 -9.60031010176558147e-02  -1.05591447675679722e-02  +3.99512364064276079e-02
2161 -4.81281361476939631e-02  -1.34653617619276533e-02  +4.81767259426352235e-02
2162 -4.72318891307830016e-02  -2.20736812237959171e-02  +4.76065868107034412e-02
2163 -4.25823729710790508e-02  +4.34258949129218905e-02  +4.97751408916803084e-02
2164 -4.58649262868962918e-02  +4.93912551817769011e-02  +5.19823359860490039e-02
2165 -6.80055248953101987e-02  +6.28045007434401004e-02  +8.35314951687343987e-02
2166 -7.39846156558083279e-02  +6.48828436051048785e-02  +8.96096044395181118e-02
2167 -1.29975758563012411e-01  +2.93441152448562503e-02  +1.92971706716021096e-02
2168 -1.37504442866796806e-01  +2.62540940906348663e-02  +1.70580556931905665e-02
2169 -4.58540549540971953e-02  +4.08975476779639899e-02  +8.47769075613892809e-02
2170 -5.01155942757037717e-02  +4.19334775267951460e-02  +9.06939658090836626e-02
2171 -9.95580916427260404e-02  +8.14568819698346241e-02  +3.99474254085316061e-02
2172 -9.82620779481568757e-02  +8.07814866883638794e-02  +3.59814112281537507e-02
2173 -8.17113075835927960e-02  +2.55143709321882968e-02  +4.98838558410239011e-02
2174 -8.51861945560930672e-02  +2.86621604042870508e-02  +4.65936270199174968e-02
2175 +3.98622453477939162e-02  -2.11148641896793804e-02  +5.31969905024458553e-02
2176 +3.86092675920389483e-02  -2.66007726225603140e-02  +5.55935548676000021e-02
2177 -1.20884571597986906e-01  +3.83490430716722230e-02  +7.67358040596566870e-02
2178 -1.25124506155161241e-01  +3.90317145767057963e-02  +7.48697894688576254e-02
2179 -9.20668571212747006e-02  +8.80208033750263207e-03  +1.02042667583760571e-01
2180 -9.41112813437218337e-02  +1.09665848253473683e-02  +1.13512750993873229e-01
2181 -3.57617293837176678e-02  +1.56572494763514460e-02  +4.72463566554877923e-02
2182 -3.68683850125374885e-02  +1.98823692061083079e-02  +4.62854308738490580e-02
2183 -9.68888589264461086e-02  +1.17114979734725001e-02  +6.96661029047009467e-02
2184 -9.60003289577813085e-02  +1.13266659686378762e-02  +7.74573974128540815e-02
2185 -1.20422676793539143e-01  +5.85043594876909281e-02  +1.57963044687091277e-02
2186 -1.21251294854147651e-01  +5.92726458471662179e-02  +1.32936136227992923e-02
2187 -1.19329558092730215e-01  +8.56061296572217280e-03  -3.34310431373897182e-02
2188 -1.23040164925086931e-01  +7.80738251768060137e-03  -3.73316193047689704e-02
2189 -1.05314431601671435e-01  +3.88735981235611028e-03  +1.68279393003109914e-02
2190 -1.06065166923335202e-01  +9.82262561743827735e-03  +8.17001101489556528e-03
2191 -9.59004202409227680e-02  -1.00732039333122757e-02  +3.60892033072943014e-02
2192 -9.91822158586431885e-02  -1.17983160255034462e-02  +3.34562685979747643e-02
2193 -8.00727339988273334e-02  +2.66900934658596432e-03  +8.35727954439908216e-02
2194 -8.30518156126526519e-02  -2.43712786493043877e-03  +7.92769525351972176e-02
2195 -2.73347216149410245e-02  +2.98745402588367799e-02  +7.92869313255180758e-02
2196 -2.79700347546857839e-02  +3.62919779956889788e-02  +7.80023859497583211e-02
2197 -4.36322500515264541e-02  +4.98321228154185586e-02  +8.97224142355336485e-02
2198 -3.85854771269774355e-02  +6.42707829346661486e-02  +9.22488181108948035e-02
2199 -6.74522799635664250e-02  -4.85136354321802094e-03  +9.98354130702526765e-02
2200 -6.78481951507173553e-02  -6.52824089803306137e-03  +9.66807875086831831e-02
2201 -2.81149462831197135e-02  -2.48251684539576474e-02  +5.71965618588280919e-02
2202 -3.19148822939914131e-02  -2.78841423043418336e-02  +6.30100327497908480e-02
2203 -7.28791270962806798e-02  -7.67251074312237918e-03  +6.43954358922536746e-02
2204 -7.61737558838579826e-02  -3.00354018667344045e-03  +6.45130934184613286e-02
2205 -7.39736931132634890e-02  +5.70925495917717352e-02  +1.01169985842312737e-01
2206 -7.21838620001277881e-02  +6.04020247278666197e-02  +1.01353875053578318e-01
2207 -6.65260654594129579e-03  -1.00484928732174870e-02  +4.66626555727777392e-02
2208 -1.28753941261973634e-02  -1.53587545403143511e-02  +4.37699051578107345e-02
2209 -1.15893763109860798e-01  +2.55014269466282972e-02  +8.46875140119683345e-02
2210 -1.15157895674698002e-01  +2.23578792687528401e-02  +8.28764483522697881e-02
2211 -6.77201924173295722e-02  +5.67059860306439525e-02  +6.36346654157058517e-02
2212 -7.41443152224330881e-02  +5.51662235095362261e-02  +6.55096702785726293e-02
2213 -8.66948224120908661e-02  +4.16018967741964025e-03  +9.72022958406049409e-02
2214 -8.48307633235786812e-02  +3.24584710080147703e-03  +9.88907944756266533e-02
2215 +4.17677791637182088e-03  +1.09704931881229734e-02  +6.21405270862905382e-02
2216 +9.62745397163070060e-03  +1.15493309633548473e-02  +5.89043687813820549e-02
2217 -5.51869699110537348e-02  +8.72650753778649174e-02  +6.80956763600237686e-02
2218 -5.38389495254196493e-02  +8.79752566030508609e-02  +7.31528034864642740e-02
2219 -9.95283900322295051e-02  +2.33292810643280189e-02  +4.72052605487799093e-02
2220 -9.94583460906583589e-02  +2.01526889330684612e-02  +5.42584231085038726e-02
2221 -9.48669917762019754e-02  +3.52628331468514411e-02  +7.87897263909744933e-02
2222 -9.18786125506178969e-02  +3.39113060350113085e-02  +7.71372905760822486e-02
2223 -1.01839053317623607e-01  +3.76093070649028208e-02  +8.08046163292582553e-02
2224 -1.07300189900285683e-01  +4.37437117759714375e-02  +8.67310103545968908e-02
2225 -3.52369287034604017e-02  +1.64168262322852629e-02  +4.24171715299808544e-02
2226 -2.79637673746044868e-02  +2.13503029768775283e-02  +3.92017752568777911e-02
2227 -9.85243139770817788e-02  +1.83875632306200604e-02  +9.30435199670394120e-02
2228 -1.02528977801150750e-01  +2.48180273564643714e-02  +9.98971587202750338e-02
2229 -1.05270792856171289e-01  +7.24619763460555288e-02  +4.30351536479724392e-02
2230 -1.12582974638241712e-01  +6.84456683229898305e-02  +4.54135624567014520e-02
2231 -7.58677992461470746e-02  -7.92517508608099955e-03  +3.83152401083648453e-02
2232 -8.04497936001977859e-02  -6.92959043569753470e-03  +3.99858457390511526e-02
2233 -9.73376125583176321e-02  +1.87256173083726815e-02  +3.12996902899184484e-02
2234 -1.00226314361352167e-01  +1.70973729073088526e-02  +2.74425624598741598e-02
2235 -8.17726920131011392e-02  +3.19913239506264338e-02  +1.23242783634293071e-01
2236 -8.17821782625302446e-02  +2.92951018597646419e-02  +1.28178157262110515e-01
2237 -6.54709506102488931e-02  -2.00409644917273104e-03  +6.56062030374950644e-02
2238 -6.88578640735715009e-02  +8.17201724115392361e-04  +5.81539488778012661e-02
2239 -1.11936684089241956e-01  -9.98700162931301892e-03  +1.80957809576881082e-02
2240 -1.12747443480893147e-01  -1.87205156674789437e-02  +1.51276224967462625e-02
2241 +2.56650049431892228e-02  -2.80898237683249521e-02  +4.98271940070178290e-02
2242 +2.72501951496732335e-02  -3.47387320861319224e-02  +5.09950960496703617e-02
2243 -4.83096791267807676e-02  -2.56593550289258392e-02  +2.58188810586652932e-02
2244 -4.41720790729103058e-02  -3.02245865301932655e-02  +2.45053955745332605e-02
2245 -8.01076984421033311e-02  +4.11312816512454937e-02  +8.15638319558106284e-02
2246 -8.61219354338203930e-02  +2.92964495233286916e-02  +8.00692402538057263e-02
2247 -2.48952231557245003e-02  -1.13634783063897796e-02  +3.41472739962220967e-02
2248 -2.18799942809065166e-02  -1.01524356735674965e-02  +3.23018043810937086e-02
2249 -1.16446999515216490e-01  +3.55086435860352614e-02  +5.06363752841454615e-02
2250 -1.22714203057296398e-01  +3.56253842521744718e-02  +5.51288666700623028e-02
2251 +1.37304661959858909e-02  -1.55160839435101710e-02  +5.95572044039959572e-02
2252 +1.80312650948678786e-02  -1.46461269204764700e-02  +6.04251872095771386e-02
2253 -5.22419522251718060e-02  +4.60124605047214502e-02  +1.10143381402143470e-01
2254 -4.55851347789475794e-02  +4.17763940957905366e-02  +1.14003737044541711e-01
2255 -3.70691361550570808e-02  +4.42035106343276127e-02  +6.27946435654658797e-02
2256 -2.29379624989198595e-02  +4.29929438910651371e-02  +7.23473602912754615e-02
2257 -6.38538689148062111e-02  +7.64946904249991511e-02  +9.33920749793033939e-02
2258 -6.74089953460145774e-02  +7.72878989503086589e-02  +9.34415791458373807e-02
2259 -8.76730209265431382e-02  -8.24291671053432873e-03  +9.05562957514565725e-02
2260 -8.66479336456135729e-02  -1.59423979809748331e-02  +8.92329386945712871e-02
2261 -9.47656522941694862e-02  +3.48838560748805232e-02  +1.15768122319027583e-01
2262 -9.64328018330021242e-02  +3.33269316510516819e-02  +1.14851785228233388e-01
2263 -5.72989169155158420e-02  +1.90157706597325303e-02  +6.73791362823365769e-02
2264 -6.20719301284268013e-02  +1.77805348771351950e-02  +6.46443684311938660e-02
2265 -3.75965866971315552e-02  +4.16289457760881179e-02  +5.86652042195486140e-02
2266 -2.89534196923449394e-02  +3.40503130590574313e-02  +5.67101335077962246e-02
2267 +1.46936686652843415e-02  -2.37022202746573693e-02  +5.31937786246023739e-02
2268 +1.74802429086679742e-02  -2.66902738328728961e-02  +5.52300132178771830e-02
2269 +1.31870852871004331e-02  -1.27131838705707347e-02  +5.29417984472878508e-02
2270 +1.68018815414523875e-02  -1.35683719963835894e-02  +5.29383650788968763e-02
2271 -9.58288342442979724e-02  +6.53127211187351508e-02  +1.03105326503366804e-01
2272 -9.67704438712980314e-02  +6.73651055794017989e-02  +9.94647266733347246e-02
2273 -5.76316257034097112e-02  -1.76978495965699166e-02  +7.48201094572524678e-02
2274 -5.46379711834085943e-02  -2.05449952903516662e-02  +6.99558053355878590e-02
2275 -8.43526849033782861e-02  +9.47770795890342244e-02  +3.41005810623510458e-02
2276 -8.52371519579989412e-02  +9.56834579632758891e-02  +2.63039088498412503e-02
2277 -8.04626418022510309e-03  +3.01226570744744480e-02  +4.91323304193370808e-02
2278 -9.63989388894432968e-03  +3.56635796939488020e-02  +4.77739846603240093e-02
2279 -6.16359819585279162e-02  +1.00142472030222817e-02  +6.18906427982824983e-02
2280 -5.92295345305605750e-02  +1.08442393143036147e-02  +5.43437466146313511e-02
2281 -6.35232927826690913e-02  +6.15296069960700603e-02  +7.97094641692406986e-02
2282 -6.61609332704366504e-02  +6.24140579405181792e-02  +7.61247450180928265e-02
2283 -6.32562807351707557e-02  +8.75725981758212202e-02  +5.78161240736624824e-02
2284 -6.55540967879219977e-02  +8.77487117791272420e-02  +5.06472805189802783e-02
2285 -9.37128274983158732e-02  +1.95269580162294419e-02  +3.18498501099036407e-02
2286 -8.30556553585970886e-02  +1.27997464853699949e-02  +2.84541341915165238e-02
2287 -1.24514510785821472e-01  +1.95047130127922221e-02  +4.56146078909303310e-02
2288 -1.29275138463206873e-01  +1.56661598379009073e-02  +4.66409151213971196e-02
2289 -7.25917300847670338e-02  +6.11346167263933718e-02  +5.46444934061379450e-02
2290 -7.40286952024439143e-02  +6.37438762114694579e-02  +5.08473289138871923e-02
2291 -6.75176304083249107e-02  -3.44455288958525141e-03  +1.00203115175597546e-01
2292 -7.31382468348236031e-02  -5.90200295440420318e-03  +1.02198377746380659e-01
2293 -9.86847615247453680e-02  -7.78450873876449043e-03  +1.34282977958996019e-02
2294 -9.63894180197061717e-02  -2.00340402452723020e-02  +1.14259140391247353e-02
2295 -4.30901265747217488e-02  -1.02774818346259237e-02  +8.51600666216923569e-02
2296 -4.29066962310817521e-02  -5.82468324435033921e-03  +8.59307242595065829e-02
2297 -9.37385263871580027e-02  +4.82096530337505855e-03  +9.30001107745775379e-02
2298 -9.68731228384382692e-02  +4.16818075260361794e-03  +9.27706900447089200e-02
2299 -9.01474260822998502e-02  +9.42438821864303722e-02  +7.72910095807411435e-02
2300 -9.43394187746417062e-02  +9.77220520065046477e-02  +7.50852895440800167e-02
2301 -5.53559170837059286e-02  -1.39305045433320372e-03  +3.03128813400425738e-02
2302 -5.30099359901362727e-02  -2.97443382422000026e-03  +3.01510565918394861e-02
2303 -1.00794650083222789e-01  -7.24704584457207517e-03  +6.68158130272682171e-02
2304 -1.08023874124623123e-01  -1.17263180626290334e-02  +6.55296231005443180e-02
2305 -5.84003618441848310e-02  -1.35066846958264743e-02  +8.14146167365101953e-02
2306 -5.83436781647641428e-02  -1.75528521617052055e-02  +8.87505010113141257e-02
2307 -9.10203365372278111e-02  +7.46188938395569296e-02  +4.38695453387636033e-02
2308 -9.38759363765357679e-02  +7.05305329601889075e-02  +3.78619986081769680e-02
2309 -5.45989028515853209e-02  +1.37004254230655848e-02  +7.26567455593092326e-02
2310 -5.17114354429080714e-02  +1.22754179919522255e-02  +6.13001536541531028e-02
2311 -4.25219639307429925e-02  +4.29634643570075206e-02  +7.95183786145814697e-02
2312 -4.43440928362896503e-02  +4.15085722070078142e-02  +7.94929368062212011e-02
2313 -1.14077852132347293e-01  +2.87631158216132242e-02  +8.49590057788965625e-02
2314 -1.22777154273306821e-01  +3.10661202182912766e-02  +8.66720510417044593e-02
2315 -1.54053777369588946e-02  -1.03949267251270735e-02  +7.51192253134971427e-02
2316 -1.29141145238987187e-02  -8.27470487078183978e-03  +8.41098474748485231e-02
2317 -8.10678772564451811e-02  +6.12101460589824439e-02  +3.82388066093189913e-02
2318 -8.27319829182864147e-02  +6.16354901243860095e-02  +3.23674189968766041e-02
2319 -6.12554443624079500e-02  +9.43103491274096678e-02  +7.30970076262553170e-02
2320 -5.82846027414895204e-02  +9.58862552148611047e-02  +7.09175514140936575e-02
2321 -4.31674636445695606e-02  +7.42018387261914186e-02  +8.55091492657019947e-02
2322 -4.01124479757550348e-02  +7.03618984660476371e-02  +9.01869973461507796e-02
2323 -9.43730824603142698e-02  +4.05781047452562840e-02  +8.53189177156740003e-02
2324 -9.09651465165080136e-02  +3.25406020552557740e-02  +9.05255755101708609e-02
2325 -4.54271303456160250e-02  +3.69230922681857004e-02  +3.27183603977064391e-02
2326 -4.88922933230034884e-02  +3.60462090306980093e-02  +2.90543514909024567e-02
2327 -6.71406688779198624e-02  +2.22896822302475059e-03  +1.06083567124419950e-01
2328 -7.64887410639277510e-02  -5.34421415238035304e-03  +1.08897457512029117e-01
2329 -1.01984331719546489e-01  +7.43451638668107262e-02  +9.16505320592119616e-02
2330 -9.92851406477454068e-02  +7.73553710904310576e-02  +9.60948940391029988e-02
2331 -6.20496855302489839e-02  -8.73732404611040313e-03  +6.42941659582123154e-02
2332 -5.43124457677582745e-02  -1.25508293633322492e-02  +6.50751488529471706e-02
2333 -8.04519717162662830e-03  -5.85190766168334174e-03  +7.38739858739096700e-02
2334 -6.73907357598167809e-03  -2.72413149590256887e-03  +8.02113382435603872e-02
2335 -6.31518162932314525e-02  +9.21597545024822468e-02  +7.45738902896776468e-02
2336 -6.48500006777288501e-02  +1.01021889141543517e-01  +7.99283091139871282e-02
2337 -9.50354176395440398e-02  -9.37896097103524742e-03  +3.85866507764744959e-02
2338 -9.01926072967247916e-02  -1.38233498500576323e-02  +3.66949782200875693e-02
2339 -1.24289062149220114e-01  +3.79015253772023858e-02  -2.62065995657531636e-02
2340 -1.21021306991759933e-01  +3.93293992370485346e-02  -3.20171596914906112e-02
2341 -2.43700193842326523e-02  +1.50589872949902174e-02  +5.19859029052222518e-02
2342 -1.63553743379897878e-02  +1.22653613389214662e-02  +5.08283886215503689e-02
2343 -1.09714843932672723e-01  +1.93392179181904530e-02  -7.40259221651880499e-03
2344 -1.06975487317645557e-01  +1.30627267144359255e-02  -9.38188713957343635e-03
2345 -4.27256668173484205e-02  +3.83511275748092545e-02  +5.79139488149095147e-02
2346 -3.54773350709793947e-02  +3.30463257823008713e-02  +5.80199958533865121e-02
2347 -4.74723172289384723e-02  +7.65862817652132599e-02  +8.31692266354055465e-02
2348 -4.51726720262571046e-02  +7.29982991321738162e-02  +7.96929906365424212e-02
2349 -1.18403024903328408e-01  +3.20041683346415987e-02  +2.21002603349194590e-04
2350 -1.22672800798458506e-01  +3.35646306352496149e-02  +4.65707155361813792e-03
2351 -2.84633775993444922e-02  +2.68759082697620048e-02  +8.13528193421317047e-02
2352 -2.73355389112786042e-02  +2.91243360873212134e-02  +8.27919653640116215e-02
2353 -9.53238089355641222e-02  -3.30083279661360241e-03  +8.68935720961337005e-02
2354 -9.68843357688985857e-02  -1.47718124300144638e-03  +8.37565954533658896e-02
2355 +2.95636317171291407e-02  -7.01514419315662358e-03  +5.01865869302796502e-02
2356 +3.29763562497056711e-02  -1.32909144078278280e-03  +4.83515543497671091e-02
2357 -6.98430290672979320e-02  +2.89123425297642886e-02  +2.96384872903115160e-02
2358 -6.76290120931562211e-02  +2.43448717593572894e-02  +2.41282128884121524e-02
2359 +1.10238860649740662e-02  -2.40809666551327229e-03  +5.02757441444873637e-02
2360 +1.45706551039121446e-02  -1.61485030924107776e-03  +4.62433456024858788e-02
2361 -3.50900021674835534e-03  -2.50985246295049522e-02  +6.16958648026157200e-02
2362 -6.60314093838712795e-03  -2.75977169392067657e-02  +6.50742993920942481e-02
2363 -3.54743057945496737e-02  -2.75524844528363747e-02  +4.19700792679753854e-02
2364 -3.47841433227494695e-02  -2.81210801927524942e-02  +4.62142458171352702e-02
2365 -5.81297715309564075e-02  +1.46005189158115826e-02  +9.38190354110406827e-02
2366 -6.01434528309521266e-02  +1.09663017023052100e-02  +9.56614001249486146e-02
2367 -1.03231413056853724e-01  +9.33738292591438646e-02  +4.45865231532985920e-02
2368 -1.08173883522505440e-01  +9.35161104693209566e-02  +4.43001093680072747e-02
2369 +3.28124591504601743e-02  -1.41453144603556451e-02  +6.87592101693313557e-02
2370 +3.40448698083951895e-02  -1.57125860132060341e-02  +7.48077684670461762e-02
2371 -1.09050827205966233e-01  -7.07325753844458612e-03  +4.83083822810539899e-04
2372 -1.15992750251254675e-01  -7.68579305899951513e-03  +9.41619859285957260e-04
2373 -1.13851700565483160e-01  +5.08583979653395926e-02  +9.24567847542174109e-02
2374 -1.13738405918639582e-01  +4.37437167126866200e-02  +9.69631851921413379e-02
2375 -6.58597510668704339e-02  -1.01023966964878080e-02  +3.98025800426282036e-02
2376 -6.57231619739936518e-02  -1.01968028263902249e-02  +4.64481419344516047e-02
2377 -7.59453817225218680e-02  -2.44886583060053807e-02  +3.06500133617114805e-02
2378 -7.74682958594636734e-02  -2.53297486138811846e-02  +3.27737222481628773e-02
2379 -4.41243927657221022e-02  +3.59150236596565350e-02  +3.59427941531642869e-02
2380 -4.00585489803323355e-02  +3.79280644006008347e-02  +3.37876779222929247e-02
2381 -6.69789843743352764e-02  -1.89273555164283964e-02  +5.73718078007752971e-02
2382 -6.59150088715175914e-02  -2.31769287489144472e-02  +5.93078756991853792e-02
2383 -1.11872897235827495e-01  +2.16493998399446830e-02  +5.18522790128014277e-02
2384 -1.15077306646802532e-01  +2.25412580417706059e-02  +6.08887373784380015e-02
2385 -7.02939308554487163e-02  -1.99678982647830787e-02  +5.66425689274790700e-02
2386 -7.53032775730182874e-02  -1.64034479037483312e-02  +5.13861824099579312e-02
2387 -5.18589915500870524e-02  +9.01020059883730073e-02  +6.78877264120000962e-02
2388 -5.13833242490491227e-02  +9.23207225748221560e-02  +6.56275008084268446e-02
2389 -6.77958849283053916e-02  +1.00171572311399157e-01  +6.11615755457495178e-02
2390 -7.12749797603918073e-02  +1.06411191364665425e-01  +6.00379406870804738e-02
2391 -1.02057471704749436e-01  +8.20294856627556551e-02  +9.03985741531381504e-02
2392 -9.63806739792784778e-02  +8.64672762106228343e-02  +9.69799226465452441e-02
2393 -8.67160754229960029e-02  +9.05214279830410529e-02  +7.31962981614913410e-02
2394 -8.61889253734894473e-02  +9.20676254691050328e-02  +7.58730166526420391e-02
2395 -6.63324620494833567e-02  +4.26245463915126063e-02  +1.12983684974992088e-01
2396 -6.40829338662655262e-02  +4.93643948249507941e-02  +1.21465858672265004e-01
2397 -3.28740198726145474e-02  +1.99678718019675079e-02  +5.69295738299866461e-02
2398 -3.36907841498147870e-02  +1.90825155183185595e-02  +5.41547703324853774e-02
2399 -1.09255311268560640e-01  +4.52023063974927031e-02  +3.47860377588148154e-02
2400 -1.09994117975444047e-01  +4.46840450614187715e-02  +3.87899154514278824e-02
2401 -9.58561869055525179e-02  -2.03140161308935571e-03  +6.09110584771629660e-02
2402 -9.58393406333052922e-02  -1.92987662860495836e-04  +6.55881209506752050e-02
2403 -7.46981663209767138e-02  -1.46993604571360632e-02  +6.88734617479564576e-02
2404 -8.56160188477236295e-02  -1.06240712957152827e-02  +6.95169378105799235e-02
2405 -1.18540282330109076e-01  +3.44464254410103560e-02  +7.00252000825008353e-02
2406 -1.26530720006678199e-01  +2.61983416989995006e-02  +6.65560262558254623e-02
2407 -1.19701669095350044e-01  +2.68189515500515327e-02  +2.22055171639465171e-02
2408 -1.23444437380398300e-01  +2.57733713758408096e-02  +2.41319746209488033e-02
2409 -8.93093678528286694e-02  +6.45756022875593749e-02  +5.50728288585153603e-02
2410 -9.29525036165615159e-02  +6.60037188857981461e-02  +5.06878019522012599e-02
2411 -6.47499100328367827e-02  +1.91579094044217052e-02  +1.15684485762645700e-01
2412 -6.37677956958029035e-02  +1.26254304527352156e-02  +1.19375820861585991e-01
2413 -2.58091216191091467e-02  -1.04540001501456665e-02  +3.84150347790089899e-02
2414 -2.61596616445639689e-02  -7.82739030954675112e-03  +3.91191042163294006e-02
2415 -8.83658020335775229e-02  +1.00143914987697244e-01  +5.25933394518902225e-02
2416 -8.78541783868462545e-02  +9.81570399637993196e-02  +4.96672751192805545e-02
2417 +1.08946791226545328e-03  +7.98197155571943404e-04  +7.35689287959610944e-02
2418 +5.84695121088182630e-03  -5.72735451499802712e-04  +7.51276725840124282e-02
2419 -1.05514580997478000e-01  +4.22732343504555758e-03  +1.78547595098130611e-02
2420 -1.03186869698988895e-01  -1.56151034951832195e-03  +2.01531440708759037e-02
2421 +3.77816885131243519e-03  -9.54268643966408800e-03  +5.78288426414929335e-02
2422 +7.70810458553387434e-03  -6.34941098541808892e-03  +6.60857402111976466e-02
2423 -7.01087808898954029e-02  -1.47008753424859688e-02  +8.46090101277915535e-02
2424 -6.74556262664318812e-02  -2.37909682637140289e-02  +8.64285956343225081e-02
2425 -1.23683324763277022e-01  +1.96277456928159524e-02  +4.60534503330095393e-02
2426 -1.32049123608492774e-01  +2.43730813189950643e-02  +4.97684928607673438e-02
2427 -9.12289326525991401e-02  +9.13556293254144149e-03  +1.08716170097714282e-01
2428 -8.92594298551661336e-02  +5.74740974310522339e-03  +1.13081298326857940e-01
2429 -4.63775018305662215e-02  -8.76255544868029083e-03  +4.94584159057090411e-02
2430 -4.88721067092555347e-02  -9.51445836404695919e-03  +4.90507262408095349e-02
2431 -5.87319830825836497e-02  -2.56971711035602381e-02  +3.12165555923810852e-02
2432 -5.81806916948430231e-02  -3.52483296937099941e-02  +3.01044861249115531e-02
2433 -9.32326437658182877e-02  +5.15493809446887219e-02  +8.64606965218882029e-02
2434 -9.75977319241653068e-02  +5.00173961108926896e-02  +8.72417432394746589e-02
2435 -8.88994505381425076e-02  +5.89705511499687002e-02  +9.42374837996912962e-02
2436 -8.59597347222318953e-02  +5.79516412681596801e-02  +9.85953044009730550e-02
2437 -7.16505209323377162e-02  +4.26943711936736761e-02  +4.28891793445073735e-02
2438 -7.16867166205110429e-02  +4.65432874341069613e-02  +4.78227081375824925e-02
2439 -5.43139791057598853e-02  +4.63824156734232024e-02  +1.09004441448773928e-01
2440 -5.27583597727469544e-02  +4.24451058507235232e-02  +1.06894420808873153e-01
2441 -6.03362795255950463e-02  +9.55495326766152633e-03  +9.63199482931297729e-02
2442 -7.05774340383774207e-02  +9.69338012460253459e-03  +9.19612166995792124e-02
2443 -4.86570715529126910e-02  +3.44160240654305949e-02  +4.61815119736347160e-02
2444 -5.25854300494826704e-02  +3.45453881140558999e-02  +4.89495155859924549e-02
2445 -1.30762754108775497e-01  +4.48739414418209276e-02  +3.64165445824596590e-02
2446 -1.36595170201867178e-01  +3.56666345420714945e-02  +3.73169237432659090e-02
2447 -8.37974446647012927e-02  +1.03900780867945700e-01  +3.73447896296854182e-02
2448 -8.61627842340459416e-02  +1.08129136160468903e-01  +4.30660267913376693e-02
2449 -6.59765627102889551e-02  +5.54767916624193322e-02  +5.49098402515559650e-02
2450 -6.55967021638981934e-02  +5.26932328931454391e-02  +5.66844902549718116e-02
2451 +3.95465251971460485e-02  -7.71253896635305282e-03  +6.47849244312211914e-02
2452 +4.64983212385091382e-02  -9.28519159121921067e-03  +5.93897161601097678e-02
2453 -4.31932878409678339e-02  +4.02139772840006543e-02  +4.99245061442353255e-02
2454 -3.93541059932910886e-02  +3.96911331457591096e-02  +4.74258908410835206e-02
2455 -6.31873801260436543e-03  -1.88609903782957535e-02  +3.09844878786177703e-02
2456 -8.93832786660047479e-03  -2.22783715875006436e-02  +3.28245961224321939e-02
2457 -1.22429197796484160e-01  +6.55323283627137765e-02  +6.53425535664993312e-02
2458 -1.20959901299349096e-01  +6.18237012999357516e-02  +6.00131325362315005e-02
2459 -7.81833886747722445e-02  +7.84351997908922932e-02  +5.09012861124666857e-02
2460 -7.60323105942162097e-02  +8.46679525719753467e-02  +5.28691622150785981e-02
2461 -1.02265167767571802e-01  +5.71625686118203136e-02  +7.63233772002128580e-02
2462 -9.98582453511414336e-02  +5.69660827305505102e-02  +7.09817903267667139e-02
2463 -7.04911973327142644e-02  +2.29624866123663771e-02  +5.31024523998893314e-02
2464 -6.21629568707290081e-02  +2.07899156322826871e-02  +5.65380888876469562e-02
2465 -7.15781451604012714e-02  +4.19538922470545431e-02  +2.11405134916293341e-02
2466 -7.10620982930441070e-02  +4.59574174570951885e-02  +2.37778835241852296e-02
2467 -1.12638643848004719e-01  +3.42994119429501990e-02  +8.71139691370971803e-02
2468 -1.19643608579492772e-01  +3.90398906609373195e-02  +8.53285185548853381e-02
2469 -1.86544286318874979e-02  -2.14702279987438703e-02  +5.52028008107770529e-02
2470 -1.28699587421294837e-02  -2.84098233438967174e-02  +5.77157186043498679e-02
2471 -7.16103991551682480e-03  -2.95745090902761265e-03  +4.98025394842628866e-02
2472 -6.70583167620694091e-03  -4.33014511858159038e-03  +4.50580776301512803e-02
2473 -1.14862666699478588e-01  +3.66739218090592137e-02  +7.44482489753756499e-02
2474 -1.18378939097347938e-01  +2.87945264479932787e-02  +7.67646203009179628e-02
2475 -1.25783444548938222e-01  +5.51610040389417661e-02  +7.57029406007306144e-02
2476 -1.31114937854461072e-01  +5.22092210022588599e-02  +7.08399439176729956e-02
2477 -9.69003769187277292e-02  +4.16116064189601537e-02  +3.40895869097099583e-02
2478 -9.34512884964373985e-02  +5.43225117334848739e-02  +3.92575438309631236e-02
2479 -5.53421314712373921e-02  +3.46579496540515217e-02  +7.54656641050578114e-02
2480 -5.57750214329631872e-02  +3.81970886929439216e-02  +7.77629875769863810e-02
2481 -1.05512473389248601e-01  +2.73904324589945049e-02  +6.36887226304935772e-02
2482 -1.07264213524988661e-01  +2.40635185266854443e-02  +6.40622539205997488e-02
2483 -1.03960767033609944e-01  -1.52555786811420391e-02  +4.85478399762291485e-02
2484 -1.01652285818292318e-01  -2.02642095187223273e-02  +5.33299455880836826e-02
2485 -8.99948269172545223e-02  +4.62326669058772746e-02  +7.42393670360569080e-02
2486 -8.68340896811286844e-02  +5.16468441484035923e-02  +6.82240271404172954e-02
2487 -6.24776593681111367e-02  -1.85976642681957086e-02  +2.79090897169447273e-02
2488 -6.19076164628018580e-02  -1.85164178905588006e-02  +2.44502330689250653e-02
2489 -1.02584539978482811e-01  -7.15773819562679631e-03  +7.27548032216569496e-02
2490 -1.02248655216095719e-01  -4.78311542699513814e-03  +7.61464777442615176e-02
2491 -9.12356534665772489e-02  -1.89288995823277927e-02  +4.46363656980242537e-02
2492 -9.20763989351827544e-02  -2.41173847145121148e-02  +4.82833868661809856e-02
2493 -6.19242997174085461e-03  +1.21920795573958289e-02  +7.87485591833331638e-02
2494 -2.22655704280640522e-04  +1.08541581410641196e-02  +7.62521403267263087e-02
2495 -8.45779775003510127e-03  -1.25396383644327692e-02  +2.48791398266381067e-02
2496 -9.93577861208834283e-03  -1.45646588019804294e-02  +2.19908551733875163e-02
2497 -2.90580872346660503e-02  -2.25574375944021617e-03  +6.22250348948865245e-02
2498 -3.26810503500102115e-02  -4.98896401103326049e-03  +5.81886216228032632e-02
2499 -3.84473630529665877e-02  +7.58536474951091166e-02  +6.96550219779945162e-02
2500 -3.50783881032409525e-02  +7.84837415252122861e-02  +7.50771778076650964e-02
2501 -1.00606199626256873e-01  -1.43094782549730102e-02  +3.99392362657845015e-02
2502 -1.05564839924970136e-01  -1.26254696517811172e-02  +3.16830231327443340e-02
2503 -1.25086585083298923e-01  +4.73879474499452821e-02  +4.96602369282586609e-02
2504 -1.26622212407070250e-01  +4.24608490843369005e-02  +5.13151041465958260e-02
2505 -6.56435468682637080e-02  +6.19499158683143175e-02  +8.18785344267809329e-02
2506 -6.50962942385642229e-02  +5.99711940115157799e-02  +8.56644942493917927e-02
2507 +2.08084571124285134e-02  -1.98859139862856416e-02  +4.17837774020929642e-02
2508 +2.45443911423385251e-02  -2.37581298941267997e-02  +3.29933342654485443e-02
2509 -8.66624437904476297e-02  +2.00121969284967408e-02  +4.90193411490067177e-02
2510 -8.73264229784118939e-02  +2.08521396332160963e-02  +5.57048731720614088e-02
2511 -1.07226494850702861e-01  +3.55519038939311957e-02  +7.85573774735929542e-02
2512 -1.11610916294216073e-01  +3.60186264758602312e-02  +8.12621160703342060e-02
2513 -1.00060835239365264e-01  +5.77416323539824139e-02  +1.06733250706025559e-01
2514 -1.02583556585659666e-01  +5.81684083048330802e-02  +1.07580960188649932e-01
2515 -7.71863542684951554e-02  -1.93798288305615414e-02  +6.88399426396401476e-02
2516 -7.54335783056621911e-02  -2.26146299734758527e-02  +6.94175905974901836e-02
2517 +2.06824105079539498e-03  -3.32029599261352629e-02  +2.52241278550284290e-02
2518 +6.74598779563615435e-03  -3.72729853284448770e-02  +2.08828423249996439e-02
2519 -1.86278241081805906e-02  +2.79360277885733928e-02  +8.39206782926887329e-02
2520 -1.88100234082913577e-02  +3.75084051299632085e-02  +8.77139128576782251e-02
2521 -5.89023592052981132e-02  +1.46950599599143133e-03  +3.65299411133441290e-02
2522 -5.55818832662584028e-02  +5.92970764076270005e-03  +3.74400575321800558e-02
2523 -1.22618158503388350e-01  +3.61366837949036387e-02  +1.89631734006958444e-02
2524 -1.21661598894086551e-01  +3.75931474102788460e-02  +1.48263835958778213e-02
2525 -7.39504708911183084e-02  +3.88632373038503565e-02  +8.07350614851747861e-02
2526 -7.98122274641846485e-02  +3.24539750375636774e-02  +7.18287081995014481e-02
2527 -1.11211783033358574e-01  -4.10881049018973002e-03  +1.94526651469103043e-02
2528 -1.09434129940583658e-01  -6.34400457950126673e-03  +2.10124027366372125e-02
2529 -8.44904269930909085e-02  +7.48023061378249865e-02  +3.83807894650080583e-02
2530 -8.28140004081729802e-02  +7.81536198728277898e-02  +3.38824003694519205e-02
2531 -3.93030598121250838e-02  +5.21635275155345329e-02  +4.56800589894768086e-02
2532 -3.57892681393123385e-02  +5.52113531629154983e-02  +4.06650899352899373e-02
2533 +9.65184758368681749e-03  -2.45734589362009426e-02  +3.72950612784885421e-02
2534 +1.15802251023170016e-02  -3.43768145367042838e-02  +3.91417333752736851e-02
2535 -7.89592828349253845e-02  +4.05987529785684018e-02  +4.13454771871486979e-02
2536 -8.10544605120364914e-02  +4.11268504851173763e-02  +4.43717529106129882e-02
2537 -4.96104500609961876e-02  +7.38077434400242899e-02  +5.94139076834557245e-02
2538 -4.70783844714787597e-02  +7.87475594578969790e-02  +5.73301604191747138e-02
2539 -7.79095854724639325e-02  -2.80680540432920872e-02  +3.34569534644105909e-02
2540 -7.64774154607302803e-02  -3.05696782255019256e-02  +3.80081263860856736e-02
2541 -1.07698435665705958e-01  +2.24932504396998904e-02  +1.92531328882948015e-02
2542 -1.05296217372437675e-01  +2.76162062886881193e-02  +1.84882683225714994e-02
2543 -8.97390813131769688e-02  +3.56667890752898065e-02  +1.19256987108764242e-01
2544 -9.04393227491509938e-02  +3.54227182768832999e-02  +1.21295145896324702e-01
2545 -6.55496107277791784e-02  +3.09411573265330655e-04  +1.01029223040892138e-01
2546 -6.15516527954995812e-02  -2.87292744936476670e-03  +9.97134739055222513e-02
2547 -9.98124068155226002e-02  +8.14404512915292006e-02  +2.59528384079223857e-02
2548 -1.00414156894444218e-01  +7.82146363814670703e-02  +2.18197860357232550e-02
2549 -3.01880850789778485e-02  +2.06098673721615555e-02  +8.05889972456437648e-02
2550 -3.10905237709471725e-02  +2.26398057561698202e-02  +8.25206978646382955e-02
2551 -9.60608875531619583e-02  +4.82830649075513887e-02  +3.93082147119965045e-02
2552 -9.73656646631606004e-02  +5.08350077847982210e-02  +4.59658631920622923e-02
2553 -1.89745756544416229e-02  +2.85078075939838235e-02  +3.68042312911834660e-02
2554 -2.44839624135142903e-02  +3.29262062789381083e-02  +3.09700714518252422e-02
2555 +3.10729843392298782e-02  -1.19721087351126309e-02  +5.35057655093105766e-02
2556 +2.99458182456674542e-02  -1.41207152106776167e-02  +4.56909352344724434e-02
2557 -1.04568567246730540e-01  +9.84834984434099572e-03  +2.12159203590088809e-02
2558 -1.08112816370751263e-01  +1.17768345937852535e-02  +1.51117314172489053e-02
2559 -5.91071798937504514e-02  +8.36525415025504843e-02  +6.68421654289394068e-02
2560 -5.33423180046726925e-02  +7.92362206451736328e-02  +6.77023503749501071e-02
2561 -6.28692671304533490e-02  +8.22624437167591704e-02  +6.20983351771376355e-02
2562 -6.54775949136056079e-02  +7.86105246642237881e-02  +5.82422267356831544e-02
2563 -3.61125096023816802e-02  +7.17530948711666700e-02  +6.90869667213488414e-02
2564 -3.17110560627208438e-02  +7.22225038667710373e-02  +7.44962667723942790e-02
2565 +2.12916581658247062e-02  -2.71033170502134879e-02  +4.60179589819621065e-02
2566 +1.44084625271459297e-02  -3.08745859831298132e-02  +4.57169043197174219e-02
2567 -6.01035505979629278e-02  -5.96933139270652922e-03  +7.90838198787220670e-02
2568 -5.61387264393279836e-02  -7.39829637545093288e-03  +7.87349779686221107e-02
2569 -8.58623021776940692e-02  +3.42691631274548367e-02  +3.44320509607676101e-02
2570 -8.87626050490137319e-02  +3.26737216314548704e-02  +3.01462017411241526e-02
2571 -3.78837317057863915e-02  -9.23992454510965538e-03  +7.15572027303890551e-02
2572 -3.72302068571698785e-02  -1.14587597440615249e-02  +7.48385398624596132e-02
2573 -1.18863379745257319e-01  -6.01911744320544288e-03  +1.44539039832364061e-02
2574 -1.22185270303338672e-01  -5.77081330293977186e-03  +1.12513430590422420e-02
2575 -1.11288946597727118e-01  +9.82893153993635686e-03  +7.73099383771357895e-02
2576 -1.08674820463032895e-01  +6.89069134356677920e-03  +8.21149228014082799e-02
2577 -2.20038118027290168e-02  -2.66414594190311944e-02  +2.93077661099799269e-02
2578 -2.16477551027613249e-02  -2.99750228036870618e-02  +2.73544237401544543e-02
2579 -6.35887020025101557e-02  +3.05695623030809507e-02  +7.35699601509221951e-02
2580 -6.52691276460850150e-02  +3.46436971011798989e-02  +7.03351717301357870e-02
2581 -2.31986722100461853e-02  +2.81402184693355858e-02  +4.61539679991947449e-02
2582 -2.41781563093731097e-02  +3.48119058119429059e-02  +4.48399580089513528e-02
2583 -7.77159298138230953e-02  +1.70764010085985782e-02  +6.22662669199025576e-02
2584 -7.28605623673106995e-02  +1.40111987389646801e-02  +6.09489738669350412e-02
2585 -6.55554634938570746e-02  -8.84626875917100125e-03  +8.59779661385848548e-02
2586 -6.35932508613949454e-02  -1.27029436227914516e-02  +8.92206102946631746e-02
2587 -9.39490652446841740e-02  +8.65930676325691977e-03  +5.34470531220110345e-02
2588 -9.63196629052724962e-02  +5.42650126821937577e-03  +5.58741948683920617e-02
2589 -1.10240332892706586e-01  +3.17645336348860857e-02  +8.48840788301677140e-02
2590 -1.10885820213535269e-01  +2.99834081703143768e-02  +8.73458357483340303e-02
2591 -2.14764918208705524e-02  +1.88547795728154005e-03  +7.50809960066761151e-02
2592 -1.63904260597460341e-02  -1.53426694337274933e-03  +7.52023447228739039e-02
2593 -8.42105056202610835e-02  -2.02876607233763093e-02  +7.16667945010949492e-02
2594 -9.12716646894450034e-02  -2.28059406532033458e-02  +7.30362479274738879e-02
2595 -3.60916595967827099e-03  -2.01566151126914631e-02  +5.73618648534528278e-02
2596 -4.40797539238644719e-04  -2.43833214940626132e-02  +5.40285258814240388e-02
2597 -1.22408384948283572e-01  +6.22986065740606110e-02  +1.37946955463380747e-02
2598 -1.28088503625713113e-01  +7.08900237480066253e-02  +1.91573941664202885e-02
2599 -8.17437793440906613e-02  +4.03751270158618850e-02  +8.61577057960916382e-02
2600 -7.86804948289791667e-02  +3.99941716162437039e-02  +8.60283119816894065e-02
2601 -1.23594760133635184e-01  +1.57393578866886624e-02  +6.65632076750184432e-02
2602 -1.26887251315363020e-01  +1.56759512828990484e-02  +7.22545101143845236e-02
2603 -8.87281126522193458e-02  +4.70805295490956954e-02  +4.62230850653489803e-02
2604 -8.64586928358967027e-02  +5.07498133331768311e-02  +5.11290289834398018e-02
2605 -1.24407521029092402e-01  +3.61790298086452772e-02  -2.41131575199829799e-02
2606 -1.32247239450284521e-01  +4.04939171541811166e-02  -2.63594933679168128e-02
2607 +3.51120768958085028e-02  +8.84440068070683517e-03  +6.79635980191957700e-02
2608 +3.34445326768881765e-02  +1.47502827906952245e-02  +6.58156510507016679e-02
2609 -4.70403524962596797e-02  +4.38183650975665622e-03  +5.48875554394673004e-02
2610 -4.95987128726886536e-02  +2.98181203523847698e-03  +5.28461848602312587e-02
2611 -1.15242349529857235e-01  +4.78337567633842636e-02  +9.41177153581504028e-02
2612 -1.20816314815777648e-01  +4.52635187361608363e-02  +9.59036681848974698e-02
2613 -1.17766830601314612e-01  +1.69903827356278417e-02  -5.87523405524440715e-03
2614 -1.19202752515063570e-01  +1.44850496910319745e-02  -2.27218128819872342e-03
2615 -9.48660326144058208e-02  +2.03187230799142596e-02  +3.54883638937185109e-02
2616 -9.82674963698243892e-02  +2.14273627401122581e-02  +3.19300399968418941e-02
2617 -5.28992588718662782e-02  +1.46180473405783896e-03  +1.03475582765700985e-01
2618 -5.40321902311940369e-02  -4.88593748930009081e-03  +1.02257820886609660e-01
2619 -7.88162108241577397e-02  +6.26167635640030307e-02  +3.96167636086556876e-02
2620 -7.90701929057936043e-02  +6.70619319875013081e-02  +3.04791553409465288e-02
2621 -5.35525292975015180e-02  +5.67989236986067153e-02  +7.85472811628899759e-02
2622 -5.45776219105563870e-02  +5.92688953799176133e-02  +7.82200708760130980e-02
2623 -5.00318450999081912e-02  +4.44291879035226753e-02  +4.09061725986149607e-02
2624 -4.66688111023857780e-02  +5.13697738426914310e-02  +3.65826646625529370e-02
2625 -2.49277432392192369e-02  -1.90488817696891910e-02  +4.31308965542099715e-02
2626 -2.78207045519475865e-02  -1.94495750091403484e-02  +4.08771493587622436e-02
2627 -1.16679484467524089e-01  +1.68391616973910252e-02  +4.62007252275825619e-02
2628 -1.16779347067524908e-01  +1.51546955240389278e-02  +3.86434859006085166e-02
2629 -2.30114165418955213e-02  -1.90707905527517096e-02  +5.42955156004656936e-02
2630 -2.28674827449368498e-02  -2.31742218720907903e-02  +5.03630996475037951e-02
2631 -2.13163407557581397e-02  +7.98550700172200251e-04  +5.92713620642927458e-02
2632 -1.51017872280376931e-02  +4.77437146074582638e-03  +5.98781422429713744e-02
2633 -9.19580526451607566e-02  -1.24360884374365467e-02  +3.61027282351837758e-02
2634 -8.86360073302044499e-02  -1.74991977295870030e-02  +3.07820557533250473e-02
2635 -1.16371447274245768e-01  +2.38216403933303317e-02  -8.70177528398595294e-03
2636 -1.22466655069449107e-01  +2.94192467028930073e-02  -9.61242795793765085e-03
2637 -7.26710250723495432e-02  +7.98255975334988821e-02  +1.02373528834075092e-01
2638 -7.41017535410443406e-02  +7.96553441565065190e-02  +1.03463557744953819e-01
2639 -5.19815322404021049e-02  +4.44256262614555197e-02  +3.74579780577281932e-02
2640 -6.25506670849935165e-02  +5.12664393821207071e-02  +3.20144156812094474e-02
2641 -6.61118355456300072e-02  -2.02266513883410347e-02  +5.62425527477343756e-02
2642 -5.97542183514471401e-02  -2.04391339544281285e-02  +5.25859961508505017e-02
2643 -1.10692322229153872e-01  +8.87884753464332904e-02  +2.10422882881763224e-02
2644 -1.14323093472247964e-01  +8.64510011439030834e-02  +1.97890047721915319e-02
2645 -1.21615268249765526e-01  +4.00766738626786925e-02  +3.75141078233165535e-03
2646 -1.19543007652680083e-01  +4.07363250788636139e-02  +9.32704412977958079e-03
2647 -6.10665992006702921e-02  +5.71143044191340377e-02  +1.02885757251005586e-01
2648 -5.67570987394851734e-02  +6.32686632693941486e-02  +9.94212965433420998e-02
2649 -6.34596920421423571e-02  +3.62272971713596195e-02  +1.18060471280414706e-01
2650 -5.20283087888089302e-02  +2.87500074705274930e-02  +1.19022664515082741e-01
2651 -5.59213549921466976e-02  +6.07622104539336759e-03  +1.07655857606257732e-01
2652 -5.73951792389964521e-02  +1.99337687453881793e-03  +1.11253708776199542e-01
2653 -7.42337094372418349e-02  +7.93783393379998148e-02  +6.91149362845948495e-02
2654 -7.89884608103228469e-02  +7.72427900692073954e-02  +6.50718616213098872e-02
2655 -4.44134202468767295e-02  +3.75755031702234149e-02  +6.05384607401205227e-02
2656 -4.97981423940469792e-02  +4.65121224804862579e-02  +5.83663414545283338e-02
2657 -3.53037753213340730e-02  +1.17410904907502469e-02  +8.39363431407153249e-02
2658 -3.77148163322081759e-02  +6.37184990909392488e-03  +8.41404183288508994e-02
2659 -1.04460150284921754e-01  +5.09320547112273453e-02  +6.34662122963363939e-02
2660 -1.06571542972745154e-01  +4.99994813908357094e-02  +5.76368253232124733e-02
2661 -2.88588020168480085e-02  -1.51927854822903226e-02  +7.50084284164095616e-02
2662 -2.63396315545051454e-02  -1.46319105976423815e-02  +7.87353678353192449e-02
2663 -8.35918097452262171e-02  +8.41595889067087710e-02  +6.79828418885517205e-02
2664 -8.54512918350209538e-02  +8.15528777586575077e-02  +6.70265405737502512e-02
2665 -6.74580416938929811e-02  +6.02917274840686426e-02  +6.26278076906642139e-02
2666 -6.54512068548697978e-02  +6.43755448816700493e-02  +5.89850668821409047e-02
2667 -1.24916871887402151e-01  +4.47181236210568711e-02  -9.50103713494457498e-03
2668 -1.23423708091617124e-01  +5.14471941787366382e-02  -1.32388515673059690e-02
2669 -1.18887415812732072e-01  +2.50538557476761986e-02  -2.79939936176858487e-02
2670 -1.17180387581011153e-01  +2.49248956358031695e-02  -3.70345222151948969e-02
2671 -7.80866951843573326e-02  +9.40792413868407340e-02  +8.44669542988313177e-02
2672 -7.09898670712317825e-02  +8.93977724339306695e-02  +9.18138131452776590e-02
2673 -1.13243736630080152e-01  +5.49156316538394890e-02  +1.14763779351335186e-02
2674 -1.09663808216671668e-01  +6.08812850883559964e-02  +6.08451679702393024e-03
2675 -1.07987649774273761e-01  +3.94857528853938006e-03  +1.88270468742738860e-02
2676 -1.11180622007616567e-01  +4.93471660278493093e-03  +1.70944493421645964e-02
2677 -1.23861781050832218e-01  +5.70454777010346720e-02  +1.40003848227849802e-02
2678 -1.24067335652675248e-01  +5.10438036975800064e-02  +1.23074993014616121e-02
2679 -4.90511187478355204e-02  +3.22327999711131616e-02  +9.37302269494958984e-02
2680 -4.28816918413579065e-02  +3.75109059303913722e-02  +9.63788448606054809e-02
2681 -8.76146228036927960e-02  -2.08435794502149566e-02  +7.37651968135956543e-02
2682 -9.06451001952532087e-02  -2.13215999174510840e-02  +7.94117513651887708e-02
2683 -8.23423641661743810e-02  +8.55237809955224637e-02  +6.08741369780609332e-02
2684 -8.46665313724926372e-02  +8.72698760608484198e-02  +5.45672977588853095e-02
2685 -7.77700244158497089e-02  +7.37277190265812621e-02  +8.07049430264639434e-02
2686 -7.74533004548179083e-02  +6.94593041272994621e-02  +8.32450147455024575e-02
2687 -7.96314397045196076e-02  +7.36085408464803026e-02  +8.15076781183329824e-02
2688 -8.15563243759745565e-02  +7.28559868231542923e-02  +8.86140170321205317e-02
2689 -9.27918208399647199e-02  +6.91642814147848872e-04  +5.70589503535195580e-02
2690 -8.48856894261773437e-02  +9.33390965947481269e-04  +6.25945234790028227e-02
2691 -7.44551997331933252e-02  +9.06291513322894926e-02  +7.23327746627490109e-02
2692 -6.99753314490381695e-02  +9.76731883461117167e-02  +6.92459312597666493e-02
2693 -2.87479569335918478e-02  +4.22934773920564805e-02  +5.96567257608314888e-02
2694 -2.08443941434092624e-02  +4.00428251990251061e-02  +5.79180434219261908e-02
2695 -7.46836759661920896e-02  -2.18711492471166946e-02  +3.05588910115951046e-02
2696 -8.25588101394185009e-02  -2.00864103767914061e-02  +2.97763541274054348e-02
2697 -9.55819210503986993e-02  +9.31016617538591579e-02  +6.65313735102667503e-02
2698 -9.58899556859559438e-02  +9.54429559025457841e-02  +6.76009068988460970e-02
2699 -8.19111135497531950e-02  +2.66826189259315033e-02  +1.05143420109423597e-01
2700 -9.81817577594938234e-02  +2.81199629386975833e-02  +1.03168234760451352e-01
2701 -1.17854032613806697e-01  +1.06146079908936031e-02  +7.96474783324250674e-02
2702 -1.18844110417632112e-01  +1.00425188853421696e-02  +8.66720699567895825e-02
2703 -6.31390678086104773e-02  +3.17833375876769020e-02  +8.83317869253810728e-02
2704 -6.54786127193342365e-02  +3.42791223451348673e-02  +9.04103671427550909e-02
2705 -7.04125084715838540e-02  +2.31804490178173332e-02  +1.04175319987504206e-01
2706 -7.44300077407575589e-02  +1.26006301900391127e-02  +1.08034133984215602e-01
2707 +2.87901888714763715e-03  +1.96731710028567632e-02  +6.55448505467867842e-02
2708 +1.03025231913403555e-03  +2.57355147667742319e-02  +6.95971422443916188e-02
2709 -6.66989430034266445e-02  +7.31034752942791022e-02  +6.44334663429809856e-02
2710 -6.35071100043873848e-02  +7.20888314199005092e-02  +5.99415016385396252e-02
2711 -8.20076164700054427e-02  +2.88527061155644596e-02  +1.07061456529938884e-01
2712 -7.95136550927230540e-02  +3.57507742991450966e-02  +1.08326894654206682e-01
2713 -6.33350003042753712e-02  +6.74986228896751750e-02  +7.42687954743321693e-02
2714 -5.90913214268585438e-02  +7.00960500725056612e-02  +7.03046994880677650e-02
2715 -2.16177143733978991e-02  +3.20123420657567950e-02  +3.49286941243983282e-02
2716 -2.31451128199288564e-02  +3.86132467515778177e-02  +3.56331538115891924e-02
2717 -8.68569949608414132e-02  +5.44630650236739393e-03  +9.63637424585173930e-02
2718 -7.85903412869093654e-02  +3.69935879447103868e-03  +9.53863583953395572e-02
2719 -4.30002184891183428e-02  +5.77056913184986614e-02  +9.07523129978705934e-02
2720 -4.63930718387166388e-02  +6.16644017985509413e-02  +9.06357455588103905e-02
2721 -1.09358576046742775e-01  +5.18048532651171414e-02  +6.41072321277572355e-02
2722 -1.14441422600179782e-01  +5.04884307664895601e-02  +6.20970270155702456e-02
2723 -9.08515787864563606e-02  -1.67713423226985223e-02  +4.45960902260038664e-02
2724 -8.42986045174978216e-02  -1.94471443631082791e-02  +4.67620381122779150e-02
2725 -4.37885262700781069e-02  +3.38132007659213418e-02  +3.59170226792735470e-02
2726 -4.92321533370710801e-02  +2.75441708421831633e-02  +3.08274580814946186e-02
2727 -5.21685553606374697e-02  +3.42489108691699032e-02  +6.31391532648466897e-02
2728 -5.48186407815649673e-02  +3.75792289555206063e-02  +6.43901546122155333e-02
2729 -7.54372613336400100e-02  +2.36459878498094869e-02  +5.83991895189529334e-02
2730 -7.36664620296287320e-02  +2.25185776052079373e-02  +5.54807273644699062e-02
2731 -1.51306205253051648e-02  -1.06186525350671513e-02  +7.99429771062986627e-02
2732 -1.84443883175946996e-02  -1.25762865656985322e-02  +8.46017452078829668e-02
2733 -3.73045128487064850e-02  -3.07861008092883207e-02  +3.76553790046282519e-02
2734 -4.29839772307001045e-02  -3.01112341008786914e-02  +3.08614823432978858e-02
2735 -1.26985460384518051e-01  +3.82889655986692612e-02  -2.35878525039281590e-02
2736 -1.28655063149580973e-01  +4.17452127484893229e-02  -2.01283549433028883e-02
2737 -1.06222439586149603e-01  +8.56372067879455356e-02  +6.46206108369185850e-02
2738 -1.08903231263114575e-01  +8.77747444065027221e-02  +5.87012034985325837e-02
2739 -4.85134016703484133e-02  +1.95304243095119866e-02  +7.48544324777977027e-02
2740 -4.42268551276344957e-02  +1.81519840959714872e-02  +7.95248505745183853e-02
2741 -7.38905090497345568e-02  +6.17737630984242433e-02  +5.08818953818855751e-02
2742 -6.78344384186343741e-02  +6.60859396286219702e-02  +4.38176545305276402e-02
2743 +3.94806910839263156e-02  +7.59958044646182832e-03  +5.73449176214996942e-02
2744 +4.88862644136964924e-02  +5.82945520771922104e-03  +5.76753344370548662e-02
2745 -8.06086287683181746e-02  -2.22197622281314865e-02  +3.05926464696671743e-02
2746 -8.84237052980271360e-02  -2.54178131339681639e-02  +2.97889496844167857e-02
2747 +4.55915986472349224e-02  -1.74860035878270023e-02  +5.60744204827091086e-02
2748 +6.07273891461730664e-02  -2.07434862358401653e-02  +6.40355526846184964e-02
2749 -1.08146967207821063e-01  +2.56512277849200929e-02  +1.61110726946772677e-02
2750 -9.06484323343069165e-02  +2.87975728532216396e-02  +4.59126679820224138e-03
2751 -1.21711286121165260e-01  +4.76791994701163055e-02  +3.17419498529169924e-02
2752 -1.25596261014935068e-01  +4.16847485109358082e-02  +2.80735745610338309e-02
2753 +9.90641409482063496e-04  -2.60424193039845604e-02  +2.65447182721539089e-02
2754 +7.12759048141327865e-03  -2.93258862658357135e-02  +2.13234572114406988e-02
2755 -1.16204890820090959e-01  +6.34720670951787747e-02  +7.65737043004841716e-02
2756 -1.10850249390159639e-01  +7.01511276227579500e-02  +7.35501464924487591e-02
2757 -1.19056737069516694e-01  +3.32832415619878710e-02  -8.25458049211226074e-04
2758 -1.12123723986910312e-01  +3.87454740725781469e-02  -1.57093753009861117e-03
2759 -2.82435245965892597e-02  +2.87111388053617571e-02  +7.96086382184582747e-02
2760 -3.00589088802980485e-02  +3.08922748841986006e-02  +7.12871411827633444e-02
2761 -5.99085840295038030e-02  -9.46986089441163273e-04  +7.60435684631932951e-02
2762 -7.00646349474733227e-02  +3.42356139028115103e-03  +8.20819127085525013e-02
2763 -4.03968370898246387e-02  +4.59103731922173297e-02  +7.84208620194289108e-02
2764 -3.81021755240419854e-02  +5.18956554752803348e-02  +7.88611252056208301e-02
2765 -1.09071067916202372e-01  +7.91397125026304105e-02  +8.36307482101645572e-02
2766 -1.15548420494013301e-01  +7.97145881955323432e-02  +8.00739375330576375e-02
2767 -1.06198449308445478e-01  -9.02791303039983048e-03  +6.67781280569975516e-02
2768 -1.12232022829866940e-01  -8.74089559789894763e-03  +6.96940689703483551e-02
2769 -1.24498269932584713e-01  +4.21491740990775840e-02  -5.08337009204124120e-03
2770 -1.32793378778815419e-01  +5.36840375075686646e-02  -1.07961546774319565e-03
2771 -1.00574039835637438e-01  -1.54906385635228579e-02  +3.95113905844217128e-02
2772 -9.86193012186357409e-02  -2.04141299600875403e-02  +4.30622155457703673e-02
2773 +2.11192182797253249e-02  -2.15179841816035312e-02  +3.88834590887925727e-02
2774 +1.89482739265259582e-02  -2.38396528150067559e-02  +3.72584741415166384e-02
2775 -1.03368669229920912e-01  +6.00359580738582740e-02  +7.45233075279225637e-02
2776 -1.04895833864962304e-01  +6.76420781446220171e-02  +7.34379507753369909e-02
2777 -1.24559233924886922e-01  +6.07659340184747918e-02  +4.00606943344674962e-02
2778 -1.24351007982825792e-01  +7.16046038709729354e-02  +4.48083174001574283e-02
2779 -4.44580374789104379e-02  +3.18358456115378427e-02  +1.01198798698112644e-01
2780 -3.56534094103546154e-02  +3.44746432979616477e-02  +1.05716355656864755e-01
2781 -5.17686738147146719e-02  +4.39211992144175889e-02  +4.28035168121233128e-02
2782 -5.26308495146636107e-02  +4.49708082805732393e-02  +4.43560518192869513e-02
2783 -3.51237209829354524e-02  -2.84705962231069538e-02  +4.42411341262358843e-02
2784 -3.49845283613099967e-02  -3.21029560612518458e-02  +5.14842016428231908e-02
2785 -7.13923305694953297e-02  +1.96579597670402534e-02  +4.60872828101973400e-02
2786 -7.06752659682262918e-02  +2.02590274285494032e-02  +3.90094041612170719e-02
2787 -6.01161058585942612e-02  +3.54164663183678952e-02  +9.76091737814824001e-02
2788 -6.15114298875472365e-02  +3.53699171359908304e-02  +9.99518180528157218e-02
2789 -9.69865420532216999e-03  +9.03106260749431296e-03  +8.44858503080313517e-02
2790 -7.73031309703097261e-03  +3.49613311844613854e-03  +8.86004635163166326e-02
2791 -1.14649754152080230e-01  -3.49580476018532130e-03  -8.72920068009171157e-03
2792 -1.16490420521322829e-01  +1.32239794754344334e-03  -9.68180939063404376e-03
2793 -1.30885923890408401e-01  +3.27957465013516414e-02  +1.84340995237808405e-02
2794 -1.36293854048421453e-01  +3.60691975817785393e-02  +8.68109997964896900e-03
2795 -9.89058856425492350e-02  +2.13995946460923576e-02  +9.60926770219167059e-02
2796 -9.65574067250478257e-02  +2.30514100436034104e-02  +9.83120601346595402e-02
2797 -9.93273849120294983e-02  +3.80064035206469711e-02  +9.50188918872854893e-02
2798 -1.00013973806759540e-01  +3.22567600276741084e-02  +9.56846775859862136e-02
2799 -6.99777382210818449e-02  +4.84022523330948223e-02  +1.13292696897338549e-01
2800 -6.71319845066399301e-02  +5.37018888473595815e-02  +1.18111132339537933e-01
2801 -9.85795151515888729e-02  +5.79122875824494357e-02  +1.06246061244610904e-01
2802 -9.59132987686056177e-02  +5.40928057702962373e-02  +1.12619087204889987e-01
2803 -7.15521757816878351e-02  -1.54060035620319068e-02  +8.43951921143243217e-02
2804 -7.32918255556064546e-02  -1.72726676107440927e-02  +7.86058910083362733e-02
2805 -5.78692020195340495e-02  +5.66863596777919740e-02  +7.53690517637707891e-02
2806 -5.97820645115805585e-02  +5.98112620119763960e-02  +7.31680647297845016e-02
2807 -9.13752438352712776e-02  +7.67787004150490421e-02  +9.69714676185240015e-02
2808 -9.46357211358065387e-02  +7.77556218000838434e-02  +1.02273901075605550e-01
2809 -1.13440984564506464e-01  +5.32099520648626687e-02  +5.39697868874029155e-03
2810 -1.10525356861075869e-01  +4.89355101472883428e-02  +2.51085427989607986e-05
2811 -8.40320145599173229e-02  +1.45990501880893121e-02  +3.88453534613179483e-02
2812 -8.48476295133798186e-02  +8.42617907845622308e-03  +3.65566956636255089e-02
2813 -9.96836799747802815e-02  +3.80867663064793568e-02  +9.56809017484666763e-02
2814 -1.00113320749548873e-01  +3.95372815317822299e-02  +9.79998956071245070e-02
2815 -7.28747207309346501e-02  +5.38519167827073639e-02  +1.00046774866098226e-01
2816 -8.20825273423227419e-02  +5.26395910232120776e-02  +9.93983733742844627e-02
2817 -3.88229743793623962e-03  -2.00612389251210313e-03  +5.83045484842877743e-02
2818 -4.09275088648891529e-03  -2.02955161544932138e-03  +6.49202713481866756e-02
2819 -9.22564869106739516e-02  +4.40747565653763634e-02  +7.27105742014480944e-02
2820 -9.26455933027082873e-02  +4.55192331505430425e-02  +6.89485223228136906e-02
2821 -3.89326183956405225e-02  +4.41095580075208243e-02  +8.78327300435426533e-02
2822 -3.16639270013128540e-02  +4.15834220139709859e-02  +8.11396724689509158e-02
2823 -1.12761586004063399e-01  +2.27523289182980891e-02  +1.71241383171741595e-03
2824 -1.08207765473306919e-01  +2.03017701967348509e-02  -1.85504197240192069e-03
2825 -2.53298853650440921e-02  -8.02512839531352093e-03  +3.13476664953952905e-02
2826 -2.41039501981294250e-02  -4.30742847600472378e-03  +2.58123908811761643e-02
2827 -8.37977267890819694e-02  -2.40315185641258797e-02  +5.55403390024666599e-02
2828 -8.58673467825927378e-02  -1.93325139289018746e-02  +5.93572156562945930e-02
2829 -1.07819309557606782e-01  +7.54726915090659367e-02  +9.56767879234273616e-02
2830 -1.12990719613358548e-01  +7.36339630295537312e-02  +9.89584922395233685e-02
2831 -8.07237077406873088e-02  +4.60162790628673782e-02  +3.90281924197503141e-02
2832 -7.95871378472710750e-02  +5.15903982105083703e-02  +3.70010606816170290e-02
2833 -6.88370005538938151e-02  +4.26398194882760193e-02  +7.25915556623481645e-02
2834 -7.01916549644014953e-02  +3.99554132145855043e-02  +7.19081459232752407e-02
2835 -8.00838473087640140e-02  +2.15272722172457701e-02  +6.41384758045984438e-02
2836 -7.88582638744584896e-02  +2.64957448015979077e-02  +7.05788851387308402e-02
2837 +8.73503295416912760e-03  -2.26274894558467221e-02  +3.58469381404400503e-02
2838 +1.01729680785549031e-02  -2.65644707653897548e-02  +3.22372790455253619e-02
2839 +2.56505128580026658e-02  +9.26349319695126544e-03  +6.88445750742066181e-02
2840 +2.09770817245276096e-02  +1.57251557204454301e-02  +6.94877947637541210e-02
2841 +4.41504990974349310e-02  -1.51382973456042451e-02  +5.30507008468670757e-02
2842 +4.47095859566367174e-02  -1.02575245354747293e-02  +5.31719634793576118e-02
2843 +1.19202405470557535e-02  -1.21062599554078651e-02  +5.42084313602119103e-02
2844 +1.09054531324217982e-02  -1.51883704416775345e-02  +5.51327795783730853e-02
2845 -1.23869424776934189e-01  +3.46925877413489375e-02  -2.35640250277876842e-02
2846 -1.20203358554968623e-01  +3.64262877039498098e-02  -2.53806189286670189e-02
2847 -3.02254723954258342e-02  +2.80839827087345185e-04  +6.59753311120064023e-02
2848 -2.49634520153865953e-02  -1.49216824952163305e-03  +6.65432146443589584e-02
2849 -6.18721763667115024e-02  +1.99979720586228697e-02  +4.74733654382674744e-02
2850 -5.93281947770396417e-02  +1.67812520766846794e-02  +5.07243275420831419e-02
2851 +2.22174685765307023e-02  -3.10739141743299821e-02  +4.40014022698407004e-02
2852 +2.13120094774883750e-02  -3.15366642297288252e-02  +3.86626175317358392e-02
2853 -2.17984781231655572e-02  +2.21752646281743529e-02  +8.90036856739868931e-02
2854 -2.27854774486780237e-02  +1.99920943092669751e-02  +9.42696572906829705e-02
2855 -8.99436078775421033e-02  +5.79827639574750919e-02  +7.50661225683494776e-02
2856 -8.95829618499913438e-02  +6.69504194858684260e-02  +7.38625332416806141e-02
2857 -9.47624745785761585e-02  +6.22519813266361674e-02  +8.95235133914606684e-02
2858 -9.89846990156262319e-02  +6.22626567245206652e-02  +9.38617676395686051e-02
2859 -6.05802856412604590e-02  +5.91395984480296913e-02  +1.02443420963580806e-01
2860 -6.07795800506407205e-02  +6.29240478747791487e-02  +1.04863995644061445e-01
2861 -1.10258001856068100e-01  +2.37094906393108297e-02  +1.39524239505862627e-02
2862 -1.14846566570563025e-01  +2.65002075972565615e-02  +1.42758779955715065e-02
2863 -7.36223624802621467e-04  -4.62973773480230850e-03  +7.41186812608460727e-02
2864 +4.04749447306372231e-03  -8.76370312065072495e-03  +7.46675024957397099e-02
2865 -1.22015773559153606e-01  +5.47915259576309960e-02  +7.88188238865024371e-02
2866 -1.22554222028805018e-01  +4.82902297099031610e-02  +7.73540475128240007e-02
2867 +1.84161696949571817e-02  -7.74423605774789917e-04  +5.98001123952895605e-02
2868 +2.25858646536131573e-02  +5.05029731956607025e-03  +5.34699630138052509e-02
2869 -5.79524814433692095e-02  -1.49315476064599412e-02  +7.64833317844486882e-02
2870 -5.47136334104697947e-02  -1.58908153718536130e-02  +7.62466538978616437e-02
2871 -9.22146554993616835e-02  +2.99653913875219079e-02  +1.19418855047742439e-01
2872 -9.80818693081487586e-02  +2.89814679691448168e-02  +1.21028800847294921e-01
2873 -1.85954813026953727e-02  +2.69227685135325460e-02  +3.86673224818283104e-02
2874 -1.72480487085506992e-02  +2.03564852577844575e-02  +3.08164109139282029e-02
2875 -1.13288471530042151e-01  -9.58199064298697993e-03  +4.45667323746369859e-02
2876 -1.16269567994172693e-01  -9.39909601240293546e-03  +3.73961894714847989e-02
2877 -3.16690643393286106e-02  -3.43846158085232209e-02  +2.58902972842922040e-02
2878 -3.55956186847099024e-02  -3.70154164615934533e-02  +2.73368573664876553e-02
2879 -6.36301083500758757e-02  +4.40215168085848069e-02  +1.15979742412681774e-01
2880 -5.66056270411480419e-02  +4.27720903360728488e-02  +1.20459813811584021e-01
2881 -4.55428310372648082e-02  +3.07180784610857315e-02  +9.97941208576153260e-02
2882 -4.18022450023326150e-02  +2.03902701655748475e-02  +1.09627938877135248e-01
2883 -8.05248602208697012e-02  +9.23476100540538553e-02  +4.04505919608065950e-02
2884 -7.40470548202867840e-02  +9.59885203521181757e-02  +4.19401079078720526e-02
2885 -4.49243176526420568e-02  -2.51462405450235058e-02  +6.15449783779890153e-02
2886 -4.55034296324544549e-02  -2.97340782367658991e-02  +5.81406723922621299e-02
2887 -6.35538188395542436e-02  +8.74744377325238215e-02  +5.22906708607719165e-02
2888 -6.19491461600906526e-02  +8.73883942434719035e-02  +4.45424474528284056e-02
2889 +3.99997328084111675e-02  +6.44611161816052887e-03  +7.05085665328462341e-02
2890 +4.49808331802874217e-02  +6.55540353631070636e-03  +7.49964725291996509e-02
2891 -2.29587618135791427e-02  -9.07627697090888745e-04  +6.01003207881949872e-02
2892 -2.02363237307821749e-02  -3.24456517320601294e-03  +5.70754542370069465e-02
2893 -4.86024818905616621e-02  +3.05320209826530214e-02  +6.89629144716569636e-02
2894 -4.93598216265740478e-02  +3.40126444018290647e-02  +6.91848873120976815e-02
2895 -6.46312863335681831e-02  -1.03168846881553956e-02  +4.20796461432185881e-02
2896 -5.93785965460830734e-02  -1.20283055109188484e-02  +4.48308070407908918e-02
2897 -1.01465786745143852e-01  +4.90470134072988270e-02  +6.47177667399907730e-02
2898 -1.03308568545703056e-01  +5.19125049154621487e-02  +6.94933451710276484e-02
2899 -7.98776627357461466e-02  +4.50938079313243576e-02  +4.46057691856782124e-02
2900 -8.22879587657655287e-02  +4.58779146380012479e-02  +4.98011293208298969e-02
2901 -8.83514240568008397e-02  +4.77714726118484215e-02  +7.28019925503165660e-02
2902 -8.47129548402865001e-02  +4.85666335524976359e-02  +7.35618690941973047e-02
2903 -5.25109153929155040e-02  +9.33131309121194019e-02  +5.69387916664435001e-02
2904 -5.22165015256322515e-02  +9.25114980364395156e-02  +5.43728238045559573e-02
2905 +7.76414287670997277e-03  -1.67712091298437872e-02  +3.30704918867257766e-02
2906 +8.32825531333284720e-03  -1.96234022134700072e-02  +3.03313706559557895e-02
2907 +5.16921408962012358e-02  -4.28656684016396391e-03  +6.83942578534208756e-02
2908 +5.49916636230781547e-02  -4.82915508927794692e-03  +6.08870126304164871e-02
2909 -2.13265506422258312e-02  +2.72953470840914128e-03  +5.87500963602548554e-02
2910 -2.17518987610488199e-02  +8.09126194548935064e-03  +5.95610816944809399e-02
2911 +4.26778626611789696e-02  -2.53133500695097990e-02  +4.81890934249638095e-02
2912 +4.40027284178619305e-02  -2.51244574914852303e-02  +4.33843465587721161e-02
2913 -6.34523783986994105e-02  +7.80188235026396115e-02  +7.14571213244521442e-02
2914 -6.02192159098023719e-02  +7.69020096283429683e-02  +7.21630147467121202e-02
2915 +1.85621939259245083e-02  -6.61178048368710018e-03  +4.58631252093541983e-02
2916 +2.18191559215393620e-02  -4.04335586448253525e-03  +4.60698401963704970e-02
2917 -4.40971814612963892e-02  +7.33960949371938176e-02  +6.63986176695803981e-02
2918 -4.58636920586632454e-02  +7.66942246367817160e-02  +7.32826498811574023e-02
2919 -6.12949167425134167e-02  +3.90903694855682243e-02  +7.98312206118040046e-02
2920 -6.09997529476576858e-02  +4.43410009828663215e-02  +8.15688337039171957e-02
2921 -1.24868960718045444e-01  +2.51818743626097026e-02  -1.47186227915674980e-02
2922 -1.30257369790633404e-01  +1.65644380040490223e-02  -1.68237832190478651e-02
2923 -7.32625501416024477e-02  +3.54772586668864187e-02  +3.09861565145064105e-02
2924 -6.86859257701756265e-02  +4.75456534196990535e-02  +2.95828270490468767e-02
2925 -6.33401633564576044e-02  +9.60428399906746305e-02  +7.93710926928594962e-02
2926 -6.18536744329788099e-02  +9.81568181232392173e-02  +8.82640809756570915e-02
2927 -1.25228805085909084e-01  +6.50916483743213398e-02  +5.04463270086660323e-02
2928 -1.28665407340276011e-01  +7.07404705608913192e-02  +5.20642499842406542e-02
2929 -2.69332635872211942e-02  -1.25446089241368092e-02  +3.27331136845726983e-02
2930 -3.68948931989150838e-02  -1.28910343457491333e-02  +3.36442484982060336e-02
2931 -1.20751770751356527e-01  +1.25176436969325327e-02  +4.23999663048844812e-03
2932 -1.25243623780674496e-01  +1.08375958038637570e-02  -1.76546645205000646e-04
2933 -6.93371456627277089e-02  +7.61942728567623628e-02  +1.02071865873712891e-01
2934 -7.37768811009205105e-02  +7.39310530643735864e-02  +1.06800020780671676e-01
2935 -4.23167870813755398e-02  +5.30213033128520972e-02  +8.94985405992821115e-02
2936 -3.21015132530888814e-02  +5.80743877009605169e-02  +8.70058656121862339e-02
2937 -1.00754629905178084e-01  -1.33196348107043651e-02  +4.10640883301419818e-02
2938 -1.01133511674643253e-01  -1.52113863610238622e-02  +3.90987809019326671e-02
2939 -8.78916583285603986e-02  +3.50988840759857909e-02  +4.36838513439135323e-02
2940 -8.63768982054378132e-02  +3.65927470772780747e-02  +4.94857571829385653e-02
2941 -8.07743233486287737e-02  -1.33666663365382618e-02  +7.15847727943011575e-02
2942 -8.68071296770678152e-02  -1.37681403887661563e-02  +7.84332026661746784e-02
2943 -9.57283823458364852e-02  +4.23418723392611062e-03  +9.20940809345970751e-02
2944 -9.83920005745866216e-02  +8.35637126459688739e-03  +8.79535591561548258e-02
2945 -6.01720907793966420e-02  +5.54386582898438833e-03  +9.70741943975212407e-02
2946 -5.47659003550589052e-02  +1.68971005559650687e-03  +9.81492243641886586e-02
2947 -8.88839439396339887e-02  +9.36147969898462468e-02  +7.64142579335658351e-02
2948 -8.54619217664142616e-02  +9.64004795666301428e-02  +8.20628687274475299e-02
2949 +2.06787556358511287e-02  -1.90743266497425852e-02  +4.30720478158437697e-02
2950 +2.06412720038673565e-02  -1.26991437508613397e-02  +3.67487350238981589e-02
2951 -7.40097240262825307e-02  +3.43759249479623219e-02  +3.49264111451683540e-02
2952 -7.07064980178583186e-02  +3.80011954209485900e-02  +3.38383180560447930e-02
2953 -8.99961820626987014e-02  -4.69000323423834041e-03  +9.16759278063202371e-02
2954 -8.95415632725272692e-02  -6.79180471873854722e-03  +9.22546748867256183e-02
2955 -9.74800058583371321e-02  -5.16206169571421358e-03  +6.32689473662985252e-02
2956 -9.49029560701060010e-02  -1.35027719402976698e-02  +6.17773117358779780e-02
2957 -8.44482518591242182e-02  +9.19459531664080197e-03  +5.44318761244228580e-02
2958 -7.91793282027885292e-02  +9.80436270818930977e-03  +5.73001358149286336e-02
2959 -1.28763000222324342e-01  +3.21564986663082780e-02  +2.26649617940727181e-02
2960 -1.34530516362182051e-01  +3.07144478804814887e-02  +2.50002854754437266e-02
2961 -4.56681026237632792e-02  -1.25677306577309297e-02  +4.68966855571483626e-02
2962 -4.09263834463912263e-02  -1.57655393195335961e-02  +4.71309926346288877e-02
2963 -1.03034651157863852e-01  +3.82919111506845392e-02  +1.03123230960885687e-01
2964 -1.04487305600084013e-01  +3.98253749175292715e-02  +1.03473607760344269e-01
2965 -1.08835223845904036e-01  +3.58699264391083850e-03  +7.51047434605168623e-02
2966 -1.11687229975419716e-01  +1.41048719705441530e-03  +8.08655727951144709e-02
2967 -3.58049706082410810e-02  +1.30807100576536533e-02  +8.25583678226045475e-02
2968 -3.14537292807819321e-02  +1.33658899496435311e-02  +8.30281235448807470e-02
2969 -3.14971148593440262e-02  -4.20782498580797495e-03  +8.54633074579884966e-02
2970 -3.30914388146634625e-02  -1.21640610402613445e-03  +8.94030772359994952e-02
2971 -6.48240789583107713e-02  +9.59653044759167240e-02  +5.97127051285021304e-02
2972 -6.21797726256272110e-02  +9.86596740707117587e-02  +6.22120540517619933e-02
2973 -7.46348259421976551e-02  +5.89626603980247382e-02  +9.79383093550418166e-02
2974 -7.47780331728878644e-02  +6.71839319950208458e-02  +9.53367521394421630e-02
2975 -1.10347796884545768e-01  +8.37233538250800186e-02  +6.51628777784916402e-02
2976 -1.15233660622498207e-01  +8.40712945535096040e-02  +6.86065279851977988e-02
2977 -6.78876964592665944e-02  +7.16694166630813326e-03  +4.19250162315244201e-02
2978 -6.75930474017852473e-02  +4.15803572387282109e-03  +4.13288388059625117e-02
2979 -1.20155303842723118e-01  +6.18069020611383413e-02  +4.82086261094503837e-02
2980 -1.17381865161625284e-01  +6.79617204741563008e-02  +5.01575672358073599e-02
2981 -5.23716419932924657e-02  +7.04052663875841811e-02  +8.75067672560276150e-02
2982 -4.72195568517387171e-02  +6.92417212364533075e-02  +8.75368653140070618e-02
2983 -5.56948737524105147e-02  +3.13841092293853235e-02  +7.89895025972473241e-02
2984 -5.98282206080091652e-02  +2.89876351239364421e-02  +8.33230917200985244e-02
2985 -8.30777739122447734e-02  +5.65245013575918324e-03  +5.48022458658157449e-02
2986 -8.47617160328855701e-02  +1.02275664922710512e-03  +5.35399454149639922e-02
2987 -1.08346506493688308e-01  +1.57644017703282395e-02  -6.75168084090888021e-03
2988 -1.05330217555848746e-01  +1.23187557771703097e-02  -3.54430581919156417e-03
2989 -1.23585386193142716e-01  +7.35912739981281344e-02  +5.98092299410675141e-02
2990 -1.22977830811040287e-01  +7.14327039592295293e-02  +5.56937663566401744e-02
2991 -1.17367975104844091e-01  +3.96255868868493788e-04  +5.60957977055469431e-02
2992 -1.23847764570626795e-01  +2.77813374409601735e-03  +5.44257680026949062e-02
2993 -6.77412792055297475e-02  -7.05911866944038645e-03  +1.01364305363422197e-01
2994 -6.56385222435741655e-02  -9.12658487699058441e-03  +1.03658736217276670e-01
2995 -7.31157664840530047e-02  -1.37243946726403800e-02  +6.89930041624901291e-02
2996 -7.62774064355088988e-02  -1.25539494034815537e-02  +6.98693452299154055e-02
2997 -4.85783598209350593e-03  -1.73651110229219342e-02  +5.53414024622215991e-02
2998 -9.62319260847704049e-03  -2.47033720628270538e-02  +5.13180930688557219e-02
2999 -2.64946502436266863e-02  +5.39676149220240375e-03  +9.34130583227203437e-02
3000 -2.00468130055750197e-02  +4.70749849227759375e-03  +9.43729201768870180e-02
3001 -5.52037185998614927e-02  +6.27618564108417959e-02  +6.76951682668600202e-02
3002 -4.15974439578746871e-02  +5.62961583483197400e-02  +6.78413160176624813e-02
3003 -6.53130038497834464e-02  +4.14415447321561103e-02  +9.55454052842391877e-02
3004 -5.41492768132206814e-02  +4.58945299615441671e-02  +9.54453167864718066e-02
3005 -4.97418501236369520e-02  -5.55914087544782942e-03  +2.48087621392586895e-02
3006 -4.71400805659639710e-02  -1.10613913751384137e-02  +2.67816507278781958e-02
3007 -5.73310252342155505e-02  +7.32482809281187613e-02  +9.56431789482340006e-02
3008 -5.59821693805210990e-02  +7.23486578135752456e-02  +1.02145510563577041e-01
3009 -6.26891657211428865e-02  +3.07423255498767700e-02  +7.45571752305876634e-02
3010 -6.05483355250021338e-02  +2.70097419691745430e-02  +7.18331250663005738e-02
3011 -8.71458551375051960e-02  -1.25554132708849083e-03  +1.00545058045038035e-01
3012 -8.77898441214189501e-02  -3.51640365319950401e-03  +1.05814001532931509e-01
3013 -9.42791291321887631e-02  +1.22447826433521832e-02  +2.51453726216516529e-02
3014 -9.64416605205608846e-02  +1.28125589077401694e-02  +2.10685283491655537e-02
3015 -4.92390056031222212e-02  +2.57775276552421051e-02  +7.70177576323887170e-02
3016 -4.86246293760690257e-02  +2.20971798709589697e-02  +7.56114151462115858e-02
3017 -1.12195699730001500e-01  +5.70961158460280560e-02  +2.03948692739513299e-02
3018 -1.08180669576010080e-01  +5.77581352653288443e-02  +1.46966797338645774e-02
3019 -1.03188844379255920e-01  +9.86253733135964289e-02  +4.39032008876304586e-02
3020 -9.86049974970670262e-02  +1.01807882188864399e-01  +4.36250712873588117e-02
3021 -5.31109636681421707e-02  -3.83296039528582613e-02  +1.90336890447912049e-02
3022 -5.47585682194426243e-02  -4.50545923669696466e-02  +1.72450074579398489e-02
3023 -2.24954122371393180e-02  -1.33805729222176029e-02  +4.81972617577375306e-02
3024 -3.33034484063747110e-02  -1.67341919215160360e-02  +5.07922300213266079e-02
3025 -1.08895099609659082e-01  +5.49445972963988546e-02  +8.53188018817906679e-02
3026 -1.08444275075000110e-01  +5.33429372639194141e-02  +9.23943755293701041e-02
3027 -9.34899694746278709e-02  +3.73982938674964627e-02  +8.68510570410308408e-02
3028 -9.59241833385686693e-02  +3.56937355446863072e-02  +8.72938732395397571e-02
3029 -7.65675443500010711e-02  +5.13006628681655294e-02  +1.12143289162922724e-01
3030 -8.49822341317972019e-02  +5.14872886442814329e-02  +1.15526549624084457e-01
3031 -1.01075304353918496e-01  +7.40530086634723084e-02  +8.80927159896045253e-02
3032 -1.01090665745763322e-01  +7.38252034190685219e-02  +8.36680930050074517e-02
3033 -5.30914562189102116e-02  +6.58458440106292203e-02  +6.73906249092931647e-02
3034 -4.89820139668930357e-02  +6.53601014207538106e-02  +6.88720994923092134e-02
3035 -6.54034290784733241e-02  -1.94733641450663998e-02  +6.44900052257519341e-02
3036 -6.08077175875295223e-02  -1.99179922926056539e-02  +6.56697505835400347e-02
3037 -1.23867640393437145e-01  +4.17650126208143971e-02  +6.69680108009169245e-02
3038 -1.25923080960204964e-01  +3.96462756569212760e-02  +6.00400422405569373e-02
3039 -1.19279863596761515e-01  +3.51373269084915910e-02  +5.11882452930173815e-02
3040 -1.23429181667462848e-01  +3.38277180867496002e-02  +4.91483218701115679e-02
3041 +3.60627046174173543e-02  +9.51994816084951283e-03  +6.86641925868746866e-02
3042 +3.65994069449994894e-02  +9.80084083818145123e-03  +7.07073299237555436e-02
3043 -7.92287388081780175e-02  +5.88771535634865714e-02  +1.18291578284497836e-01
3044 -7.98348091829234607e-02  +5.94216019168002998e-02  +1.23250272772500974e-01
3045 -4.20452008981239897e-02  +3.32275835872856071e-02  +1.04325109406302102e-01
3046 -4.27369146767796748e-02  +3.49733308155003586e-02  +1.11545388071510501e-01
3047 -5.36275112468607498e-02  +8.80117344578633942e-02  +6.81577356543862228e-02
3048 -4.76753786241259289e-02  +8.48852928437764526e-02  +7.11972425859585256e-02
3049 -1.01713142096855461e-01  +7.35991655755304369e-02  +9.02850587347784478e-02
3050 -1.05797402543843455e-01  +7.32095282713913081e-02  +9.10907872922039480e-02
3051 -6.32492957614759488e-02  -3.11302451923265548e-02  +4.41660962902119883e-02
3052 -6.51836396609905694e-02  -3.26170490318396858e-02  +4.37362226307256019e-02
3053 -1.11181561441948767e-01  +8.65843934240438512e-02  +3.29362082272155812e-02
3054 -1.13547815535791727e-01  +9.42480597351171290e-02  +3.16213133071871280e-02
3055 -5.65659774354745973e-02  +8.23546502822264936e-02  +5.60061253587485486e-02
3056 -5.47527002478558136e-02  +8.31551760415275426e-02  +5.02380521603652194e-02
3057 -1.07468955251421125e-01  +5.28470176773806685e-03  +6.04416283473969487e-02
3058 -1.04821129627387655e-01  -8.47023492468245787e-04  +5.98646258695476607e-02
3059 -1.22637003393515007e-01  +4.10536327370038950e-02  -3.57058161505584542e-03
3060 -1.25141945476991506e-01  +4.19867683572911557e-02  -2.16231484942318265e-03
3061 -6.63113392400575125e-02  -2.90453170519710535e-02  +2.22284586402944594e-02
3062 -6.65224602673962773e-02  -3.34191563070432782e-02  +1.59478767699570839e-02
3063 -1.12994308617591147e-01  +4.83889531370063977e-02  +3.59908661158135287e-02
3064 -1.16688202907106825e-01  +4.85995112951143129e-02  +3.52988861073731744e-02
3065 -1.32749110814509408e-01  +6.20343301342638556e-02  +3.88171016971401578e-02
3066 -1.35545354987020361e-01  +6.31830681746376188e-02  +4.36387883727192699e-02
3067 -1.22777327606980277e-01  +7.34722600792299813e-02  +6.10963159988959087e-02
3068 -1.16765131997033839e-01  +7.79267632175925651e-02  +5.75369999562896847e-02
3069 -7.93724844458534584e-02  +5.80065679861012581e-02  +1.17368723660544225e-01
3070 -8.64273302272086930e-02  +6.29937511409734974e-02  +1.19865595980389858e-01
3071 -1.15472983907044927e-01  +4.29323005868623570e-02  +6.83509914207851704e-02
3072 -1.17942566494690107e-01  +4.96133960097025969e-02  +6.71053854943809286e-02
3073 -2.02215009624221106e-02  -2.57306830795519595e-02  +2.63777318746374334e-02
3074 -1.56550670208780232e-02  -2.41746923725987724e-02  +2.07687490754444384e-02
3075 -8.90439903863609883e-02  +3.87071525478471373e-02  +4.41390029656235500e-02
3076 -9.29788753747744223e-02  +3.87898237244334934e-02  +4.57194040207772809e-02
3077 -1.92368944720778534e-02  -2.81740176967848616e-02  +2.91617963933728068e-02
3078 -1.66232689050936806e-02  -2.70967359090760404e-02  +3.01473926001286918e-02
3079 -5.63618769927297439e-02  +7.21295352158855679e-02  +9.69047849958836194e-02
3080 -4.96659977189737728e-02  +6.83259430670248857e-02  +9.85451456668789971e-02
3081 -9.11606658548167054e-02  +9.64775583945686188e-02  +3.48964853841575579e-02
3082 -9.49086166248911817e-02  +9.44360360053532327e-02  +3.61197705195692512e-02
3083 -1.58152531223687796e-02  +3.28435695831809787e-02  +5.20766579249878486e-02
3084 -1.34488455154971979e-02  +3.61575870213789313e-02  +5.42086494529338200e-02
3085 -1.21221007247415649e-01  +6.63035627218814538e-02  +7.08883382252668837e-03
3086 -1.17700718437723797e-01  +6.65981243695219771e-02  -1.64662169617102465e-05
3087 -1.23424524231885602e-01  +6.39960714276637532e-02  +1.02196377538352201e-02
3088 -1.22254490770584548e-01  +6.24796033771947354e-02  +8.00800967591296618e-03
3089 -7.93213647592006799e-02  +9.26194825290703183e-02  +8.61420133212393163e-02
3090 -7.99953008493433093e-02  +8.71139326967029920e-02  +8.50550124461787460e-02
3091 -1.06956461765912836e-01  -8.28475674238526188e-04  +9.01522439888040178e-02
3092 -1.09111068503134595e-01  -7.09558642335151278e-03  +8.70797214116233870e-02
3093 -6.03468839276754682e-02  +8.35360442264900666e-02  +6.67886863767650357e-02
3094 -5.91727679113071767e-02  +8.63186262857383868e-02  +6.50249893548383723e-02
3095 -4.05261945804722204e-02  -1.75915481800372475e-02  +7.10101198462852468e-02
3096 -3.03056022077836940e-02  -2.56361977366053422e-02  +7.17770218220124406e-02
3097 -1.13849544651619006e-01  +5.47860053618528728e-02  +3.78378443362232001e-03
3098 -1.17380431137388455e-01  +5.72877085840593769e-02  -3.20183062554804101e-03
3099 -1.00027688717925917e-01  +8.79549717093237038e-02  +4.45471073874955936e-02
3100 -9.87744774941101966e-02  +8.95963829801460776e-02  +5.17637980841960180e-02
3101 -1.22009069987799479e-01  +3.53008721371292356e-02  +5.02192854157978985e-02
3102 -1.29310620302412138e-01  +3.78159941640869857e-02  +4.79977394074642474e-02
3103 -9.55001412841044311e-02  -1.05116778783987275e-02  +3.28071839074371013e-02
3104 -9.84847941662438942e-02  -1.04501338012708087e-02  +2.71636367411785158e-02
3105 -8.76588181002961181e-02  +5.86751605762381168e-02  +8.84182856534865835e-02
3106 -8.53436992162314861e-02  +5.82257655538276700e-02  +9.12342756140067795e-02
3107 -1.12252142918886411e-01  -7.52385015242296867e-03  +1.91903818772049296e-02
3108 -1.18645918688192492e-01  -1.25949633926205774e-02  +2.38368396406428706e-02
3109 -1.03946408953310684e-01  -1.44947193462234818e-02  +3.26954037325751304e-02
3110 -1.05168531277202160e-01  -1.60815128865223964e-02  +2.59104793600777941e-02
3111 -8.22441155367664711e-02  +8.02520476858627069e-02  +4.08014976461872833e-02
3112 -8.40658057803460035e-02  +8.26921677765794227e-02  +4.15373583436688051e-02
3113 -1.30398124340713989e-01  +3.54378419820842797e-02  +2.50503899110746664e-02
3114 -1.32916394481425532e-01  +3.80550332893018067e-02  +3.03352380825112899e-02
3115 -1.21574502013351418e-01  +6.92637267309285237e-02  +6.57723016550949557e-02
3116 -1.19054450245847820e-01  +7.04977852902770874e-02  +6.45712823757118581e-02
3117 -1.23933693955796009e-01  +2.93703725699514528e-02  +2.09131380917034725e-02
3118 -1.25753359962019695e-01  +2.89776588421409680e-02  +1.89349847997342599e-02
3119 -9.18136932175208920e-02  +9.17921877957009885e-03  +1.05499396941459711e-01
3120 -9.23352256008284078e-02  +1.33411835652516835e-02  +1.07776631267499909e-01
3121 +4.42079950263571594e-02  -2.38288939517842767e-02  +5.89746601472426815e-02
3122 +4.52743921623916246e-02  -2.32288848646615524e-02  +6.38820651829890979e-02
3123 -5.22749916866217107e-02  +1.08326106228475490e-02  +6.74812532868900583e-02
3124 -4.87986366000649555e-02  +7.06008806972978700e-03  +6.54445834851181268e-02
3125 -6.47144094271909498e-02  -1.05548001183343142e-02  +6.02689220507191051e-02
3126 -6.59447668438619822e-02  -5.16767814865842518e-03  +5.22651770568813082e-02
3127 -1.05976538596150444e-01  +4.35219845751791332e-02  +3.33711167086287869e-02
3128 -1.09477157354646956e-01  +3.79136231032490070e-02  +3.13071506725220647e-02
3129 -1.67549599237823872e-02  -2.63037927487995427e-02  +5.62933594550939775e-02
3130 -1.78173627263628863e-02  -3.25096920822437602e-02  +5.50852759269055345e-02
3131 -1.25615436003515019e-01  +3.58575754983026934e-02  -1.56007992795420460e-03
3132 -1.32971110178662422e-01  +3.54119404106250368e-02  -2.29354619065924234e-03
3133 -1.84163387298030036e-02  -2.40176336327808972e-02  +4.29010383379494417e-02
3134 -1.62282367205220067e-02  -2.65409006232817553e-02  +4.68798970076730187e-02
3135 -6.78130521029082362e-02  +2.30571426181945018e-02  +1.08738241487256679e-01
3136 -6.40663071101358755e-02  +2.15959938506539127e-02  +1.07647934650879337e-01
3137 -8.20688413886885293e-02  +3.21247016008738007e-02  +1.21034036253822530e-01
3138 -7.82493129286494504e-02  +3.92046655123038032e-02  +1.22760526358834207e-01
3139 -7.76654250140637742e-02  +3.46192676659694415e-02  +7.67237842971775774e-02
3140 -7.93601086468922468e-02  +3.15325478527016534e-02  +7.77850071843911584e-02
3141 -1.24031197625264836e-01  +7.00363901845597742e-02  +4.21568306128279474e-02
3142 -1.23004580968686328e-01  +7.86808546135677328e-02  +4.10787709264268386e-02
3143 -1.24098353976835316e-01  +4.81631840884072585e-02  +4.82796792124002491e-02
3144 -1.25731278454305401e-01  +4.80415377826966666e-02  +4.86502089400156976e-02
3145 -6.36107544282209642e-02  -2.31835798300808367e-02  +2.40543788451872409e-02
3146 -6.73478626584176343e-02  -2.15805094233754505e-02  +2.20579643167675039e-02
3147 -1.18473919325754379e-01  +4.28493972271498137e-03  -2.08017577738504565e-02
3148 -1.22603234919601262e-01  +1.24467862909060051e-03  -2.03563454588488492e-02
3149 -4.76409922652875906e-02  +4.47747173602168480e-02  +6.08092484570027375e-02
3150 -4.85482838375722592e-02  +5.06922380719762936e-02  +6.30667418403774854e-02
3151 -1.10320021139145338e-01  +4.73338999595679377e-02  +3.50553233967994954e-02
3152 -1.08902833286638495e-01  +5.10120495697339027e-02  +3.97939004556108200e-02
3153 -9.90222261824014738e-02  +2.34705060076091793e-02  +4.61726668922109937e-02
3154 -9.99418595378866181e-02  +1.67170614118865753e-02  +4.62457764983012221e-02
3155 -6.73902513605536824e-02  +8.32381435029568850e-02  +7.38888060681479608e-02
3156 -6.46135788700745450e-02  +8.37748173445481831e-02  +7.97731957971402894e-02
3157 -1.21918503331221409e-01  +6.00218810656320753e-02  +4.59148290018602662e-02
3158 -1.21060615066061084e-01  +5.69432399305176626e-02  +4.88142111241307297e-02
3159 -7.60913862569916194e-02  +3.50495643023280151e-02  +7.84608950701179142e-02
3160 -7.57209861057575595e-02  +2.63151501372820180e-02  +7.77083010818031134e-02
3161 -6.79091076429666346e-02  -1.79278404923834747e-02  +5.79819362696586682e-02
3162 -7.04366608223380153e-02  -1.93503582494304500e-02  +5.65062336094342976e-02
3163 -1.29821932109199317e-01  +3.48145664780021777e-02  +2.36279492133222857e-02
3164 -1.30144965282539632e-01  +4.32871658329656017e-02  +2.23908954701420686e-02
3165 -2.22704624789032690e-02  +4.71707915963379305e-03  +7.35114624189463078e-02
3166 -2.42973437141368008e-02  +5.27731818434083559e-03  +8.00998952960523813e-02
3167 -4.23223726307320053e-02  +2.07070425125655119e-03  +6.31481706393638015e-02
3168 -4.26253401367774273e-02  -4.48492735949739766e-03  +6.47068711864015739e-02
3169 -1.26662243495130472e-01  +6.07809003980386009e-02  +4.99119661044851518e-02
3170 -1.32231073975565883e-01  +6.38876660321010259e-02  +5.05398980429418374e-02
3171 -1.05220578320024696e-01  +1.98659067340955786e-02  +2.25627794724843102e-02
3172 -9.76203907128489201e-02  +2.78546493151484061e-02  +1.94524264830649267e-02
3173 -1.04139653109061911e-01  +6.23531337568550351e-02  +7.30894077266339703e-02
3174 -1.08093462385519742e-01  +6.49759118713619938e-02  +6.48049887285333803e-02
3175 -7.25428024609035133e-02  +5.68514634068660527e-02  +4.42868704505051530e-02
3176 -6.87114681901975360e-02  +5.82489378608248426e-02  +4.04015316956546078e-02
3177 -1.67292070629380986e-02  -1.11512713370110501e-02  +7.18152522813846061e-02
3178 -2.14251301139335472e-02  -9.80114455431189621e-03  +7.47444491592552246e-02
3179 -6.34166314654921182e-02  +6.14805895008930445e-02  +5.37110045238105224e-02
3180 -5.27805117591412937e-02  +5.83405046338125594e-02  +5.38125612970269257e-02
3181 -1.04359530039454487e-01  +7.74424375063341858e-02  +2.83362329287886495e-02
3182 -1.08711560166993251e-01  +7.60950254870081111e-02  +2.28941186418513375e-02
3183 -9.53446511625806320e-02  +3.68340470212803750e-02  +7.96515659993006220e-02
3184 -9.76389355344960269e-02  +3.35516255314250306e-02  +8.17455897367095202e-02
3185 -8.92449110887282987e-02  +8.70945868127970119e-02  +7.69811571269932576e-02
3186 -9.05102207686181021e-02  +8.65000249112434921e-02  +7.83732114321504664e-02
3187 -4.10670540536451772e-02  -3.63044305334341635e-02  +3.25425924370013470e-02
3188 -4.48311261352019250e-02  -4.09475820055610062e-02  +2.54199975551911532e-02
3189 -1.04487102574465585e-01  +6.27075730330145520e-02  +7.02606580754522037e-02
3190 -1.00491956734058710e-01  +6.37732428947603985e-02  +6.62050118405495269e-02
3191 -4.38959563241773237e-02  +6.87752272403697046e-02  +5.63045096870897627e-02
3192 -4.42061720632006133e-02  +6.59335698526970215e-02  +4.87611817054047283e-02
3193 +1.47134938689475413e-03  +3.73903129066161183e-03  +4.13743989057333561e-02
3194 +6.58382210726031741e-03  +2.61259228850738634e-03  +3.60922805950029679e-02
3195 -2.37693394774836711e-02  -1.79081183214270870e-03  +6.06640879819136947e-02
3196 -2.62903557367665866e-02  -3.24495007841392211e-05  +5.29753525009886012e-02
3197 +2.31957690121327373e-02  -2.53212467723959375e-02  +4.87965482192139685e-02
3198 +2.43838051542974478e-02  -2.47872447295078464e-02  +5.13770824260160117e-02
3199 -1.14902844762404033e-01  +1.19418388797295719e-02  +6.34250749692105709e-02
3200 -1.17261760325025374e-01  +1.21666720557238647e-02  +6.45376624843362334e-02
3201 -7.64728715430383205e-02  +7.91892956039872559e-02  +8.34579183232261462e-02
3202 -7.43977178092095903e-02  +8.42914842788420327e-02  +8.78897109872294746e-02
3203 -6.53576935860922803e-02  +8.78364528102178604e-02  +7.45794821875437886e-02
3204 -6.59371881442533392e-02  +9.00493540009071058e-02  +7.87586502954639306e-02
3205 -5.13642208143074847e-02  +7.73234287146847971e-02  +8.75491571821018916e-02
3206 -5.27660246933525368e-02  +7.60039327656088504e-02  +8.97853733391363595e-02
3207 -6.02490169939166667e-02  +9.70616874967487712e-03  +6.87164979338869969e-02
3208 -6.78494889281868185e-02  +1.63916247437670692e-02  +6.86135722179741087e-02
3209 -9.75556886220290131e-02  -1.74556786408359629e-02  +3.78661996074201659e-02
3210 -9.09067808072035188e-02  -2.20475831405143076e-02  +3.65944037804329936e-02
3211 -1.03650670965947697e-01  -1.95305201676331253e-02  +3.30454708577837264e-02
3212 -1.09412983616824944e-01  -2.29713701549160397e-02  +2.71589119121155055e-02
3213 -1.12218473781325892e-01  +3.20463420802279617e-02  +4.67777190440885823e-02
3214 -1.08521828046183655e-01  +3.71791876075774630e-02  +4.37074723453781469e-02
3215 -5.28939855917996346e-02  +2.99416539325244938e-02  +9.29558349136314771e-02
3216 -5.61481073976752773e-02  +3.06151531146036139e-02  +9.71305226066620786e-02
3217 -1.81285759206509453e-02  -1.04215625426373228e-02  +3.78762322512447014e-02
3218 -1.44055503452288469e-02  -3.36551928170332817e-03  +3.30335436678658653e-02
3219 -9.63763065412276965e-02  -7.79950463390222375e-03  +8.43287893816455775e-02
3220 -9.67745889819515981e-02  -1.53105831141899466e-02  +8.17842361126676354e-02
3221 -8.05645101111140682e-02  -2.11615204860360513e-02  +7.38225542372480531e-02
3222 -7.91839063429315010e-02  -2.06581385500432535e-02  +7.88739075598650780e-02
3223 -5.37702238221424225e-02  +5.66753110682405997e-02  +8.25998932991577756e-02
3224 -5.48519398733013364e-02  +5.51477376105410436e-02  +8.98603672832032907e-02
3225 -6.38361641667742480e-02  +1.09926713564326428e-02  +6.98314242819307179e-02
3226 -7.06502132259896054e-02  +9.45507942576495099e-03  +7.44743303538192847e-02
3227 +3.43444585390080964e-02  -1.49299152883230774e-02  +5.28549593991488043e-02
3228 +3.29902981372963769e-02  -1.87961323337845557e-02  +5.31835065807005486e-02
3229 -1.00862155979735482e-01  +8.17388446572328980e-02  +3.65175354233182453e-02
3230 -9.55470996670778200e-02  +8.53735640225930098e-02  +3.24613338190126721e-02
3231 -8.45134646889507957e-02  +2.07362020220487435e-02  +4.63142494053012110e-02
3232 -8.06752723022482326e-02  +1.78103579979986514e-02  +4.78643830599854922e-02
3233 -2.63474198204017261e-02  -2.33847047249646153e-02  +5.61145326413941825e-02
3234 -2.47216597465948380e-02  -3.16935931816287181e-02  +5.27626012701356006e-02
3235 -5.16925291508946935e-02  +8.50684980278537811e-02  +7.97136965662647579e-02
3236 -4.85023824028348385e-02  +8.65246653396870569e-02  +7.73558550436285047e-02
3237 -1.18201496870324496e-01  +6.50174436883954737e-02  +7.42375622810456381e-02
3238 -1.19456484463736898e-01  +7.26987081230508619e-02  +7.55428953526963431e-02
3239 -6.57250282177858774e-02  +2.63925578437024331e-03  +3.68622891629089358e-02
3240 -6.36345052229078251e-02  -7.90032311261491382e-04  +3.81361565521030968e-02
3241 -7.25198291266528489e-02  +4.01554581686579693e-03  +1.15412491190303723e-01
3242 -7.50997645030314770e-02  +5.89973929647014464e-03  +1.14846035349481748e-01
3243 -5.86639887594002374e-02  +1.16277314454042591e-02  +9.55596880834772844e-02
3244 -5.52814232346949125e-02  +6.78698975392588028e-03  +9.47213729725673165e-02
3245 -8.26945253408082059e-02  +1.66423987972950625e-02  +9.35555710763569803e-02
3246 -8.70654097917570452e-02  +1.56074440720041993e-02  +9.26588945431984778e-02
3247 -5.08625351663618760e-02  +1.16624005829622356e-02  +9.34802966350642278e-02
3248 -4.80204826689449651e-02  +1.16555698802042126e-02  +9.90491247153817700e-02
3249 -9.68127082112260617e-02  -4.42133202090082538e-03  +6.29776638816696571e-02
3250 -9.01734824345499231e-02  -7.42866179115009122e-03  +7.21943644706421472e-02
3251 -1.22768763094749003e-01  +6.04571433236949438e-02  +4.74294226536093322e-02
3252 -1.20361422022766548e-01  +5.66602049685307821e-02  +5.69185958950829962e-02
3253 -7.76507121511288839e-02  +6.33379157774240781e-02  +4.19564223703931052e-02
3254 -7.63501443738338614e-02  +6.77815906523432932e-02  +3.87159927747126112e-02
3255 -6.59030832541547401e-02  +5.89533715499615946e-02  +6.68539126751827861e-02
3256 -7.91245945957397834e-02  +5.79500399506568745e-02  +7.14311662145931670e-02
3257 -6.14910633299529871e-02  -3.38577860281319559e-02  +4.24574706638807184e-02
3258 -5.69044406832048821e-02  -3.58374676247374541e-02  +4.18178056030647227e-02
3259 -3.24351124471237220e-02  +8.55245623543372628e-03  +8.98137998243151575e-02
3260 -3.87291854325629570e-02  +7.15067239943223843e-03  +9.73242777054632580e-02
3261 -7.55832205357621356e-02  +3.85622456663472710e-02  +5.13085118792596523e-02
3262 -7.52708964111190038e-02  +4.41800321131656931e-02  +5.47650268391498482e-02
3263 +2.79445706952988343e-02  -2.86492985330296067e-02  +5.14988301030566281e-02
3264 +3.33059453317832224e-02  -3.12655782940392118e-02  +5.54600317119590958e-02
3265 -6.09707992479645230e-02  +5.46965803106631496e-02  +7.21428967458514064e-02
3266 -5.79706734943828822e-02  +5.38927342128769152e-02  +6.72843457336411155e-02
3267 -1.00597823565676245e-01  +8.80567289039815571e-02  +6.98115747849908930e-02
3268 -1.07551452030406100e-01  +9.36142953759011576e-02  +7.15701634661776859e-02
3269 -7.15361463643474776e-02  +8.94948762675126658e-02  +5.70755716078677963e-02
3270 -7.11935898201730699e-02  +8.84729397456272548e-02  +5.23909355687015299e-02
3271 -8.28565233960285308e-02  +6.14454706136750642e-02  +3.62207604178022835e-02
3272 -8.98030017131798697e-02  +5.94731249911866072e-02  +3.38642778490160570e-02
3273 -1.26492366137921752e-01  +5.57433088723865641e-02  +1.22021233742702524e-02
3274 -1.27465665822930285e-01  +5.45407940478526698e-02  +2.86317770802823213e-03
3275 -6.11399937468137394e-02  +6.42609365503652857e-02  +4.70001863256334015e-02
3276 -6.06294456000443793e-02  +5.86099515468391022e-02  +4.24078428404651847e-02
3277 -1.09118517046788197e-01  +2.16580000924817932e-02  +8.56325461832010623e-03
3278 -1.04747862676605588e-01  +1.39826991202512980e-02  +3.43444259552209974e-03
3279 -1.18547162796734412e-01  +3.26408955194277262e-02  -4.87726971728334041e-04
3280 -1.17733983742352846e-01  +3.53256091492420154e-02  +1.65467344821678352e-03
3281 -9.74014297736997131e-02  +4.00164453421080341e-02  +8.96601657752060521e-02
3282 -1.01761769325984741e-01  +4.65398687145069379e-02  +9.17135686255088622e-02
3283 -5.77578831222860800e-02  +2.44945538966765373e-02  +8.69969514886117651e-02
3284 -5.69020463602637958e-02  +2.34302061040624066e-02  +9.10852538325345601e-02
3285 +2.20700539936745854e-03  +6.57594751617093711e-03  +6.07970508838402215e-02
3286 +1.79933431297638448e-03  +1.22781765566986681e-02  +5.43319922626823437e-02
3287 -9.37721896959566870e-02  -5.85234330141251157e-03  +7.04367308268935149e-02
3288 -9.45847260457954586e-02  -4.94381155027961983e-03  +7.64520498728485376e-02
3289 -8.58227626611870881e-02  +2.90750279507056980e-02  +1.04356719131527401e-01
3290 -8.92370194551159596e-02  +3.94201092687863491e-02  +1.03789919572776793e-01
3291 -6.36592612530860885e-02  +4.15987652254716858e-02  +9.61250025481574094e-02
3292 -6.33476566547645226e-02  +4.33532619070646080e-02  +1.00710223624127251e-01
3293 -1.96384032794484761e-03  +1.48237927408902577e-02  +8.22084173190436585e-02
3294 +1.31597393058473255e-03  +1.42724803725894998e-02  +8.24604822793747055e-02
3295 +1.53935980920672458e-02  -9.07200270735633064e-04  +6.62819250530179704e-02
3296 +1.89840353452455576e-02  +1.61795338725534074e-03  +6.85450263475505389e-02
3297 -5.02978392953637235e-02  +4.38022730425362272e-02  +8.01776729454649062e-02
3298 -5.05589224726906150e-02  +4.97561812253426994e-02  +8.12385458272136679e-02
3299 -1.05039437294799254e-01  -2.07329408757467928e-02  +2.94381899190923266e-02
3300 -1.03567201261722835e-01  -2.05131458807387666e-02  +2.16520488093926190e-02
3301 -9.51922938486745446e-02  +9.33410836512067188e-02  +6.41252221591769589e-02
3302 -9.80318356999128060e-02  +9.88987504060516165e-02  +5.67449363146297625e-02
3303 -8.09653818439754203e-02  -2.76171793833880422e-02  +4.57634923064242360e-02
3304 -7.92718352354586653e-02  -3.25545561753028401e-02  +4.29195191377289217e-02
3305 -5.64045272991690119e-02  +3.77184951270570779e-02  +5.99754658912071970e-02
3306 -6.11833085553542336e-02  +4.41299580574209815e-02  +6.07347210001382559e-02
3307 -3.44440050217807454e-03  -3.16376527403277111e-02  +2.58614837048261846e-02
3308 -7.99205998440211812e-03  -3.06212168561720080e-02  +2.72504176004266796e-02
3309 -7.93829129824836222e-02  +6.81383780898340164e-03  +8.64122437844039304e-02
3310 -7.54745868227811173e-02  +6.62501445164956240e-04  +9.09990953197299807e-02
3311 -8.13624960256289498e-02  -9.32102955207113164e-03  +3.42041138691980551e-02
3312 -8.63684720786065396e-02  -7.91708286264002949e-03  +3.17718078756364514e-02
3313 +4.10455157359208497e-02  -5.57042525380084443e-03  +6.84940523031219578e-02
3314 +4.28406549191569161e-02  -1.49098279584194407e-04  +6.91240683892917485e-02
3315 -1.02410577018241647e-01  +1.34739846176665096e-02  +6.17672546127825267e-02
3316 -1.05220171055477416e-01  +1.38638556323404175e-02  +6.15535480038811728e-02
3317 -1.17379839674212949e-01  +1.01159137811132858e-02  -2.18677797460721419e-02
3318 -1.16233020837605075e-01  +8.19863831511223433e-03  -2.18623621827979675e-02
3319 -1.25059615464547663e-01  +4.07502647806326293e-02  +6.73580878076148748e-02
3320 -1.32374339531862228e-01  +3.87179718147199065e-02  +6.74883470549523801e-02
3321 -3.80978360535580568e-02  +1.50616809761289338e-02  +4.53579715895246899e-02
3322 -3.73441110893756312e-02  +1.47624773067381917e-02  +4.28519176621806330e-02
3323 -1.13070926034853525e-01  +6.84369008608603363e-02  +1.22994993518305163e-02
3324 -1.13450915812785436e-01  +6.65706963117923683e-02  +7.30956739869210309e-03
3325 -5.79246802575590150e-02  -2.97118749202828041e-02  +2.19508475385129485e-02
3326 -5.46874954578778771e-02  -3.25927432578582768e-02  +2.61101201047409873e-02
3327 -1.27248892552845411e-01  +2.14670406042499103e-02  +2.84696758685577776e-02
3328 -1.31594836010897692e-01  +2.21048189052523297e-02  +3.34411382754948028e-02
3329 -7.97948337694903975e-02  +6.37465970140411592e-02  +3.31015731146613451e-02
3330 -8.23397611455480016e-02  +6.14137627939567374e-02  +2.64471890328736164e-02
3331 -7.14135115806287524e-02  +3.55462156634655940e-02  +2.42846956958651800e-02
3332 -7.60681941842601406e-02  +3.01897490744833866e-02  +2.03333756026360980e-02
3333 -1.46975261299318698e-02  -6.06386083284907694e-03  +5.19046272417219567e-02
3334 -1.71195579077137831e-02  -2.60042148213554493e-03  +4.62187878910844674e-02
3335 -1.29231032635006432e-01  +4.64591171062704242e-02  -9.30675277024926493e-04
3336 -1.34724769524826343e-01  +4.57816572430702132e-02  +3.70405389893763018e-03
3337 -8.93445930630981100e-02  +2.78228906067896214e-02  +1.04235088730405212e-01
3338 -9.06935096673734537e-02  +2.44880085763936536e-02  +1.03684134301774700e-01
3339 -7.74114883964808764e-02  +2.24796025262899261e-02  +1.18953022766914357e-01
3340 -7.50144188136253609e-02  +2.20369839809688856e-02  +1.24526854200542297e-01
3341 -7.29422674183592690e-02  -2.32806496031292866e-02  +5.54171130605287110e-02
3342 -7.32351960144487502e-02  -2.33413163091677374e-02  +5.13322757542571742e-02
3343 -1.08893752028885599e-01  +4.43527129052490206e-03  +7.27159706540286693e-02
3344 -1.08965174151534852e-01  -1.01964412225223817e-03  +7.27647413970574919e-02
3345 -7.62634702315529850e-02  +9.23312595809896164e-02  +7.72690659185334694e-02
3346 -7.36935353266531673e-02  +9.83992877801914273e-02  +7.46923648388248818e-02
3347 -5.31579003081122936e-02  +2.89453443731906880e-02  +5.95256696540108210e-02
3348 -5.66442126462184045e-02  +2.28000710494295038e-02  +5.56145855171801262e-02
3349 -1.12056132036848527e-01  +2.30744502877135889e-02  +2.21533708675205089e-02
3350 -1.15632182528152397e-01  +1.85886356725374485e-02  +2.34818496452809666e-02
3351 -9.57770713683076674e-02  +7.63772776365827383e-02  +4.52571869741246677e-02
3352 -9.49101191358177193e-02  +7.89605490067962767e-02  +5.02666614262640282e-02
3353 -1.04932043165918892e-01  -1.18645057570637130e-02  +4.63621614057326895e-02
3354 -1.07410308373643321e-01  -1.26822264102106601e-02  +4.43903729571112488e-02
3355 -7.38136793313806244e-02  +2.31252658512885352e-02  +6.04229005828702467e-02
3356 -7.14087748992558724e-02  +2.53411773516198924e-02  +6.55469551208871098e-02
3357 -3.29717831018532803e-02  +5.01281061885166801e-02  +5.65046269568233173e-02
3358 -2.99710084737616136e-02  +5.70683796118561168e-02  +5.52565334997212679e-02
3359 -7.89108446788767959e-02  +8.53693399452070401e-02  +7.07101457305025632e-02
3360 -7.86743529885763904e-02  +8.62839478918562830e-02  +6.51881635269794812e-02
3361 -4.32598715715548920e-02  -1.04809031682332743e-02  +8.79176386862708381e-02
3362 -4.07896757364424600e-02  -1.11604188776320262e-02  +9.02656612931340835e-02
3363 -4.41290601679873509e-02  +1.91912231576584283e-02  +5.77869781510953751e-02
3364 -4.72356129514356418e-02  +1.71068396395760089e-02  +5.30798567152395914e-02
3365 -1.14266155811471343e-01  +5.49978815182005573e-02  +1.48255082604826591e-02
3366 -1.17357802626551100e-01  +4.96318130359856766e-02  +1.21936590541445195e-02
3367 -1.18774890952013920e-01  +6.56235687813526009e-02  +7.31060506225023471e-02
3368 -1.21870654189776897e-01  +6.71793294356086285e-02  +7.35972964866884322e-02
3369 -1.02421009255576276e-01  +7.86272814975207540e-02  +3.18474064621500005e-02
3370 -1.03322160083473363e-01  +7.15658695082640878e-02  +3.32317004272340358e-02
3371 -1.26907680906471892e-01  +5.61334672592558245e-02  +4.08510975826141959e-02
3372 -1.30569690343371542e-01  +5.25467140996170104e-02  +4.44297758095874504e-02
3373 -1.23270811209840542e-01  +5.47535047969514924e-02  +7.70443250369835242e-02
3374 -1.21956276705425692e-01  +5.24349022651687882e-02  +7.16115543298589952e-02
3375 -5.68960195573039035e-02  +1.69810923432597606e-02  +9.15783798993002190e-02
3376 -5.96965647486146778e-02  +1.13328813214063680e-02  +8.64210811675289181e-02
3377 -1.08288532069906546e-01  +3.29319304371622906e-02  +1.39748079678889536e-02
3378 -1.01282932635354997e-01  +3.69486467919786440e-02  +9.23484424840431521e-03
3379 -1.94803758602522838e-02  +2.41325359846719066e-02  +3.52763997144000252e-02
3380 -2.32090214558744630e-02  +2.27096882892736003e-02  +3.33219749521787428e-02
3381 +4.16041936259383890e-02  -2.44563635288480921e-02  +4.97014997762937477e-02
3382 +4.48041994254587336e-02  -3.05816157688139703e-02  +5.39096518715670298e-02
3383 -8.11014419904363543e-02  +1.81952765226573859e-02  +1.18115103323287257e-01
3384 -8.42176085801830121e-02  +1.47848245723480858e-02  +1.18005999215962484e-01
3385 -6.78829671725188766e-02  +7.78463972546981214e-02  +9.88172265240504916e-02
3386 -6.95028066352827711e-02  +8.04235800813930535e-02  +9.92386135148259768e-02
3387 -8.22065703872232739e-02  +8.73133931871362123e-02  +7.08225897538961868e-02
3388 -8.32382987551230913e-02  +8.70492735348556979e-02  +7.52408093078934109e-02
3389 +3.77926362720233042e-02  +6.82513169293282821e-03  +5.72717326493624029e-02
3390 +4.27394938951448158e-02  +1.97901196463676861e-03  +5.50708124391539183e-02
3391 -9.87499414858483276e-02  -8.09613405216066799e-04  +5.09281787827222873e-02
3392 -9.85890271989414146e-02  -3.55955375493638817e-03  +5.10593961856859180e-02
3393 -1.08904788892406082e-01  +3.65685415703843678e-02  +7.10078505639311353e-02
3394 -1.06070453118718933e-01  +3.39334303723917569e-02  +6.89335291294951580e-02
3395 -7.10452332040187873e-02  +1.97084709335585383e-02  +4.50136485823077331e-02
3396 -7.00159122831417596e-02  +2.39225932959295159e-02  +4.49768394146386821e-02
3397 -6.63693425840423401e-02  -2.27925683769196474e-02  +6.86924921814343614e-02
3398 -6.92806408171382643e-02  -2.30636076775382649e-02  +7.15915952344442774e-02
3399 -3.52701734955262816e-02  +7.11676963775218080e-02  +7.01594618569530287e-02
3400 -3.07539542113603528e-02  +6.46380970400150939e-02  +7.06921290667684998e-02
3401 -1.11278154765784315e-01  +2.00891910766652221e-02  -6.93626129651202846e-03
3402 -1.12340422060323672e-01  +1.50126387770519332e-02  -6.89958592163899490e-03
3403 -1.14289274024480289e-01  +8.69063186493360534e-02  +3.70073381270999216e-02
3404 -1.18983556487352690e-01  +8.32366267375560381e-02  +3.96336433649341208e-02
3405 -9.69383121531937897e-02  +4.62601529938555731e-02  +6.76732803229519037e-02
3406 -9.60570752235891251e-02  +5.31647496089339908e-02  +6.83244293846001355e-02
3407 -8.55390795171346724e-02  +8.23085952774134655e-02  +6.63045094824727954e-02
3408 -9.12571094609790218e-02  +8.63279149083022307e-02  +5.90135356267463551e-02
3409 -1.08493763520437561e-01  +4.69984514458683840e-03  +5.99773274647721552e-02
3410 -1.10213832399603334e-01  +2.24924537213989613e-03  +6.26734718100453725e-02
3411 -1.12925643396863187e-01  +2.78521789070400247e-02  +2.65429931587674375e-02
3412 -1.13601739044183261e-01  +2.86603849041689659e-02  +3.26488959886839514e-02
3413 -6.19311578239275795e-02  +9.70937405335718512e-02  +8.17171464629733169e-02
3414 -5.85482494104298049e-02  +9.85110645855136746e-02  +8.24076883216987716e-02
3415 -6.09488698816244637e-02  +4.84240002117747662e-02  +1.05085047131550133e-01
3416 -5.37633263530202313e-02  +4.65245076519172074e-02  +1.02134852626542996e-01
3417 +1.27580365450990895e-02  +2.15375943829611543e-03  +5.13459058760374829e-02
3418 +1.51235827254695334e-02  +4.30753044914168777e-03  +5.44218128199496012e-02
3419 -8.16159873153326915e-02  -7.68233490944658518e-04  +8.28793449205216387e-02
3420 -8.13162201437765825e-02  -7.48540542601674758e-03  +8.34644974878156615e-02
3421 -8.95033143439637330e-02  +4.65368107513027887e-02  +2.89253317422938534e-02
3422 -8.62603830634155327e-02  +5.26730596907822660e-02  +3.55405805465399197e-02
3423 -5.52253639999025249e-03  -2.04841024000985104e-02  +5.26006761439462289e-02
3424 -3.71704144846998503e-03  -2.26629291340412695e-02  +4.74407739788804822e-02
3425 -8.21442759140629530e-02  +6.01224655198910538e-02  +1.17229036396829647e-01
3426 -8.34682073261321655e-02  +6.17841119462752206e-02  +1.14937061036016308e-01
3427 -1.18524757884383505e-01  +2.40325040820104953e-02  +8.52391641754120799e-02
3428 -1.21260384226049137e-01  +2.07453479690851601e-02  +8.95211080182414243e-02
3429 -1.16032272282994245e-01  +2.49599251236138318e-03  +2.01970888841666134e-02
3430 -1.18273602009643666e-01  +1.97008315057763637e-03  +2.45792816530060083e-02
3431 +2.68784145813081195e-02  -3.30442424677571955e-02  +4.17953320288610292e-02
3432 +3.13861140954812753e-02  -3.21698274360321668e-02  +3.80923825689259629e-02
3433 -7.74647219241780399e-02  -2.77520611308066482e-02  +2.88494923940690491e-02
3434 -7.57676289152227761e-02  -3.51643877974383498e-02  +2.57017848399062609e-02
3435 -1.19964674274304947e-01  +1.48539424816008028e-02  +6.54368333764667187e-02
3436 -1.19548089989951797e-01  +1.59871572704221032e-02  +7.03841938407899492e-02
3437 -1.00833174733180111e-01  +3.24680895649214693e-02  +1.15707251464462493e-01
3438 -1.05927869175471187e-01  +2.71465744977989511e-02  +1.13130535617729636e-01
3439 -6.75205141521962732e-02  +3.72396862991849764e-02  +7.94061059137254749e-02
3440 -6.76709952349424798e-02  +4.25150711710718388e-02  +8.17508870860654407e-02
3441 -5.80162957499288715e-02  -2.64889792551526379e-02  +3.37767522626366001e-02
3442 -5.76077987288969098e-02  -2.43296256627076150e-02  +3.80531948343724724e-02
3443 -1.18025733421834866e-01  +5.52934894278386754e-02  +3.88882981882378159e-02
3444 -1.09777561604664925e-01  +6.40144157640203798e-02  +3.76652555212174250e-02
3445 -5.89566603569714048e-02  +5.98224203379039976e-02  +5.14034953077840626e-02
3446 -5.36691799158265162e-02  +5.63058509182563158e-02  +4.35351070474316038e-02
3447 -4.51700895187792523e-02  -2.90590296914122834e-03  +5.19928063715367275e-02
3448 -4.43277947935276154e-02  -6.77570494020173462e-04  +4.53527183146643920e-02
3449 +2.86124475119605114e-02  +7.20628121667282653e-03  +6.60147413510509679e-02
3450 +2.53577921595774282e-02  +1.56240939661109902e-02  +6.01125611347742214e-02
3451 -1.10420399342748166e-01  +1.46279099765576799e-02  +7.43876333468781042e-02
3452 -1.06465866654758573e-01  +1.83998610122304458e-02  +7.55942941357984344e-02
3453 +2.69424080908364158e-02  -2.24517403878879418e-02  +4.38236988708439537e-02
3454 +3.16773254786624006e-02  -2.57959396934168729e-02  +4.33426549244188206e-02
3455 -1.08111555837229978e-01  +7.70074197170470820e-02  +2.62208048470700950e-02
3456 -1.14148791338678848e-01  +7.67070322945047900e-02  +2.60489354467678576e-02
3457 -7.26686034554026028e-02  +4.15758065553878189e-02  +4.15574745790011219e-02
3458 -6.93180810258464675e-02  +4.94355914151571804e-02  +3.61520988831575130e-02
3459 -2.01694977348635396e-02  +2.91820166876238483e-02  +3.63331738327017720e-02
3460 -2.55026125152547252e-02  +2.84474215000039693e-02  +3.67661785816252515e-02
3461 +1.35898531503986422e-02  +5.80382881435521046e-03  +5.03311088091185077e-02
3462 +1.61021677932217805e-02  +1.23652758353121756e-02  +4.97194265757698664e-02
3463 -6.04355455752050227e-02  +1.32880850465393763e-02  +3.57299531834873313e-02
3464 -5.55761719351442474e-02  +1.52900275812496034e-02  +3.57543317975599073e-02
3465 +9.19949117425360695e-03  -2.56663958070710817e-02  +3.78456182980173861e-02
3466 +5.76437177088433804e-03  -2.75550402967949214e-02  +4.15553681007000894e-02
3467 -3.13683806422822148e-02  +2.04760826566945352e-02  +7.99343828636985831e-02
3468 -2.67500544808155077e-02  +1.91902496935731810e-02  +7.33764936230826142e-02
3469 -6.57175246328849522e-02  +7.29194734611313036e-03  +4.31505882511329861e-02
3470 -6.32766030610897035e-02  +6.43880687686203875e-03  +4.87150056757440636e-02
3471 -6.04910753263317724e-02  +5.14201146096953318e-02  +7.21321882334631653e-02
3472 -6.21429289527740264e-02  +5.04034148112404851e-02  +6.94916489215454541e-02
3473 -1.19862045978433154e-01  +2.33315443478071573e-02  +2.41403571645665109e-02
3474 -1.23214535650402163e-01  +2.66051816175890965e-02  +3.00504532857869371e-02
3475 -9.29200167756928930e-02  +7.21325300590074936e-02  +2.74473991401202738e-02
3476 -9.36875377026047812e-02  +7.00670609247688314e-02  +2.67595517454920703e-02
3477 -2.18828027221960458e-02  -3.59872021087732918e-04  +7.75323338610731105e-02
3478 -2.04609810726867625e-02  -3.15053740756193442e-03  +8.29312895564040392e-02
3479 -1.10194992247407600e-01  -1.02910747855869695e-02  +4.91498232530566542e-02
3480 -1.10651282163608450e-01  -7.69488394653365052e-03  +5.49315432449611826e-02
3481 -1.01011729000525699e-01  +5.71325007053942874e-02  +1.07569181759749791e-01
3482 -1.05396801564266521e-01  +5.05263317884296417e-02  +1.06212532434387469e-01
3483 -2.47665992627911502e-02  +3.06108402813752845e-02  +4.53782389403742381e-02
3484 -3.02391485340410375e-02  +3.26342490670414667e-02  +4.35133432334371476e-02
3485 -5.73346269230795829e-03  -3.61742095745273742e-03  +7.07947056910064737e-02
3486 -2.06642331554104421e-03  -7.07638335653133776e-03  +7.09901840797078632e-02
3487 -1.18755127349878142e-01  +3.04816526284773862e-02  +9.58706402362098642e-03
3488 -1.24972943680169965e-01  +3.22777052349448035e-02  +1.02337650508613227e-02
3489 -6.00022421444963150e-02  +6.11459492816819050e-02  +1.01233870031692402e-01
3490 -6.24991983147465680e-02  +6.49937823955524102e-02  +9.85885679940742554e-02
3491 -8.53045246811044017e-02  +8.58300152989950049e-02  +4.66582468553071034e-02
3492 -8.88426365941007296e-02  +8.56123787136996023e-02  +5.09950964564214737e-02
3493 -8.46446115861984177e-02  +1.00166728763591673e-01  +5.83037019639839338e-02
3494 -8.43079929861166449e-02  +1.08191801077463456e-01  +5.62515846469640104e-02
3495 -1.03066969515765688e-01  +7.19384584591045151e-02  +5.43697659982529183e-02
3496 -1.05705822831925422e-01  +6.97214128262433758e-02  +6.00942871910396456e-02
3497 -1.08411741691406202e-01  +5.49644111575307084e-02  +6.07792929676087834e-02
3498 -1.06380347361831384e-01  +5.74847901380340018e-02  +5.76998264538933908e-02
3499 -6.96664594456520847e-02  +6.08423643813396087e-02  +5.96449873680907627e-02
3500 -7.32345273857811230e-02  +5.48779715925750353e-02  +5.86956062963384165e-02
3501 -6.61969125819412696e-02  -2.43476769187552684e-02  +5.07835430742665517e-02
3502 -6.97358153078559972e-02  -2.18627175666476943e-02  +4.57716870234230744e-02
3503 -9.60249922748185464e-02  +9.91717335752026752e-02  +3.54163178924431082e-02
3504 -9.59559564988138186e-02  +1.01883502780759957e-01  +3.73183856629136779e-02
3505 +6.91441066358851938e-03  -1.87854981019854664e-02  +3.52997535536731868e-02
3506 +5.52043630872353207e-03  -1.98869662571660444e-02  +4.02181236577435833e-02
3507 -4.71500933934611427e-02  +3.00253226309557530e-02  +8.79616891196341871e-02
3508 -4.73432597766442198e-02  +2.99911581293490319e-02  +8.52807764682763508e-02
3509 -5.95730460965048295e-02  +2.41890761480910346e-03  +7.31723538859250372e-02
3510 -5.70534048963996024e-02  +2.38961699878068165e-03  +7.74510939195646453e-02
3511 -1.04138570630774752e-01  +1.61879068839843945e-02  +5.16465859884869451e-03
3512 -9.71907715750517376e-02  +1.20746971936590338e-02  +2.02992368942850028e-03
3513 -4.35784838527337667e-02  -1.03338767324409435e-02  +5.37766051399119205e-02
3514 -3.95257464663666125e-02  -1.46394125899474269e-02  +5.46850515307276408e-02
3515 -3.89552637533459728e-02  -2.77724686243643291e-02  +4.40919890305327064e-02
3516 -4.13538586666673674e-02  -2.36776671718669021e-02  +4.68057683670580274e-02
3517 -6.59641006016589149e-02  +5.61684640283242956e-02  +5.49877794177576276e-02
3518 -6.82539449245982421e-02  +5.60173918388077521e-02  +5.23943421124826239e-02
3519 -5.58939574264190123e-02  +3.12023641969448769e-02  +7.79147648296501655e-02
3520 -5.16194315713598001e-02  +2.63536792348702843e-02  +7.80704160217771115e-02
3521 -1.26502274530485487e-01  +6.62851713457154185e-02  +4.66720421468546590e-03
3522 -1.29093263716035189e-01  +6.55039956873876700e-02  -1.06870363476618021e-03
3523 -9.47743065324556100e-02  +2.64178334552186908e-02  +1.04141182259738022e-01
3524 -9.91063009411378010e-02  +2.23524999772519092e-02  +1.05943633430193959e-01
3525 -1.16707625439131199e-01  +5.59439018820097403e-02  +1.02351197211145140e-03
3526 -1.21705958441399753e-01  +5.73147114397905000e-02  +9.14646348410578028e-04
3527 -1.29389477017817528e-01  +2.43390590994078670e-02  +5.00642919251486490e-02
3528 -1.32326902475788877e-01  +2.80774678070645212e-02  +5.53005097630068082e-02
3529 -6.74092247182728477e-02  -2.79021361516351046e-04  +7.97288183183424148e-02
3530 -7.22037827207215183e-02  -2.24739112657661643e-03  +8.01620235323431130e-02
3531 -5.00095686673969197e-02  +9.19061540732438315e-02  +6.73245648343709924e-02
3532 -5.00189588123425913e-02  +9.81214428648017611e-02  +6.61321625781178812e-02
3533 -1.03755591757498794e-01  +6.60112121783101857e-02  +7.32334419284223770e-02
3534 -1.00894416406498252e-01  +7.28281548636732501e-02  +7.33455981629992648e-02
3535 -5.59236587347159420e-02  +3.30842027935300889e-02  +7.62965074407156163e-02
3536 -5.46762329897933635e-02  +3.05390640054561263e-02  +7.21850822233710138e-02
3537 -3.49186691689932910e-02  +1.43905999337823522e-02  +3.76343385067212377e-02
3538 -3.58636287692203001e-02  +1.14390755150055416e-02  +3.65518806100556815e-02
3539 -6.47275410507992255e-02  +1.43373426673409684e-02  +3.75842946399120789e-02
3540 -6.34065155456791790e-02  +1.90933883831992252e-02  +3.47430762137129617e-02
3541 +4.25352208559017994e-02  -2.31732440633015749e-02  +5.73628058262656351e-02
3542 +3.93695519449301506e-02  -2.78428179385464235e-02  +6.20569974111824171e-02
3543 -1.27075258345378667e-01  +5.61400714118753252e-02  +1.12802466760062829e-02
3544 -1.31229319889116319e-01  +5.96065770331861838e-02  +9.43856853161469285e-03
3545 -1.19252063428717057e-02  +1.61692041166097283e-02  +7.30522721422591642e-02
3546 -1.39838964230704615e-02  +1.81741820733614494e-02  +6.92112813415694528e-02
3547 -1.08528180330486945e-01  +8.53610826234666997e-02  +3.42739996782642498e-02
3548 -1.09055779357347116e-01  +8.62307346579598288e-02  +3.18927289601015698e-02
3549 -3.94432764903777724e-02  +5.99269251172332255e-03  +6.72040764213849146e-02
3550 -4.32714146129286256e-02  +1.57788861251756895e-03  +7.26137209788687704e-02
3551 -6.59140350985846779e-02  +6.06408800424039426e-02  +1.13706481293039563e-01
3552 -6.73670281634401180e-02  +5.89828588418462099e-02  +1.15439284976277784e-01
3553 -6.05465722845626719e-02  +9.23056775949980188e-03  +6.74161224197278308e-02
3554 -5.64137959320515983e-02  +8.34851660482275638e-03  +6.29861342088739173e-02
3555 -7.58521064444148130e-02  +7.82269255665082597e-02  +8.28543775479253647e-02
3556 -7.20840006412373502e-02  +7.91147918043853676e-02  +8.56935497278961955e-02
3557 -5.82510977864689472e-02  +9.54460815624363634e-02  +5.66512349497647061e-02
3558 -5.84655500399923131e-02  +9.99573899092031093e-02  +5.79587465905660459e-02
3559 -7.10502455125482796e-02  -1.85479849708117990e-02  +3.06283935476594944e-02
3560 -7.12141038210569594e-02  -2.02161179687052328e-02  +2.73119477021852297e-02
3561 -4.86315865973914116e-02  +3.16423750397204842e-02  +9.47121929016602609e-02
3562 -4.64896864429772752e-02  +2.65606243783970929e-02  +9.44308802343088033e-02
3563 -9.44416085671234418e-02  -2.90730365630042760e-03  +8.88575289578762140e-02
3564 -9.53262467978890360e-02  -7.88570975009001557e-03  +8.89068913419849283e-02
3565 -9.90519603878976668e-02  +9.83303347026272083e-03  +5.92152228169771574e-02
3566 -9.86010110113077487e-02  +8.88855034366724077e-03  +6.33533976113856423e-02
3567 -8.30733156644468257e-02  +1.46217578365761026e-02  +1.06194962695048675e-01
3568 -8.13498531846036932e-02  +1.13470574552378169e-02  +1.11548889650647506e-01
3569 -1.12705243330584695e-01  +3.89737865054664914e-02  +3.55562252230985434e-02
3570 -1.16527337822035129e-01  +3.48273577202173334e-02  +3.52658935979131283e-02
3571 -2.81949864000766784e-02  -1.38914447793853993e-02  +2.85118421364532158e-02
3572 -2.75411395631061998e-02  -1.60509925632746041e-02  +2.74220338756826672e-02
3573 -3.54076006259879186e-02  +4.09245210568555534e-02  +5.19642888140290568e-02
3574 -3.32609497863031317e-02  +4.60631302754455768e-02  +4.99638907505006585e-02
3575 +1.19140240274128867e-02  -1.11723059770198001e-03  +4.84643068426399079e-02
3576 +1.11914297126364491e-02  +3.99986867628695803e-03  +4.31322141394349171e-02
3577 -4.32778632372134708e-02  +6.89516302632243450e-02  +5.86553833416601431e-02
3578 -4.06327318600626791e-02  +7.76816550290508334e-02  +5.37776421734259547e-02
3579 -5.11769733424309176e-02  -4.46978194659014474e-03  +2.57889621744598965e-02
3580 -4.95351526453131491e-02  -5.88858976480407387e-03  +2.66184098272190042e-02
3581 -9.10832564379296522e-02  +4.46972751581202615e-02  +2.25463152786224870e-02
3582 -8.57183687075174783e-02  +4.96448513630071211e-02  +1.68730986090787662e-02
3583 -1.24837890609724930e-01  +4.15843779088429927e-02  +5.26412782561251277e-03
3584 -1.31343617194939227e-01  +4.19181796633728565e-02  +6.16650055404910791e-03
3585 -6.35625702688268901e-02  -1.04982564005659043e-02  +8.81731747847659397e-02
3586 -5.81061682997923157e-02  -1.20721402908225382e-02  +9.22014621472743018e-02
3587 -6.43096708486241148e-02  +8.62869022622015230e-02  +6.15926495609004920e-02
3588 -6.37244159344560607e-02  +8.93461814222974993e-02  +6.17316056380826372e-02
3589 +4.13873346253241861e-02  -7.02945992404720860e-03  +6.25824740818473474e-02
3590 +4.12904775068108423e-02  -4.17228672675649687e-03  +5.80288171170293965e-02
3591 -5.87673252854478481e-02  +1.32964436897431999e-02  +9.46289564689666435e-02
3592 -6.38998062370373376e-02  +1.55693769586626157e-02  +9.78923628636607368e-02
3593 -7.52188513283329613e-02  +4.15013672830368552e-02  +6.84640949851111902e-02
3594 -7.48226814197262280e-02  +4.03960212338756869e-02  +6.64966766424470862e-02
3595 -1.05387015541047721e-01  +5.00680948393885106e-02  +2.07353667880266664e-02
3596 -1.04315830337398524e-01  +4.52619910207890525e-02  +1.32635916658580162e-02
3597 -1.04282212270574076e-01  -8.33980768259677367e-03  +7.50904558042143344e-02
3598 -1.09698285282447017e-01  -7.50586111871661636e-03  +7.76925673553207907e-02
3599 -2.58964900653913151e-02  -2.27015964674358965e-02  +5.58853252791997601e-02
3600 -2.82265390335142141e-02  -2.33786273574411035e-02  +5.39233991452792577e-02
3601 -6.18010798344680382e-02  +6.09692568512089916e-02  +5.34713841828490452e-02
3602 -5.72127060018751341e-02  +6.25243089513496664e-02  +5.68685455670463608e-02
3603 -9.46841002974009166e-02  +5.15663832217486129e-02  +9.22165872474919185e-02
3604 -9.32494994131990301e-02  +4.97078208867591242e-02  +9.28089271941130167e-02
3605 -6.53271030731893548e-02  +4.02870853921319591e-02  +9.40550542292618169e-02
3606 -6.79227908365804961e-02  +4.68191381806960863e-02  +9.08181776574954885e-02
3607 -7.91100329985927331e-02  +1.02442055502981577e-01  +6.71915601657283729e-02
3608 -7.69575720204313113e-02  +1.07123866765567302e-01  +6.43245395830668032e-02
3609 -9.47136021860153915e-02  -5.70475242052542655e-03  +6.71290727200437309e-02
3610 -9.40295666473912051e-02  -1.13255753349244311e-02  +6.89429586212358253e-02
3611 -9.26338411154823717e-03  +1.58890504127885204e-02  +5.23963991671481180e-02
3612 -9.25565639054587962e-03  +1.43403000936203149e-02  +4.85923085711450070e-02
3613 -1.07152615303903784e-01  -7.22757258008790721e-03  +3.26340979972003465e-03
3614 -1.13567518099565209e-01  -1.09136185425227905e-02  +5.16105434343287327e-03
3615 -9.14356530426473357e-02  +1.78975925611101340e-03  +4.02182089111196503e-02
3616 -9.14965301225282440e-02  +1.80323563125803340e-04  +3.46701102402137973e-02
3617 -6.20278030758748475e-02  +9.89485135632335935e-03  +6.45752947595003290e-02
3618 -6.71608832277986595e-02  +1.54409983911931344e-02  +6.28600534504729497e-02
3619 -8.51852587953968732e-02  +1.94614894020353479e-02  +6.69015950133891174e-02
3620 -8.86746144006085590e-02  +1.87409587437596496e-02  +6.33886026861155000e-02
3621 -5.52942329809456845e-02  +4.63294507576008305e-02  +3.68037246997999848e-02
3622 -5.83697030862440763e-02  +4.60654386772814325e-02  +3.81354122668815659e-02
3623 -1.14897755411156793e-01  +2.32026184888533271e-02  -1.85065732050887395e-02
3624 -1.12433772952736627e-01  +2.40393986084621210e-02  -1.81366974763533251e-02
3625 -5.84806916934285589e-02  -3.20440478895827260e-02  +3.23187896294972812e-02
3626 -5.63830822082952224e-02  -3.56463817196182170e-02  +3.57566654448680868e-02
3627 -1.17435907804011308e-01  +2.20537815847359694e-02  -2.37510610208662432e-02
3628 -1.19339918051388688e-01  +2.25511069742747872e-02  -2.50582548012436221e-02
3629 -9.96467692122910836e-02  +7.53217402837057376e-02  +4.77994185785431125e-02
3630 -1.02114897545180619e-01  +8.11801080562246369e-02  +5.63280897230465857e-02
3631 -1.24558725155862318e-01  +6.49114063387903339e-02  +4.13365826529405178e-02
3632 -1.26406852473862547e-01  +6.61607329229873808e-02  +4.35114724604174288e-02
3633 -1.14679200134211248e-01  +3.62475577658414941e-02  +9.33898442387343375e-02
3634 -1.13515566771327320e-01  +3.70329537229261985e-02  +9.51004113415293978e-02
3635 -2.25858254928218254e-03  +2.93980795912636153e-05  +5.84436230556391878e-02
3636 +1.56576939351458578e-03  +6.48816582473557427e-04  +5.26380695515305322e-02
3637 -4.81801103964635200e-02  -2.56115756062015587e-03  +3.16770750426842163e-02
3638 -3.93061248388020326e-02  -1.84641286983756457e-03  +3.27108777692599467e-02
3639 -6.19493309492949382e-02  +2.63211721990565008e-02  +3.67128361307870743e-02
3640 -6.24701531959546419e-02  +2.65311601403603152e-02  +3.33688889628724408e-02
3641 -6.69352494468645753e-02  +4.41891157651691027e-02  +1.02642309956496258e-01
3642 -6.81369615178579052e-02  +4.15684753382513789e-02  +1.06197670735885999e-01
3643 -1.10334168938634791e-01  +5.47018394075035538e-02  +2.57303365846969778e-02
3644 -1.07866058640536888e-01  +5.75588981327353963e-02  +2.72273334561967256e-02
3645 -2.24423652658141994e-02  +2.31438114222453917e-02  +8.81848381252629543e-02
3646 -2.17539490476476097e-02  +2.52372219130831479e-02  +9.13432124398118744e-02
3647 -2.66633154777244988e-02  -2.55297289036781234e-02  +5.39336704014532348e-02
3648 -3.02656292184765620e-02  -2.71684561587259878e-02  +4.96188174060742948e-02
3649 -5.87478759723660399e-02  +7.39343345779717720e-02  +9.38925432526659942e-02
3650 -6.10215740187117911e-02  +7.46791122468190155e-02  +9.70145914390363739e-02
3651 -6.49776673726801396e-02  +3.13257203520655933e-02  +8.73880752996369636e-02
3652 -6.58751592589533336e-02  +2.64236475110598834e-02  +8.42863337153401670e-02
3653 -7.32374087064769225e-02  +3.70872404202165842e-02  +3.07980874425465637e-02
3654 -7.83948903003870989e-02  +4.09764478835859050e-02  +2.95057871718054018e-02
3655 -7.13287000201644067e-02  -3.81263526066930253e-03  +3.59816538346468470e-02
3656 -7.62839067867100151e-02  -1.81692093922678323e-03  +3.12577719317291142e-02
3657 -1.15814216302694867e-01  +6.45866561953604285e-02  +7.87949306181296161e-02
3658 -1.12517948821218336e-01  +6.94488302824446818e-02  +8.03042828666140768e-02
3659 -3.82614753542134672e-02  +1.82063139597072321e-02  +3.56746026889743426e-02
3660 -3.77922958837355605e-02  +1.67885979849136495e-02  +3.21101258922082827e-02
3661 -1.03611700902282486e-01  -1.38673612448362189e-02  +3.57373697155131259e-02
3662 -1.16112714412033233e-01  -1.31079560032684138e-02  +3.18535295503333538e-02
3663 -9.17602249453477736e-02  -1.42691726240063103e-02  +4.32773960410752570e-02
3664 -9.17663679562585460e-02  -1.63109177276569151e-02  +4.37285835516992225e-02
3665 -8.09213701764057297e-02  +2.52722843422748013e-02  +6.83224431031959484e-02
3666 -8.41599375351444884e-02  +2.87312408273337795e-02  +7.13318933420559048e-02
3667 +3.51833255497110697e-02  -1.81908705790606237e-02  +6.99422116752208556e-02
3668 +3.95403885669137478e-02  -1.94882475992789565e-02  +7.09229237993875550e-02
3669 -8.51444604754774542e-02  +8.83952385509998023e-02  +7.07412755035709273e-02
3670 -8.73671977088868040e-02  +8.99840798370508954e-02  +6.82396866214236564e-02
3671 -9.14630179635288199e-02  +2.21139047007226260e-02  +4.09780104277642776e-02
3672 -9.19728997964866790e-02  +2.06548822288498135e-02  +3.67895164919044698e-02
3673 -2.71847411153568162e-02  +4.32010997076326536e-02  +7.22215039680131482e-02
3674 -2.65048831960578053e-02  +4.33769380856459594e-02  +7.68321335150324164e-02
3675 -1.11176912460913477e-01  -1.00011463370879763e-02  +5.20506859408631090e-02
3676 -1.15123367896421455e-01  -1.15877962466389237e-02  +5.55062219536800738e-02
3677 -9.15389161292384235e-02  +9.79102702064919284e-02  +7.94520036127984580e-02
3678 -8.90531247928130903e-02  +1.01322429410952458e-01  +8.05674903931145603e-02
3679 -3.82779653991225039e-03  -1.15547090752367906e-02  +4.28357694157646962e-02
3680 +8.99309468709361733e-04  -1.09174934750692152e-02  +4.43766964107643741e-02
3681 -8.39132184252774959e-04  -2.09633360348452681e-02  +7.13346825734068324e-02
3682 -5.68704655589755289e-04  -2.51436347115196399e-02  +7.14100086557111213e-02
3683 -5.82778742848179543e-02  -1.36985262839422698e-02  +5.70358109022214843e-02
3684 -5.59084296543732248e-02  -1.42884246021325791e-02  +5.98738363258614140e-02
3685 -4.22824249868986868e-02  +1.24886013827059175e-02  +4.20729185030666031e-02
3686 -4.84709745228230141e-02  +1.16177130429403943e-02  +3.96739673954455349e-02
3687 -1.10629313632537252e-01  +8.61705499506699585e-02  +3.38351124401414169e-02
3688 -1.16659995632637584e-01  +7.96671289238092273e-02  +3.09941510344034221e-02
3689 -4.64365094139152362e-02  -2.14650584635547072e-02  +7.60896787848323736e-02
3690 -4.70955459926958447e-02  -2.08747918430709743e-02  +7.77691273668969507e-02
3691 +1.71406059867955339e-02  -8.00527137261992580e-03  +4.85112927044107009e-02
3692 +1.55278767201560298e-02  -7.54542161257217014e-03  +4.63111874328565043e-02
3693 -9.66088538033759714e-02  +6.76723638724828908e-02  +8.41239199306127172e-02
3694 -1.01299399850443214e-01  +6.99491684345394521e-02  +7.94656401242935378e-02
3695 -6.50935015863616934e-02  +6.82761258357376527e-02  +7.37108659643951752e-02
3696 -7.09091114664077843e-02  +6.54371584609494544e-02  +7.73470938462789137e-02
3697 -3.12017514037506716e-02  -3.18091299058932643e-03  +8.61918008639651068e-02
3698 -2.75651154832838481e-02  -6.52657161402011394e-04  +8.79449948887102012e-02
3699 -1.08514541300862966e-01  +5.77682746298774086e-02  +2.23548571652178035e-02
3700 -1.02910349159842471e-01  +5.76938329830956886e-02  +1.98265633343295000e-02
3701 -5.18089230956822744e-02  +3.03552745041962349e-02  +6.14730327266004850e-02
3702 -4.91065295826851878e-02  +2.57233337171189902e-02  +6.16187913558622485e-02
3703 -5.21768471037877962e-02  +1.25835062390174668e-02  +9.09392509857027687e-02
3704 -4.98596378406730434e-02  +1.06587203335947716e-02  +8.60116789970054724e-02
3705 -1.32961885916979567e-02  +4.77958255762363574e-03  +7.41851814670380777e-02
3706 -1.07643072441231599e-02  +3.33563696353768790e-03  +7.00962799996252967e-02
3707 -7.07616089751001986e-02  -7.96648879878852564e-03  +6.59623630236646219e-02
3708 -7.39906028738161053e-02  -6.89479201235533926e-03  +6.88232091110521083e-02
3709 -6.26365271578383370e-02  -2.78253062306883341e-02  +5.66270839159280087e-02
3710 -5.78339897778192141e-02  -3.24798361022262602e-02  +5.42769962386441956e-02
3711 -6.05401730751438799e-02  +7.79226826331776701e-02  +9.20261544826446454e-02
3712 -5.91996336533125028e-02  +8.92432436478322044e-02  +9.39148266283131999e-02
3713 -1.16176161469991684e-01  +1.22864206451061640e-02  +6.37300105148892460e-02
3714 -1.22805436764840931e-01  +7.58376671646004020e-03  +6.37632709538766135e-02
3715 -1.04262492919212163e-01  +1.05947225405750266e-02  +2.18350174531912467e-02
3716 -1.00477144459867870e-01  +7.19606670753288567e-03  +2.29444118816093424e-02
3717 -1.07929155556049580e-01  +1.40324372914292957e-02  -8.34934205222393443e-03
3718 -1.08121683409230687e-01  +7.12585283619482368e-03  -1.17481919223905388e-02
3719 -2.10945331451525692e-02  -1.30788056877339000e-02  +3.97321044054328859e-02
3720 -1.89879351645660666e-02  -1.68467625362278932e-02  +3.38526634508530683e-02
3721 -8.23045858957991150e-02  +1.37914686423740423e-02  +9.02987191495694536e-02
3722 -8.87508383953116570e-02  +1.40887013227725642e-02  +8.41899476132269980e-02
3723 -2.86442828015363929e-02  -1.17120679635850048e-02  +2.85671833592477317e-02
3724 -2.84171455440424825e-02  -9.47794521669089070e-03  +2.76000808398043987e-02
3725 -2.69460716079080453e-02  -2.18499028690901896e-02  +5.78566727697148384e-02
3726 -3.20147973552137588e-02  -2.03754646659853947e-02  +6.10667586433217419e-02
3727 -1.14657737014227781e-01  +2.92985028506770606e-02  -1.35893499285040138e-02
3728 -1.12602198101625445e-01  +3.12933573918882102e-02  -1.12977425366373226e-02
3729 -2.42140911422501631e-02  -3.63072187010387432e-03  +6.15658556946551971e-02
3730 -3.09048761473648161e-02  -5.91209013802519983e-03  +5.22635866275847211e-02
3731 -6.72914762062250121e-02  +4.32798139475448276e-02  +1.08432095826448957e-01
3732 -7.10429551116009278e-02  +4.22587521950819264e-02  +1.11446301126588571e-01
3733 -1.03651577963977795e-01  +1.21452759823603863e-02  +9.80706103142977847e-02
3734 -1.05581493323701467e-01  +1.24064162521503926e-02  +9.86842343304328434e-02
3735 -1.08707302545224205e-01  +5.54967406111620334e-02  +6.07870512179433942e-02
3736 -1.09429856052794913e-01  +5.74707432937797066e-02  +6.25873525588272889e-02
3737 -9.34030708027505513e-02  +6.76490308971233467e-02  +9.07153847341559821e-02
3738 -8.97503670297204043e-02  +6.72520668932537341e-02  +9.83926275291501090e-02
3739 -9.01272555670391551e-02  +5.69628649953819594e-02  +7.70290363277240098e-02
3740 -9.13147727830137812e-02  +6.23107339092227180e-02  +7.82082858905795569e-02
3741 -9.63531968396175997e-02  +2.83569765510631212e-02  +6.13055041101580930e-03
3742 -9.63630265619683235e-02  +2.94110974248990992e-02  +2.80764400178422618e-03
3743 -6.06503019803583503e-03  -1.01235709402022808e-02  +4.28540958192244331e-02
3744 -1.00209061580976023e-02  -8.44791998926722708e-03  +4.05271639855971644e-02
3745 -1.32526802391578907e-01  +3.04971132371638955e-02  +2.50537196929703325e-02
3746 -1.36592260692246115e-01  +2.70695429877126394e-02  +2.94544510406822939e-02
3747 -3.06757291179925971e-02  -1.03796406620505904e-02  +7.29960607465156980e-02
3748 -2.69660755340141653e-02  -1.02254300026776331e-02  +7.32922255468611422e-02
3749 -5.86751632923260061e-02  -2.76781854824100851e-02  +2.27103265239600553e-02
3750 -5.53189036964038261e-02  -2.69934645254023727e-02  +2.14544906073297972e-02
3751 -3.74425899771680948e-02  +5.39419629502361705e-02  +8.87030106060961304e-02
3752 -3.45383471260078054e-02  +5.20760473181153608e-02  +8.94476305994117010e-02
3753 -1.47662398017395788e-03  -1.81471394804927910e-02  +7.11789934745419434e-02
3754 +4.29993102893121235e-03  -1.82524065845571654e-02  +6.70693623680746476e-02
3755 -1.01815720422443384e-01  +2.53592754749806214e-02  +1.11734503786219061e-02
3756 -9.83133490902787788e-02  +1.94527050524411736e-02  +8.82423264775716344e-03
3757 -3.65341103121410993e-02  +1.39027541266887288e-02  +8.15457562102098465e-02
3758 -3.52476589221917477e-02  +9.95373110114749007e-03  +8.06230732508549652e-02
3759 -7.33932676718901111e-02  -7.97642715237711908e-03  +6.40106639470980343e-02
3760 -7.44551196286956790e-02  -7.79258585541342096e-03  +6.16982372865785694e-02
3761 -1.04496706037717671e-01  +7.76771048731022540e-02  +8.56348920531038033e-02
3762 -1.04352480346740273e-01  +7.95505543990161629e-02  +8.34580192149351752e-02
3763 -7.77890903323620597e-02  +5.12984238069964099e-02  +1.11831567211260460e-01
3764 -8.25202915221375927e-02  +5.48368517237385611e-02  +1.06457183341893288e-01
3765 -3.26987340479281963e-02  +1.60101024717660551e-02  +5.53198750306598611e-02
3766 -3.50363366340866109e-02  +6.52179791088887146e-03  +5.33335691275678078e-02
3767 +1.85131806168482176e-03  -8.78147210615887013e-03  +3.84861264626822977e-02
3768 +7.23075634688430564e-03  -6.67361022459946485e-03  +4.12883751006115005e-02
3769 -7.95970758790396360e-02  +4.43841591010448039e-02  +3.98452552170417626e-02
3770 -7.57649799078073533e-02  +4.72336655584331203e-02  +3.72527725956473335e-02
3771 -1.16063460488697090e-01  +2.68637343795685088e-02  +9.51253879822707912e-03
3772 -1.20554078928351294e-01  +2.49912940603985723e-02  +1.14995403497912749e-02
3773 -6.10632733948281298e-02  +5.60899385813467752e-02  +1.03309589230503249e-01
3774 -6.02164831583961585e-02  +5.50311460629840238e-02  +9.79822105422242656e-02
3775 -7.09935882954339931e-02  +3.89448227053006829e-02  +9.28387496185071742e-02
3776 -7.26494557620492587e-02  +3.73523945636113977e-02  +9.03413977450811673e-02
3777 -1.01701645032769267e-01  +3.04181856653942253e-03  +9.19387277359964700e-02
3778 -1.03588811183981874e-01  +1.08341681395362609e-03  +9.40647631385340133e-02
3779 -4.06556502134417172e-02  +7.42640711521150854e-02  +8.50313510062737921e-02
3780 -3.53606664686769850e-02  +7.06706904204144060e-02  +8.50858230204829952e-02
3781 -1.09784412242944635e-01  +2.63122660606577565e-03  +7.31947018083510259e-02
3782 -1.13727520298626192e-01  +6.94759562192516045e-04  +7.54119249783689743e-02
3783 -1.13488345812960689e-01  +8.95207258544706008e-02  +3.21237410852317565e-02
3784 -1.18418669304782467e-01  +9.05382086591036139e-02  +3.16743218283972727e-02
3785 -1.16897766100057587e-01  +1.22745838486259112e-02  +7.67086613380711380e-02
3786 -1.16113272392628669e-01  +1.43434919141734833e-02  +7.81671715919083632e-02
3787 -4.93185671348985305e-02  -5.87060023894941073e-03  +6.04174456487910905e-02
3788 -5.15986856034649569e-02  -7.13941261099098039e-03  +6.44386689458395084e-02
3789 -6.10511491623697694e-02  +6.72335431191411481e-02  +4.94945254699845905e-02
3790 -6.15553490953134330e-02  +6.82769506614786942e-02  +4.74108273585044718e-02
3791 -1.25662019074078257e-01  +3.66124666147037148e-02  -2.42984908216305612e-02
3792 -1.31437763898922255e-01  +3.72425064932816255e-02  -3.15183958416484153e-02
3793 -7.65620347779276678e-02  +6.32173940432727705e-02  +1.05344145902415795e-01
3794 -7.95239721136242611e-02  +6.33359846065004034e-02  +1.04747330187432888e-01
3795 -1.05095654849595335e-01  +2.86400932090243136e-02  +1.12384389400898552e-01
3796 -1.10347629887842399e-01  +2.56627318071693082e-02  +1.08267781985190034e-01
3797 -7.52057472698679091e-02  +2.25535389584962422e-02  +1.21153312305318575e-01
3798 -6.95928153003768923e-02  +2.39827656304993433e-02  +1.22597788706282365e-01
3799 -8.44226059016401631e-02  +4.23030501377206075e-02  +8.22027507308525085e-02
3800 -8.70109748549329348e-02  +3.82838953038125707e-02  +7.86861146839151204e-02
3801 +2.26128776205071422e-02  -2.42898219710923936e-02  +3.52558267912684020e-02
3802 +2.28997460239716011e-02  -3.03835335480749785e-02  +3.05021469313790823e-02
3803 -1.05720105803485648e-01  +1.03158667555803153e-03  +9.00463409171561174e-02
3804 -1.08138578370182953e-01  +9.11869832450598519e-04  +8.62377883458056022e-02
3805 -1.04653793141813972e-01  +3.96466422767411189e-02  +1.06115150824302132e-01
3806 -1.10509350713775836e-01  +4.44888710229182915e-02  +1.10310021956555829e-01
3807 -1.56339609239996014e-02  -2.60469649923165403e-02  +4.18519471677376020e-02
3808 -1.24903438417848060e-02  -2.48632873532550827e-02  +3.91145487220085561e-02
3809 -9.57075338183178553e-02  +4.68777420258905259e-02  +1.23905674435954571e-02
3810 -9.50561404570168522e-02  +5.08640717051468266e-02  +1.20846837022236427e-02
3811 -1.11496517722317653e-01  +5.24016214676074343e-02  +6.36140892527065904e-02
3812 -1.16227323919662950e-01  +5.61510812813130547e-02  +6.41983799399317573e-02
3813 -6.30898144902038993e-02  +6.58332222047060961e-03  +1.01286935885508189e-01
3814 -6.50577069331291780e-02  +4.94148077296429743e-03  +1.02089080360584741e-01
3815 -7.64417920282965541e-02  +4.91088409487675445e-02  +1.15950496598096461e-01
3816 -7.30269299789505361e-02  +4.98422656934958200e-02  +1.18734521422237130e-01
3817 -9.15815780972160376e-02  +9.52349135866792790e-02  +7.97939022331648762e-02
3818 -9.10411727121663988e-02  +9.84473460006713014e-02  +8.93747439057627074e-02
3819 -7.17319386782793722e-02  +5.24267769734634154e-02  +9.44100199362228609e-02
3820 -7.17100122182899591e-02  +5.12999015168864661e-02  +8.82427173618176575e-02
3821 -1.95302469042435145e-02  +3.47444110064210818e-02  +8.47207857338432430e-02
3822 -2.14524052383343218e-02  +4.05539843241416939e-02  +8.22004066364416114e-02
3823 -1.20971633411914040e-01  +4.07894669152709527e-02  +4.77513021134457795e-03
3824 -1.18841344967666268e-01  +4.46651490497521342e-02  +4.86373211926225974e-03
3825 -8.01113756652412079e-02  +9.13901666233041948e-02  +6.81799128522911080e-02
3826 -8.22468710175171258e-02  +9.62077888276379328e-02  +7.27920128847007741e-02
3827 -1.24383666414849790e-02  -7.06825178764182091e-03  +5.53875367197073087e-02
3828 -1.10072575121174052e-02  -1.40928246840361874e-02  +5.79431757713527243e-02
3829 -6.56372304379753690e-02  +8.70339663274954378e-02  +7.41201650969939146e-02
3830 -6.28017811015128685e-02  +8.84787885359621107e-02  +7.23137803376651539e-02
3831 -5.33764602222347867e-02  +4.78549734304195020e-05  +1.03946774122124205e-01
3832 -5.57972672383822491e-02  -1.68811297685154222e-03  +1.06957006777769953e-01
3833 -1.18078771328975818e-01  +1.36602180937270487e-02  -2.45217070460443491e-02
3834 -1.21951606295894938e-01  +1.60159088435735987e-02  -2.60563419094725149e-02
3835 -7.50664516291681128e-02  +4.23637185067756161e-02  +6.62861993662896970e-02
3836 -7.19502713655862519e-02  +4.36799042081778346e-02  +6.19823303965389219e-02
3837 +4.26020952422618560e-02  +7.52961796026635141e-03  +5.86753274627402482e-02
3838 +4.43960596105133082e-02  +8.91812233857896056e-03  +6.13214294688807435e-02
3839 -1.20021592754706419e-01  +2.74946911644275323e-02  -2.90671586597719064e-02
3840 -1.21539603389684933e-01  +2.94664837036844908e-02  -2.85524564719314630e-02
3841 +4.09600790411248587e-03  +1.67528258882390819e-02  +6.41336136225234138e-02
3842 +6.96358629391153304e-03  +1.85490342492051208e-02  +6.63915609318927180e-02
3843 +1.46853752867173899e-02  -1.66577119348331783e-03  +6.87715516729171528e-02
3844 +1.06251562415857845e-02  -3.02133705752034160e-03  +7.10729165465288082e-02
3845 -8.32717415754575530e-02  +2.75137746777353136e-02  +1.09386740196284860e-01
3846 -8.35676984610618789e-02  +2.57353972903539736e-02  +1.12250005436389841e-01
3847 -1.29300970752765573e-02  +2.80365949724239415e-02  +8.48170939531269763e-02
3848 -1.14698022386866393e-02  +2.68144707579673867e-02  +8.31365414493961119e-02
3849 -6.42447429515067003e-02  +7.66941362432738659e-03  +4.46269474003377284e-02
3850 -5.96746438203595367e-02  +1.19764455773508725e-02  +4.67859822838947725e-02
3851 -9.43415585949124308e-02  +3.94006395686258976e-02  +1.16772419277457698e-01
3852 -9.35508731925312059e-02  +4.36968242588499436e-02  +1.22547690821216415e-01
3853 -7.47883624998210983e-02  -1.66552491876905996e-02  +8.47214733592937252e-02
3854 -7.93430807900605412e-02  -1.43194012129504670e-02  +8.86012939937013549e-02
3855 -1.20756559222285745e-01  +3.22085229833607919e-02  +6.73874134245399520e-02
3856 -1.22051908123386774e-01  +3.20950754035058614e-02  +6.02452785817508066e-02
3857 +4.02609601539173981e-02  +7.77102024117477461e-03  +5.76446372811045202e-02
3858 +4.17525439996321371e-02  +7.57315368132508143e-03  +5.59684329742345804e-02
3859 -4.46023071147831907e-02  -1.52957984832324950e-02  +7.10580913354217358e-02
3860 -4.94301448288970297e-02  -1.45110263944423761e-02  +6.75185705686243698e-02
3861 -1.10316288982477487e-01  -6.35654648107931985e-03  -4.33152780601794851e-03
3862 -1.09920034248963641e-01  -2.44796242578978985e-03  -6.35299825940651916e-03
3863 -1.29177359473644310e-01  +6.33264872283588048e-02  +3.35625758491935600e-02
3864 -1.29424454289289226e-01  +6.99138675758732980e-02  +3.06177113843451934e-02
3865 -1.02298090961328456e-01  +9.23632586712260506e-02  +4.46797487766669443e-02
3866 -1.02808650621608988e-01  +9.62664261638532803e-02  +5.04279527535749783e-02
3867 -9.08771846257965948e-02  +3.56997342951715577e-02  +1.72769475065685657e-02
3868 -9.31450192224563406e-02  +3.16896754988787305e-02  +1.63001706678125510e-02
3869 -5.07003874344749972e-02  +8.26105351396154777e-03  +1.04870261619948585e-01
3870 -4.63272658374917837e-02  +5.50789719263811151e-03  +1.09438256822588439e-01
3871 -1.18355287775878823e-01  -5.12346262020644573e-03  +1.60246375074136922e-02
3872 -1.15804116088991618e-01  -5.64734652186245269e-03  +1.36090324866409637e-02
3873 -9.04673517271224192e-02  +8.72047781374102188e-02  +7.95802121145611774e-02
3874 -8.99313376318406910e-02  +8.91270621730168161e-02  +8.32169180524298946e-02
3875 -2.14020107227366405e-02  -1.30098169339448889e-02  +5.35420984562748892e-02
3876 -1.90984458657958399e-02  -1.52017581281050206e-02  +5.51847036385578263e-02
3877 -6.33330579196962340e-02  +6.00004194952188791e-02  +7.72778876636961987e-02
3878 -7.11725368088401283e-02  +5.93658526663866856e-02  +7.86030627532444404e-02
3879 -1.03975345126559229e-02  -3.07423137971367388e-02  +4.33590320573860738e-02
3880 -6.66660723829022583e-03  -3.40683401675714731e-02  +4.93994734381290740e-02
3881 -5.12371834775332338e-02  +8.77465513741525760e-02  +8.14656507339959340e-02
3882 -4.89918083771973753e-02  +9.07051102000542425e-02  +8.59734783624837989e-02
3883 -1.31458896222118565e-01  +2.79941479291951623e-02  +1.82860212327792156e-02
3884 -1.31079871398821185e-01  +2.37117935474945932e-02  +1.65726564954608406e-02
3885 +4.45171929316315676e-02  -5.27468826637485840e-03  +7.03876884138244091e-02
3886 +4.81840736445860521e-02  +2.01533318325621729e-03  +6.85882404510168159e-02
3887 -1.04223092533059808e-01  -8.98190691843373662e-03  +6.65130380724500425e-02
3888 -1.08055625530682764e-01  -1.50468927073828026e-02  +6.11159120207239170e-02
3889 -5.16435050944869523e-02  +4.54151854714023723e-02  +1.11279808701490346e-01
3890 -5.13312364484001457e-02  +4.63096522977750336e-02  +1.14822069435293148e-01
3891 -1.11145864988931808e-01  +7.99773538943134715e-02  +8.11972019356945601e-02
3892 -1.11386881355241663e-01  +8.26232743114446722e-02  +7.77004667064216253e-02
3893 -1.26088402200918243e-01  +6.86451962377228331e-02  +1.55446596240865591e-02
3894 -1.26777323528292768e-01  +7.28073087593313628e-02  +1.39139315235503325e-02
3895 +2.63703217591686433e-02  -3.07253605089197624e-03  +6.13795218785184518e-02
3896 +2.82618400300069933e-02  -8.61550684219309889e-04  +6.12921254838820137e-02
3897 -4.15157668527665683e-02  +7.13229853887848292e-02  +5.67757171365957103e-02
3898 -3.69746618471897062e-02  +7.09236155108409344e-02  +5.50027009240174544e-02
3899 -1.04381408804745085e-01  +9.93278432633646347e-02  +4.15707936591101848e-02
3900 -1.02369186682835275e-01  +1.03709023109023885e-01  +3.94987231578927053e-02
3901 -9.02368467643505645e-02  -1.06046738048067683e-02  +4.36071038704599206e-02
3902 -8.36209406801918659e-02  -7.78170905785587064e-03  +4.51580079346548674e-02
3903 -9.80565245359177468e-02  +4.25761010420224462e-02  +6.67438657738457369e-02
3904 -1.01805249127824141e-01  +3.92780045794149241e-02  +6.70107101904515029e-02
3905 -3.06031466729554565e-02  +1.62636169835214880e-02  +5.95506906554744281e-02
3906 -3.06037259765077757e-02  +2.26251886264488174e-02  +6.06794538798684710e-02
3907 -4.93985454419373984e-02  +5.72103957021210252e-02  +7.75316404036700269e-02
3908 -4.65091456244494453e-02  +5.78583703775095853e-02  +7.58366896311478966e-02
3909 +1.52853700589635211e-02  -1.64752007300816190e-02  +6.24350561146901489e-02
3910 +2.22341363390161743e-02  -1.95159396738075579e-02  +6.69920639717839217e-02
3911 -1.56345487231731514e-02  -7.08342996934493811e-03  +3.33724563015944733e-02
3912 -1.27183358402978407e-02  -6.84671694101850626e-03  +2.79477857099419760e-02
3913 -1.04246661324040812e-01  +5.48616854211826585e-02  +3.17657045228353155e-02
3914 -1.03323562876693253e-01  +5.65316871429211998e-02  +3.03719358890873342e-02
3915 -1.02630451219130739e-01  +5.59976525986397924e-02  +1.10785167746224766e-01
3916 -1.03443385622508585e-01  +5.30537129207233407e-02  +1.10926558720982546e-01
3917 -9.20257925191288462e-02  +9.59204608523686608e-02  +8.76168846797715645e-02
3918 -9.29667327652084069e-02  +9.35555704675003902e-02  +9.53321667571842973e-02
3919 -6.34314345073414415e-02  -2.03480838146301518e-03  +1.00861297870700181e-01
3920 -5.89201078171226536e-02  -8.76851632954769346e-03  +1.03595141368615751e-01
3921 -1.14063519481927958e-01  +5.14808503033887810e-02  +9.46414786035132960e-02
3922 -1.10975276674372625e-01  +5.10625789947586825e-02  +9.78087784971594654e-02
3923 -4.38945222169966481e-02  +7.61627556009094025e-03  +7.63960642117553212e-02
3924 -4.73344227211633523e-02  +7.87514350129147646e-03  +7.79998623441026939e-02
3925 -4.70004033272851049e-02  +3.66281473432066434e-02  +3.81593898444840332e-02
3926 -4.81130524336107618e-02  +4.01016622691639235e-02  +3.65731043182043400e-02
3927 -1.65277858204357919e-02  -6.77567938126547812e-03  +5.79619546041052480e-02
3928 -1.24180590744879856e-02  -1.91829893389558492e-03  +6.32301251139449211e-02
3929 -1.17864858337316608e-01  -1.68427367342383972e-03  +1.82247633821300929e-02
3930 -1.23533413369724884e-01  -6.06970407758292661e-03  +2.59241049188991962e-02
3931 -1.20292853982622863e-01  +5.84399635488408384e-02  +3.99489250862751361e-02
3932 -1.20227376136023759e-01  +6.31244150194442966e-02  +3.43145309516691352e-02
3933 -1.02026528634125785e-01  +2.22206891628148710e-02  +2.10431397540919302e-02
3934 -9.86113462553910303e-02  +2.05509555930308077e-02  +1.92696512684807988e-02
3935 +6.60708508056429954e-03  +1.12333559116410547e-02  +7.04807156175187299e-02
3936 +5.44602952619084157e-03  +1.38536994359229199e-02  +7.25263701207104899e-02
3937 -4.61213966490138863e-02  -6.73709644222814964e-03  +2.28278629005706016e-02
3938 -4.70584133963433127e-02  -8.61086106944696991e-03  +2.12802836717201141e-02
3939 -6.32927883718121809e-02  +2.01000009869287087e-02  +4.68996953910683981e-02
3940 -6.40321443976037408e-02  +2.00875492785127265e-02  +4.89945416948397786e-02
3941 -1.23605309088845303e-01  +7.59766764221278951e-02  +4.29083713275138431e-02
3942 -1.24867739466157451e-01  +8.30673288146450417e-02  +4.71473632503834894e-02
3943 -4.81795738353590422e-02  +3.87618243068238583e-02  +8.28087562690986989e-02
3944 -4.36084350127921988e-02  +3.83085278738140717e-02  +8.47507294711719178e-02
3945 -8.69715959454246540e-02  +6.49988581648687502e-02  +5.92681298796131420e-02
3946 -9.26435432202938891e-02  +6.13810088735204304e-02  +6.31501136418312903e-02
3947 -7.43662996719288844e-02  +7.52567848463643746e-02  +5.15584853578385030e-02
3948 -7.12792319799362001e-02  +7.80434009239662080e-02  +5.55443848236830962e-02
3949 -1.25714049361275657e-02  +3.12788331786847118e-02  +7.43117206234224364e-02
3950 -1.11240092944786973e-02  +2.94990278920872553e-02  +7.07930402159194366e-02
3951 -6.24825667579709254e-02  -2.29371991818105581e-02  +2.42851756544736862e-02
3952 -6.15182516270223953e-02  -2.37094603652167474e-02  +2.18069683551827265e-02
3953 -9.87904487470932791e-02  -2.35486243482935682e-02  +3.46317184773216255e-02
3954 -9.28335259556457154e-02  -2.72045731947475125e-02  +3.68970568439634314e-02
3955 +1.32344338501604927e-02  -2.16778475366875799e-02  +2.99052957082976967e-02
3956 +1.51818150125825179e-02  -2.90431833674141410e-02  +2.68209047393118058e-02
3957 -1.25972753204448090e-01  +4.64116083945096680e-02  +3.49217242022890062e-02
3958 -1.29923968821526792e-01  +4.41652399174090673e-02  +3.04114338225822470e-02
3959 -7.41644250774168949e-03  -1.39196277063374941e-02  +7.06382919811161109e-02
3960 -4.56917790559481334e-03  -1.46329401652853120e-02  +7.08643225926840342e-02
3961 -1.26496510566156684e-01  +4.48628945983615690e-02  -2.64683231613284664e-02
3962 -1.28245706126371373e-01  +5.11346888719985751e-02  -2.39024879653659747e-02
3963 -9.01830254501008316e-02  +4.09967921744525537e-02  +2.78647811606395311e-02
3964 -8.13304580291623891e-02  +4.15406864858577501e-02  +2.41054806258260770e-02
3965 -9.57497039935771288e-02  +9.71377948115772355e-02  +6.13285768560642014e-02
3966 -9.41510208690138767e-02  +1.01868157378070381e-01  +6.09847575719757173e-02
3967 -8.88646306540247233e-02  +2.36997557696152078e-02  +4.52997842797697309e-02
3968 -9.23628775539507979e-02  +1.94614909905932616e-02  +4.46220714895042281e-02
3969 -8.74221881243395088e-02  +2.21191087060440550e-02  +2.60093089763043760e-02
3970 -8.25120734934298855e-02  +2.36828900436053397e-02  +1.99631242341682842e-02
3971 -7.04532338041410078e-02  -1.00599108228237380e-02  +1.01185815667577117e-01
3972 -7.51398264673552169e-02  -1.16193039197306693e-02  +1.02579614512414277e-01
3973 -4.65383405398815536e-02  +8.00119452543036763e-02  +8.34143072025327476e-02
3974 -4.31012812115433089e-02  +8.10049923716927994e-02  +8.65057478026293736e-02
3975 -8.13373090287193984e-02  +9.97115674714295491e-02  +5.57424142127621869e-02
3976 -8.29037019561369437e-02  +1.02341318510508678e-01  +5.49698535250459572e-02
3977 -6.69842579391889542e-02  +6.79120274502748866e-02  +7.43625959088338867e-02
3978 -6.88687506195046206e-02  +7.12766565429145127e-02  +7.49062078712639245e-02
3979 -8.95675656388829761e-02  +2.45574307560322870e-02  +4.72147856334927396e-02
3980 -9.05007243731945077e-02  +2.92989069903150760e-02  +4.89438735192408020e-02
3981 -8.58661475126182294e-02  -2.21594051970464505e-04  +9.96560423224500391e-02
3982 -8.26150021632794523e-02  -8.74518684017850517e-03  +9.88472857450346937e-02
3983 -6.02448679369379583e-02  +3.37244800489981747e-02  +1.18182441584176318e-01
3984 -5.97122627906469042e-02  +3.17253462192133642e-02  +1.18454091666243211e-01
3985 -8.85336605372964991e-02  +2.80635584199768681e-02  +5.66432887046395689e-02
3986 -9.12515276903346634e-02  +2.55242046134068097e-02  +5.91232452047239232e-02
3987 -4.54801907016146104e-02  +3.70738437474237795e-03  +8.13504547082362639e-02
3988 -4.82084676785628566e-02  +2.34100540141356098e-03  +8.60616165054371163e-02
3989 -1.14288455808692568e-01  +2.85372636395929517e-02  +2.81229453598533276e-02
3990 -1.18733032039826922e-01  +3.06646934599180132e-02  +2.97569836375455969e-02
3991 -9.11467037266336100e-02  +3.70278479084928808e-02  +1.88477187527355400e-02
3992 -9.04243861511772884e-02  +3.52596719823579582e-02  +1.98109908567636328e-02
3993 -2.95219070881717546e-02  +3.99459634276976144e-02  +4.98258268266823581e-02
3994 -2.61170547364876042e-02  +3.76254286476781080e-02  +5.09864542535171453e-02
3995 -1.05044147421989656e-01  +5.89038523413162873e-02  +8.92243025729356487e-02
3996 -1.08592908781047215e-01  +6.24115246594421774e-02  +9.49794702029855692e-02
3997 -8.74135985881080713e-02  +7.34261169613914799e-02  +4.45572162543892217e-02
3998 -9.33588850632863371e-02  +6.26306033741816648e-02  +4.55315015802265424e-02
3999 -8.34029729707956580e-02  +1.01377309353518269e-01  +3.11914113150875694e-02
4000 -8.19676915205862361e-02  +1.05548794364124940e-01  +3.09385365139591868e-02
4001 -4.92695682666707754e-02  +4.26302391961776300e-02  +1.13345927463947047e-01
4002 -4.92041326506948012e-02  +4.11522904853450222e-02  +1.18204879905317056e-01
4003 -1.21734902548934112e-01  +8.10770656999708489e-02  +1.74581356491024207e-02
4004 -1.22934789943571113e-01  +8.63400427708978374e-02  +2.06112841602741244e-02
4005 +8.47991050738783271e-04  -3.16852894108671443e-02  +2.50358506259102075e-02
4006 +1.17657238628743246e-03  -3.20552212387749183e-02  +2.17508877373916581e-02
4007 -1.53497457562658639e-02  +4.00511618680360944e-03  +8.41034068754645259e-02
4008 -1.13595317506340904e-02  -6.58666826681589203e-04  +8.80144841714128739e-02
4009 -6.57837766903747456e-02  +1.57638106078490416e-02  +1.17141121093958814e-01
4010 -6.94186436541968238e-02  +1.22847753945216180e-02  +1.17959141531893491e-01
4011 -1.22343050678492882e-01  +7.02091130780992112e-02  +6.44747839507780890e-02
4012 -1.21992474661930125e-01  +6.82332108031126205e-02  +6.03648589381150028e-02
4013 -8.01627273038096888e-02  +9.68150099524395930e-02  +8.75031896336553872e-02
4014 -8.21151952763812809e-02  +9.61871281327906086e-02  +8.86309328708794891e-02
4015 -1.20252232370633344e-01  +7.59995050216156522e-03  +4.39497392941926718e-02
4016 -1.16984385286291806e-01  +1.09391892766907978e-04  +3.80094791536211077e-02
4017 -5.84985001515610434e-02  +1.23105588463304719e-02  +3.40473229503607602e-02
4018 -5.31083356559101938e-02  +1.01147064769496007e-02  +3.38321584161880851e-02
4019 -1.26667693313568169e-01  +1.39465127285404774e-02  +3.02095018339734733e-02
4020 -1.27776193369952162e-01  +1.00691462561020018e-02  +2.90921182294265543e-02
4021 -3.95836742662468433e-02  +7.23795031255685811e-02  +6.72357088690168081e-02
4022 -3.68077019086344298e-02  +6.92026015638122632e-02  +6.44437156729586041e-02
4023 -7.22903180313096000e-02  +7.36080601271511675e-02  +7.58684362719423688e-02
4024 -7.45181884349049861e-02  +6.95870067911381618e-02  +7.62113377192279728e-02
4025 -9.81942429921341120e-02  +4.36587563935064357e-02  +1.17107539817267334e-01
4026 -1.02412013695687684e-01  +4.37512783947803172e-02  +1.18796567713582990e-01
4027 +4.12535554356975170e-02  -2.66710509160714886e-03  +6.97116614097379184e-02
4028 +4.06870001866532494e-02  +1.49863655979035580e-03  +7.47465842726136864e-02
4029 -9.08566945172097629e-02  +4.49270290370797562e-02  +6.35673817221975024e-02
4030 -9.26299781853697352e-02  +4.30929463982530625e-02  +5.94331376565241445e-02
4031 -6.16389080524582314e-02  +6.09992042009494598e-02  +1.03308542959570968e-01
4032 -6.63883846865030575e-02  +6.62283531962605809e-02  +1.03058329740790960e-01
4033 +3.78973300199880944e-02  -5.73575578590956002e-03  +6.66600686261556580e-02
4034 +4.06530446717310104e-02  -1.91971050962891366e-05  +6.26697244984311258e-02
4035 -1.19555589590100236e-01  -3.74220145152803730e-03  +2.37120729587970008e-02
4036 -1.17915435598452550e-01  -4.24401247361053894e-03  +2.91949360962404612e-02
4037 -1.22170045226160207e-01  +4.84209484068970179e-03  +4.39699727804115301e-02
4038 -1.23627457272107569e-01  -3.61642868786162799e-03  +4.56104077678830128e-02
4039 +1.95174798292359320e-03  -1.83731924957396542e-02  +3.17472310163490756e-02
4040 +1.57378560220763588e-04  -2.58388286439647334e-02  +3.70702306187119801e-02
4041 +2.92786195893191513e-03  -2.66753393163679207e-02  +2.41067178758958348e-02
4042 +2.45827375248575206e-03  -2.62870328434782058e-02  +2.14973626654987419e-02
4043 +4.54660900583717734e-02  -2.27933323621648219e-02  +6.26324470572290765e-02
4044 +4.85846113167344232e-02  -2.41147856389114824e-02  +6.81631056520750206e-02
4045 -7.12111823543773309e-02  +2.44492705209252044e-02  +1.01057978444340613e-01
4046 -7.02990496940986420e-02  +2.60290636697256723e-02  +1.04536753750760852e-01
4047 -1.14781677663428616e-01  +5.51435053367944489e-02  +1.75802896066182372e-02
4048 -1.14233442162254326e-01  +4.69423868174114051e-02  +1.65154954298038122e-02
4049 -3.66012304618322654e-02  +1.88988261180255170e-02  +3.94862257821010781e-02
4050 -3.73938795411530300e-02  +2.60455246144445894e-02  +4.01154598999984360e-02
4051 -9.61839801612297818e-02  +4.04181466195037420e-02  +8.70708674603185018e-02
4052 -1.00885727075265441e-01  +4.41816556732210625e-02  +8.62547126343486958e-02
4053 -1.15891684102999729e-01  +1.85695161535024793e-02  +7.85888811676498100e-03
4054 -1.11478412807087812e-01  +1.07178639466425450e-02  +7.20693594847042398e-03
4055 -3.90839579563009437e-02  +5.18877614745153360e-03  +6.72861415381776490e-02
4056 -4.01815296373580974e-02  +6.92989417999264386e-03  +6.21018263510076385e-02
4057 -8.10504938511957540e-02  +9.62551651748607268e-02  +6.30437362817799773e-02
4058 -7.96979434189052649e-02  +9.88052116850559603e-02  +6.22334338810559412e-02
4059 -1.22598306384450670e-02  +2.82119432382300882e-02  +4.06583084466961217e-02
4060 -1.33502176949532730e-02  +2.93525521883405693e-02  +3.84204760986531502e-02
4061 -4.97311863991852995e-02  +1.73228900464195736e-02  +7.72359827645315439e-02
4062 -5.17356790929214133e-02  +1.58656768258459528e-02  +7.53936650872411990e-02
4063 -8.64561046647212561e-02  +5.04134814375066104e-02  +3.19995629449376581e-02
4064 -8.25102467940201090e-02  +5.26500247607382052e-02  +3.15677491472490246e-02
4065 -8.86143347307785934e-02  +8.72555425723774425e-02  +7.57264560083672489e-02
4066 -9.33870444055112936e-02  +7.97095139975752126e-02  +7.55513466637954406e-02
4067 -1.09142731168944448e-01  +2.73880407270877830e-03  +2.33321074140380343e-04
4068 -1.09133843558543608e-01  +3.90677591996117703e-03  -1.13546596609835865e-03
4069 -9.02778789356933342e-02  +9.23585072407349743e-04  +6.05403004081961835e-02
4070 -9.06200623286389645e-02  +2.34048215937362894e-03  +6.37185120996868332e-02
4071 -1.17888146692938414e-01  +6.36460860807485235e-02  +4.91246827518418694e-02
4072 -1.12588581122287937e-01  +6.39124894025741574e-02  +5.09765985626796786e-02
4073 -5.40932915262982011e-02  +7.70271136359951536e-02  +8.15003344817160635e-02
4074 -5.03865741089602470e-02  +7.59582057040638636e-02  +7.79391454007335727e-02
4075 -6.48466809332007149e-02  +7.68906457682910632e-02  +9.47310138464715346e-02
4076 -7.10640944573090461e-02  +7.23911988811622303e-02  +9.32595760125047718e-02
4077 -7.16758799999979296e-02  +3.59654965081376773e-02  +2.67755720640035950e-02
4078 -5.93928114740407687e-02  +3.55006936255310435e-02  +2.58131913267363941e-02
4079 -5.83344290330022469e-02  -2.76939467452395859e-02  +3.13769961904053069e-02
4080 -5.65391584917720874e-02  -2.88373940118465920e-02  +3.00642782123245467e-02
4081 -7.67743152835574372e-02  +5.76129271493139583e-02  +6.82621487307322611e-02
4082 -8.39194667498874974e-02  +5.69047050361687068e-02  +6.59104157041128652e-02
4083 -6.52081705594339534e-02  -7.76794389362234737e-03  +6.32865757160230580e-02
4084 -7.00395534075342607e-02  -5.01686098784018958e-03  +5.78389570257258553e-02
4085 -1.67280205513219149e-02  +1.23300536397366288e-02  +3.79438064760291918e-02
4086 -1.46587729749431336e-02  +1.55860450549236019e-02  +3.75292626466720916e-02
4087 -5.04208987972933689e-02  +2.68661280046059645e-02  +7.74997064588020396e-02
4088 -4.19392937901168356e-02  +3.08005235857655470e-02  +7.76574150948373537e-02
4089 -1.05306214054771197e-01  +6.51764481360159187e-02  +2.19806967896770920e-02
4090 -1.04180094871156800e-01  +6.88250522831800882e-02  +1.81977079916167961e-02
4091 -3.87640580107224755e-02  +4.72202022332086774e-02  +7.86875881992459142e-02
4092 -3.32776078514427504e-02  +4.76841307802694306e-02  +7.88900407678733845e-02
4093 -9.78590915478405876e-02  +3.95445125712161824e-02  +9.09090881918604155e-02
4094 -1.00286211753162810e-01  +3.35425220047995826e-02  +9.01619366713674458e-02
4095 +1.95729623677813038e-03  +1.67800664674830520e-02  +7.84142234093364449e-02
4096 +7.47044141338159325e-03  +1.78423493546336839e-02  +7.91300970878396348e-02
4097 -8.01073034325495009e-02  +9.10633172475922154e-02  +9.23647557326195967e-02
4098 -7.81091673758437521e-02  +9.24173408149361053e-02  +9.88888578569441928e-02
4099 -1.01329578657495936e-01  +7.24824747500215361e-02  +5.19315563531220978e-02
4100 -9.65212187447865300e-02  +7.17466544705267772e-02  +5.67953403170330315e-02
4101 -1.37383732938820523e-03  +5.61699113589379882e-03  +4.21345155796720647e-02
4102 -7.40244425316160474e-03  +1.15990644919066101e-02  +3.91813600513406246e-02
4103 -1.15374722118629397e-01  +6.71763788690488278e-02  +7.96575346025276687e-02
4104 -1.17991380786714173e-01  +7.19320102830601771e-02  +8.16917436840337852e-02
4105 -6.01502610741681057e-02  +3.31514552781491572e-03  +7.02913239005400758e-02
4106 -6.51102363159532932e-02  +3.30452195237218409e-03  +7.22444564297958919e-02
4107 -5.03419556375218902e-02  +2.07535962028079814e-02  +7.62341912926196297e-02
4108 -4.91167707253979818e-02  +2.13390898633501538e-02  +8.15533673862676445e-02
4109 -1.23227345947010916e-01  +4.03394294967719738e-02  +7.96531276782997955e-02
4110 -1.23947172370515835e-01  +4.47328223223585481e-02  +8.20814716203542294e-02
4111 -9.60864335689172455e-02  +1.88985426684787419e-02  +3.78910522135118416e-02
4112 -9.61533613259186459e-02  +1.07751338174267280e-02  +4.16059772640698169e-02
4113 -2.64046866838731770e-02  +3.32957240411378141e-02  +7.78504825068617873e-02
4114 -2.29917587164260341e-02  +3.65438124354353147e-02  +7.50330830240392849e-02
4115 -8.08662675605980180e-02  +2.29949585952637127e-02  +1.15636867285105735e-01
4116 -7.65815025672510474e-02  +2.20788811677093411e-02  +1.13718183047266289e-01
4117 +3.13879685882715795e-02  -9.57836352403692096e-03  +6.76837154988210593e-02
4118 +2.94280410029693663e-02  -1.03181046000393132e-02  +6.90535173843692257e-02
4119 -6.86833187325044670e-02  +3.11197414309511444e-05  +1.07712813974745039e-01
4120 -6.78660120630885655e-02  -3.61294083791764134e-03  +1.08273381054950962e-01
4121 -3.89072790520947689e-02  +3.33464372511355842e-02  +5.81955833539813464e-02
4122 -3.83253175124892639e-02  +2.84437649889704852e-02  +5.86834942510491217e-02
4123 -2.87339533797747529e-02  +1.66924755733395096e-02  +5.84505818295696714e-02
4124 -2.54298252705693964e-02  +1.21263124549478088e-02  +6.04185685878583650e-02
4125 -1.45664860194833212e-02  -5.83763510887438768e-03  +5.44396376985679942e-02
4126 -1.50473732725525632e-02  +1.57635349499244629e-03  +5.24848010566382403e-02
4127 -9.78029979003101485e-02  +5.86075161229579616e-02  +1.04364411778325741e-01
4128 -1.02821524760217012e-01  +6.32626110384911511e-02  +1.05145995561696431e-01
4129 -6.06401480540730980e-02  +4.33406900698428670e-03  +9.63214099546541996e-02
4130 -6.08362125136760190e-02  +5.41567380130032229e-03  +9.79390565098114813e-02
4131 -1.07003371722022678e-01  +9.05672131915260734e-03  +6.51543228738897945e-02
4132 -1.03642958071905641e-01  +1.42045491211741960e-02  +7.19941870152898400e-02
4133 -6.15324135067096128e-02  +3.64350042728270249e-02  +9.48161981948737465e-02
4134 -5.94665248977090805e-02  +3.33640401791618912e-02  +9.32821566652429768e-02
4135 +3.19735073433722239e-03  -9.42737891060340706e-03  +5.59022666161314852e-02
4136 +4.94370110715618670e-03  -6.82766948139094856e-03  +5.71146349629167924e-02
4137 -8.25390472661777092e-02  +8.71143400665355255e-02  +5.64774899447915771e-02
4138 -8.03401904422593599e-02  +8.93661428445803180e-02  +5.20214555077261401e-02
4139 -3.17360987121174873e-02  +6.24130729141244636e-02  +6.34900588639131930e-02
4140 -2.88758915781668450e-02  +6.39281842082498747e-02  +6.35878898942451171e-02
4141 -4.50849792396120705e-02  -2.40102071289654759e-02  +6.32006427896081718e-02
4142 -5.28698765633902473e-02  -2.57499833538464250e-02  +6.21112578876280921e-02
4143 -1.08262635372731605e-01  +1.75670130596267925e-02  +2.83525342231680209e-02
4144 -1.11635549636290618e-01  +2.08901119081702537e-02  +2.77676679169202266e-02
4145 -1.25104372402175201e-01  +4.92613879645967881e-02  -1.04946697189484545e-02
4146 -1.27311816269484707e-01  +5.47181461418649248e-02  -9.41718121249246302e-03
4147 -7.90386696128127092e-02  +6.74450864914822590e-02  +1.06503799882967876e-01
4148 -8.29386990302027061e-02  +7.09341840372765681e-02  +1.09723094616648045e-01
4149 -1.12483718620990158e-01  -5.64580906733271829e-03  -5.53977119193377679e-03
4150 -1.15838097485868596e-01  -7.13498874697553707e-03  -5.64494258034497088e-03
4151 -6.12769428888648576e-02  +3.90764091114484055e-02  +8.02806023329645235e-02
4152 -6.10474131438743101e-02  +3.58736455210023203e-02  +8.03984835418181110e-02
4153 -4.42297612948284735e-02  +8.22390285171187424e-02  +6.09569313612142796e-02
4154 -4.27878467773051066e-02  +8.35711935226722130e-02  +5.44081312474612097e-02
4155 -9.23378587196720946e-02  +9.56054443938957749e-02  +8.33731818245432438e-02
4156 -9.71223828717846516e-02  +9.81073203519218923e-02  +8.53572178035319901e-02
4157 -1.19424262002492051e-01  +6.64763288099227412e-02  +7.10062082184620275e-02
4158 -1.14204349860593316e-01  +7.57676046227839378e-02  +6.77436391798166837e-02
4159 -9.21955365563731227e-02  +8.01717586989873082e-03  +1.02456764084823237e-01
4160 -9.25370851861695848e-02  +5.84226657979179751e-03  +1.02605903902855428e-01
4161 -8.90764598571046340e-02  +7.44173163350106553e-02  +4.41696275205870348e-02
4162 -8.93617155473871994e-02  +7.72987185629169515e-02  +4.73360146676630317e-02
4163 -1.15082506264746184e-01  +3.52016525923176393e-02  +4.99789333960223778e-02
4164 -1.11678586284034931e-01  +3.94832022347698514e-02  +5.78849278275054141e-02
4165 -9.92670814435717419e-02  +8.59116230137835224e-02  +4.37767138005338285e-02
4166 -1.00030251098513989e-01  +8.66992749792822870e-02  +4.60500316835161724e-02
4167 -1.19294934441721567e-01  +5.87948251534961622e-02  +1.99160859967993306e-02
4168 -1.23212861226849615e-01  +5.97584002880591075e-02  +2.47809030490109827e-02
4169 -2.56817696631023371e-02  -2.58307924968887263e-02  +3.46507779976309299e-02
4170 -2.64191135348800683e-02  -3.48003012547221588e-02  +3.58986155245784658e-02
4171 -1.72206309376196111e-02  +5.43809177462321533e-03  +7.93263429313714741e-02
4172 -1.70701358289563239e-02  +4.88579853743461700e-03  +8.20117662052771285e-02
4173 -4.30487074531527500e-02  +2.46728653622927674e-02  +1.05053168388182946e-01
4174 -4.20812649044197545e-02  +2.32207145981995350e-02  +1.04792997025017084e-01
4175 -8.10287187873947601e-02  +9.85882528886663501e-02  +8.49137882575488057e-02
4176 -8.10227704438100521e-02  +1.01046949354045776e-01  +8.36419974382628523e-02
4177 -1.23075378318658640e-01  +4.03954350181855298e-02  +4.29765593064945252e-03
4178 -1.24923104376284774e-01  +3.87631080597541713e-02  +4.96343637799108710e-03
4179 -8.79314407238655504e-02  +1.00792251095290983e-01  +5.39706750681653025e-02
4180 -9.22386134165786298e-02  +1.02928366518330219e-01  +5.33006243166006671e-02
4181 -1.06430153559254365e-01  +9.38916760893886426e-02  +4.32793026973167308e-02
4182 -1.11333406401897525e-01  +9.60739746571773051e-02  +4.06346217945431701e-02
4183 -9.47026377779401352e-02  +6.02142010748789938e-02  +1.01769550214117363e-01
4184 -8.92146660260886015e-02  +6.13571725832985637e-02  +1.01897911776483024e-01
4185 -1.88912606601650476e-02  +2.41355665796609076e-03  +5.97821491673903721e-02
4186 -2.03541087774702020e-02  +2.19562065493114026e-03  +6.06149182089266297e-02
4187 -8.02710268776492125e-02  -2.04227646508589634e-02  +8.41112701288462133e-02
4188 -8.18274651878048848e-02  -2.40519701372433059e-02  +8.21270776263909597e-02
4189 -2.70989243508369844e-02  -1.54971908296992634e-02  +7.75541002808556312e-02
4190 -2.34755302968050056e-02  -1.71629731791175660e-02  +8.29422493451087983e-02
4191 -9.94623727714068623e-02  +7.69664913674841661e-02  +5.14480076345725928e-02
4192 -9.91957804583601943e-02  +7.58936879037213213e-02  +5.40624600064650226e-02
4193 -1.04542786756237210e-01  +6.30469915125380243e-04  -1.75023639793462043e-03
4194 -1.05620767722006098e-01  +1.24403077685578014e-03  -7.83362871279003753e-03
4195 -7.62866199765687009e-02  +7.67030262112181060e-02  +8.05746751711588494e-02
4196 -7.68928654580163240e-02  +8.12456396667471104e-02  +7.89472378753547782e-02
4197 -7.50209846234035360e-02  +5.77140659990823049e-02  +4.57562329003800838e-02
4198 -7.89620832625162888e-02  +5.47093600663224877e-02  +4.21649723248066072e-02
4199 -1.01086264877127324e-01  +4.67348784182015572e-02  +6.35086306897042902e-02
4200 -1.07577099182723485e-01  +3.88804321694545957e-02  +6.13739176842783077e-02
4201 -9.39159612485657991e-02  -6.59143876794782754e-03  +7.32097407544709117e-02
4202 -9.50595915186873142e-02  -1.17526772820143611e-02  +7.75186060660927323e-02
4203 -5.10104394159680910e-02  +4.07679023620701117e-02  +7.98632211059857738e-02
4204 -5.31953386168975903e-02  +4.38801979532606051e-02  +7.30468075954221335e-02
4205 -1.00686214661376089e-01  +6.90374269019865261e-02  +9.18333556523644873e-02
4206 -1.03463208171848647e-01  +6.63717797509159463e-02  +9.37377136604149869e-02
4207 -1.20619295797611298e-01  +7.70186489169909227e-02  +5.93805271667266973e-02
4208 -1.21034569168272627e-01  +8.30629894970857652e-02  +5.81724660013275691e-02
4209 -1.15685716777946548e-01  +6.21337836237000965e-02  +7.90832943827664281e-02
4210 -1.23054191728055123e-01  +6.45180767536113198e-02  +8.14856368968187861e-02
4211 -8.11431959934521968e-02  +1.56356234393775495e-02  +9.44321591685412659e-02
4212 -8.33051155857269243e-02  +1.49350044469647395e-02  +9.67383376541333245e-02
4213 -6.37987504663433402e-02  -2.85128578487628993e-02  +4.58780617748965613e-02
4214 -6.70111794138511241e-02  -2.96005445677043726e-02  +3.92085093684099995e-02
4215 -1.32853004965072241e-01  +3.65788021980998912e-02  +1.30634646408258545e-02
4216 -1.33950355450410979e-01  +4.12200381010501618e-02  +1.17750118352440303e-02
4217 -1.21431099821826052e-01  +5.99523579231002329e-02  +4.29426105465501029e-02
4218 -1.18138177257219021e-01  +6.69331000269215576e-02  +4.47447860609920742e-02
4219 -2.85369763169369545e-02  -6.76951852628256828e-03  +2.36899141856974221e-02
4220 -2.66329006546934012e-02  -1.86486161436933188e-03  +2.14642198064049633e-02
4221 -4.26765402870339164e-02  -1.02287880273169256e-02  +7.85650934925387623e-02
4222 -4.23594186768668987e-02  -6.58597225228908182e-03  +7.99756423287115020e-02
4223 -6.40091882660627359e-02  -7.72819790346898454e-03  +5.42120353963388493e-02
4224 -6.11396020329409567e-02  -7.40095624426604162e-03  +4.84154295431673543e-02
4225 -1.13902294093464446e-01  +4.34148223047163412e-02  +3.15283451186473759e-02
4226 -1.14972120722968529e-01  +4.42887502783608777e-02  +2.72844293516810339e-02
4227 -8.08454641662499918e-02  +9.95080176700914310e-02  +5.45631617620967319e-02
4228 -7.72605701876767914e-02  +9.63885556977238933e-02  +5.18390831319645654e-02
4229 -5.43702199318571583e-02  +1.01964221701628926e-02  +7.55637325828289325e-02
4230 -5.69006080629615996e-02  +9.14749060167082545e-03  +7.31617163864754089e-02
4231 -2.90109415949654954e-02  +2.53637591648400752e-02  +8.23823889531278830e-02
4232 -3.24855889523115587e-02  +2.96860484405987828e-02  +8.42088046006275598e-02
4233 -1.04909948349554361e-01  -2.26343764091253293e-04  +2.02890672602421135e-02
4234 -1.04953264678667182e-01  -5.10925459344933625e-03  +2.41076019973612311e-02
4235 -8.44137035777113021e-02  +1.07222930312262672e-02  +3.91997978963513974e-02
4236 -8.37177225136459952e-02  +6.27233163590833025e-03  +4.14288334961962559e-02
4237 -8.65481682540153452e-02  +3.42132061026606885e-02  +1.02576855658728872e-01
4238 -8.46615786667297282e-02  +3.72286338435177250e-02  +9.89495006340683908e-02
4239 -1.01864948686088627e-01  +1.32504733109653078e-02  +6.09355633372907074e-02
4240 -1.03218064588886591e-01  +1.75062470448963704e-02  +5.76547875094234399e-02
4241 -9.06577129639317275e-02  +9.47861475644572737e-02  +3.06406715157380889e-02
4242 -9.32649716491253250e-02  +8.91269864820622010e-02  +2.62782340617468170e-02
4243 -4.14944947697357819e-02  +4.57532677225112941e-02  +4.67862517766375122e-02
4244 -3.93970795588448677e-02  +4.36298370193316173e-02  +4.26649915003606897e-02
4245 -4.51258357819891778e-02  +3.52805057172816128e-02  +3.94107794138625692e-02
4246 -4.85920198621799665e-02  +3.05298362886943682e-02  +3.74223896246036747e-02
4247 -1.27379702139259143e-01  +3.14000735438137377e-02  +4.09514236151721917e-02
4248 -1.35562789070625078e-01  +3.15882736793263383e-02  +4.09609473537290020e-02
4249 -6.85230777646703010e-02  +4.29835217762083374e-02  +7.37091122585287334e-02
4250 -6.38150325886442660e-02  +4.39063027183527188e-02  +7.34572071245934849e-02
4251 -3.57530703779406211e-02  +7.22653299027812418e-03  +4.29045083625249069e-02
4252 -3.65218274013151822e-02  +1.36419709201717875e-03  +3.89849767548377246e-02
4253 -9.73460667043173494e-02  -4.21214461681622670e-03  +4.57300332990389219e-02
4254 -9.86851580505577475e-02  -3.55266791692534405e-03  +4.24148523766828961e-02
4255 -6.26979705797363063e-02  +4.75102494560159030e-02  +1.03643316674517982e-01
4256 -6.33031110546332099e-02  +5.00984047831886450e-02  +1.06638992309012484e-01
4257 -1.56741927586817632e-02  +2.41393325693732841e-02  +4.40914163625692815e-02
4258 -9.30369254170307185e-03  +1.98542068105172394e-02  +4.51077013730640797e-02
4259 -3.76892044765696904e-02  +4.80107088319451508e-02  +6.44912235925581973e-02
4260 -4.06458801592300620e-02  +5.31939085311344539e-02  +6.29884205693042321e-02
4261 -2.58894508929213216e-02  +3.35972364355660103e-03  +7.08740189711143803e-02
4262 -2.21418660924118452e-02  +3.88383552546363135e-03  +6.97583061235075713e-02
4263 -4.77253679825536958e-02  +4.31340895015460066e-02  +4.51041184056096764e-02
4264 -5.11301616563872713e-02  +4.66618299567197747e-02  +4.92563300089404466e-02
4265 -5.25017988495643170e-02  +8.05538766487779861e-02  +7.76595780620085302e-02
4266 -5.43630652294412597e-02  +8.24138206654899397e-02  +7.35095616151772852e-02
4267 -9.39614594108450080e-02  -5.08749424334100590e-03  +9.29716889243622918e-02
4268 -9.86739739980956876e-02  -5.66353971128440766e-03  +9.45074005182858085e-02
4269 -1.25150105734452066e-01  +6.09031989860336354e-02  +4.91344221751675858e-02
4270 -1.24620406426969227e-01  +6.09903175825967023e-02  +5.18766920602586959e-02
4271 -6.66900921863566587e-02  +3.12927877738963731e-02  +8.75607206572100033e-02
4272 -6.95994440007684928e-02  +3.12471749852488052e-02  +8.38326097807532700e-02
4273 -5.94899050068687513e-02  +3.84887119835564395e-02  +5.68032299795362058e-02
4274 -6.55592016577015713e-02  +3.93894117591598591e-02  +5.58246842175045346e-02
4275 -7.12489991665266470e-02  +1.80996746677602044e-02  +1.06911685997994124e-01
4276 -6.91267987918707666e-02  +1.60891904765752269e-02  +1.09169611420950927e-01
4277 -9.35366770945754988e-02  +4.95192798550757457e-02  +9.49696434024308589e-02
4278 -8.98485465477550510e-02  +4.86265842681747676e-02  +9.88770871622899478e-02
4279 -1.14272553260979043e-01  +3.47752480045559614e-02  +9.21868941233424249e-02
4280 -1.18069467679299211e-01  +3.01982316848650352e-02  +9.82587560570524071e-02
4281 -8.02859858463132597e-02  +4.39362788544408606e-02  +4.33153883970384818e-02
4282 -8.48550659057091539e-02  +4.76268425611290000e-02  +4.32340559996053225e-02
4283 -1.00622751261899721e-01  +3.76648188248627711e-02  +9.75981954275348118e-02
4284 -1.09037239655650098e-01  +4.29041503055975701e-02  +1.00236742827630593e-01
4285 -1.18854409358337271e-01  +2.93640236889928449e-02  +8.44078136689062758e-02
4286 -1.21978583695125223e-01  +2.89360584252851549e-02  +8.13633981995753874e-02
4287 -7.53819759473973866e-02  +3.17114365300650014e-02  +2.04528615839065508e-02
4288 -7.92405864916849167e-02  +2.86396759965581969e-02  +1.56483337366836624e-02
4289 -1.32701688584581923e-01  +3.36772283793835212e-02  +1.93532690203336959e-02
4290 -1.36596492200069197e-01  +3.18240851418452320e-02  +1.96890819865796034e-02
4291 -8.11284100210923897e-02  +2.84758348303607439e-02  +1.18206022775562802e-01
4292 -7.94946971422231391e-02  +2.78357711774920788e-02  +1.19494638409687298e-01
4293 -7.63005173244374474e-02  +7.82488217773957967e-02  +6.54869475443368293e-02
4294 -7.80813607906957891e-02  +7.88565212649496305e-02  +5.88896511469240158e-02
4295 -2.71531588171180019e-02  -5.94067375584180369e-03  +3.76482625643931035e-02
4296 -2.41103700727335162e-02  +4.10156559829871975e-04  +3.62379656051984925e-02
4297 -9.13454693318485472e-02  +7.92243869020128194e-02  +9.49229285112523913e-02
4298 -8.83159180670234911e-02  +8.57907832046157920e-02  +9.38715971128276372e-02
4299 -1.01582333983347983e-01  +7.42087180572508498e-02  +4.44756305911513661e-02
4300 -1.01100767571503644e-01  +6.87469213895024467e-02  +3.91516663351441918e-02
4301 -1.05542021688804624e-01  +6.36944870830924437e-02  +2.18250391097207647e-02
4302 -1.00661842089525028e-01  +6.45494278258060272e-02  +1.81110690427414185e-02
4303 -9.23398365110557479e-02  +6.30945535977807948e-02  +1.09968517625164242e-01
4304 -9.01798623988321474e-02  +6.42931594147008179e-02  +1.09018571842165304e-01
4305 -1.12373126818830618e-01  +5.59919515559806971e-02  +2.10686200449550151e-02
4306 -1.15971638007673142e-01  +5.63781307294244291e-02  +2.17255007457453943e-02
4307 -6.06813291789446499e-02  +9.85083938492200134e-02  +7.43697219190001535e-02
4308 -6.30688656804576642e-02  +1.05725949315714024e-01  +7.41239417404684353e-02
4309 +3.36335096274973447e-02  -1.41716731326976160e-02  +6.94567558441693544e-02
4310 +3.73650389330506122e-02  -1.39291510161412124e-02  +7.01030912653926030e-02
4311 -1.29417804786836038e-01  +5.77610372169158615e-02  +5.34865274751396211e-02
4312 -1.32658321088895276e-01  +5.32646961824138759e-02  +5.51888944994180508e-02
4313 +4.38298046177854478e-02  -2.96783936023148655e-02  +4.65654606702557983e-02
4314 +4.20991430270213143e-02  -3.61609824825582654e-02  +4.79682412907636510e-02
4315 -1.15996667573971077e-01  +2.24398875908739213e-02  -1.74696201001722992e-02
4316 -1.18776712194441372e-01  +2.45042609853892389e-02  -1.96187222883580613e-02
4317 +4.59267964911772453e-03  -2.01818381167267330e-02  +2.55886838589990569e-02
4318 +9.36552258056883545e-03  -2.04087094963429673e-02  +2.30739605850944843e-02
4319 -4.13403230921491685e-02  +1.34116780757007389e-02  +4.39620911071956638e-02
4320 -4.47460143075536498e-02  +1.20353408656329458e-02  +4.60567135458546870e-02
4321 -8.34020860970035860e-02  +1.00284723481368451e-01  +3.24330779255479207e-02
4322 -8.79008883077758291e-02  +1.02703144292639617e-01  +3.20090719495627479e-02
4323 -7.08879013681951997e-02  +4.28359351014793513e-02  +3.14764394404968631e-02
4324 -7.08329250325931414e-02  +4.47293089710731132e-02  +3.39003424275954660e-02
4325 -4.32381503922480218e-02  -2.30265838768621348e-02  +6.52094898545352852e-02
4326 -4.36421334465836863e-02  -2.40193741067162431e-02  +6.34407964700493404e-02
4327 -5.11408837387274801e-02  +3.37503388990437955e-02  +4.33788452784204803e-02
4328 -5.46920246408479083e-02  +3.56132428404336149e-02  +4.03528387893229562e-02
4329 -9.30173401873675004e-02  +2.16524383216723307e-02  +3.85007375583844846e-02
4330 -9.72905169561005950e-02  +2.46372071191362924e-02  +3.73487638139164135e-02
4331 -8.23369053240329690e-02  +9.08577435835262459e-02  +9.40654104419624271e-02
4332 -8.69823955561398604e-02  +9.34569945896438492e-02  +9.84583385236115632e-02
4333 -7.94414004405038232e-02  +3.48107485406419712e-02  +1.23109157105282266e-01
4334 -7.55182083562878775e-02  +3.55197188146302925e-02  +1.28066148912773820e-01
4335 -1.81392637366106541e-03  -8.96603339894081267e-03  +5.28869937235778784e-02
4336 -1.15926742740006723e-03  -5.40194980588676581e-03  +5.52546982753725560e-02
4337 -2.96246414701470985e-02  +4.35926200825493132e-02  +6.86558406769568613e-02
4338 -2.55085833356181700e-02  +4.46871603011668103e-02  +6.74065651731398513e-02
4339 -3.75021228612535812e-02  +1.78795382256457594e-02  +7.87152522268371180e-02
4340 -3.42652326903343171e-02  +1.81351199963142584e-02  +8.22260062678829839e-02
4341 -7.11012293711751724e-03  -1.27160996731620433e-02  +2.60946398850088260e-02
4342 -7.15885994544808620e-03  -1.04121864569728124e-02  +2.51377135561947039e-02
4343 -9.22717022209781357e-02  +6.77869182020238714e-02  +9.23850781194799908e-02
4344 -8.75924279238284725e-02  +6.80082701473431472e-02  +9.15664653628019548e-02
4345 -1.02315786433527636e-01  +2.79714236693339134e-02  +6.33124661356501833e-02
4346 -1.02720154377659439e-01  +2.53858339219816577e-02  +6.87027902592422524e-02
4347 -3.56040584927318840e-02  -3.05035465798710083e-02  +4.64158535293806573e-02
4348 -3.67744664016140185e-02  -3.31665871084990474e-02  +4.65039230858750666e-02
4349 -1.04802058433505998e-01  +2.64063860235547133e-03  +1.57463238372320610e-02
4350 -9.53124533196612334e-02  +5.91456522459180446e-03  +1.25832840622377949e-02
4351 -1.21843213691967128e-01  +3.49219597048870262e-02  +1.92953250251998026e-02
4352 -1.16651100532918522e-01  +3.95191741092100410e-02  +1.96012680798464366e-02
4353 -7.88760207432659260e-02  -1.93808594521177706e-02  +7.02524833797236598e-02
4354 -8.09184493695510598e-02  -2.01234306498762547e-02  +6.88189573091882167e-02
4355 -7.51811185485534716e-02  +3.46365805070931107e-02  +3.68064490032904701e-02
4356 -7.63926343894432425e-02  +3.66003922205850943e-02  +3.36606939016014864e-02
4357 +2.27152202017866060e-02  -7.32701591927555854e-03  +6.24035521421229117e-02
4358 +2.21416958002671714e-02  -1.25010099645660663e-02  +6.32469886614234755e-02
4359 -8.36629282243985528e-02  +4.63268541413785623e-02  +8.46679599789858517e-02
4360 -8.65348341225000012e-02  +4.71579813370193099e-02  +8.47726194911503222e-02
4361 -1.04017430306768383e-01  +4.71756448982213750e-02  +3.07032573163520985e-02
4362 -1.04687396719783582e-01  +5.11240892948386996e-02  +3.26030422989860083e-02
4363 -1.08079046532200587e-01  -1.33606770478826003e-02  +3.54542584556082896e-02
4364 -1.10218764526855986e-01  -1.21974639982310867e-02  +3.74346046094337984e-02
4365 -5.37469999677733304e-02  +4.56730290023359409e-02  +4.42804731094219375e-02
4366 -5.83069686007024468e-02  +4.42294340113006806e-02  +4.74176895538532192e-02
4367 -3.98708109056893842e-02  -2.88063749475090496e-02  +3.32255614782027975e-02
4368 -3.99106401989555923e-02  -2.44098408822516072e-02  +2.79868480599993127e-02
4369 -1.24136906437408337e-01  +1.93488514515141492e-02  -2.60622444354453725e-02
4370 -1.27781405478423926e-01  +1.72996194529004867e-02  -3.08298779015199927e-02
4371 -4.40316865832541329e-02  +5.18002411498085132e-03  +7.84763457201816533e-02
4372 -4.57857182991702680e-02  -2.36700775885051234e-03  +7.65047598019940323e-02
4373 -2.88149158348268708e-02  -7.88081584457490762e-03  +2.58697791152982144e-02
4374 -3.05909877491134241e-02  -3.59912465023256092e-03  +2.67463866565993622e-02
4375 -9.05671589919149200e-02  +6.82513322528729115e-03  +2.02522201419188252e-02
4376 -8.97256547582783864e-02  +4.29002944086304475e-03  +2.13287021075412621e-02
4377 -1.11954743895216285e-01  +2.15560458586478605e-02  -6.22406918794218920e-03
4378 -1.04341240581495548e-01  +2.42581324653680201e-02  -5.96349619153425763e-03
4379 -7.62057307467273043e-02  +3.50432163136159408e-02  +4.95611872007653276e-02
4380 -7.13107202423584469e-02  +3.69215208495762837e-02  +4.68961880810903065e-02
4381 +3.20217182623045576e-02  +3.90409442899431955e-03  +6.12560220680335096e-02
4382 +3.41491860935585131e-02  +3.34795444024858562e-03  +6.03297403762181467e-02
4383 -5.37559218723993454e-02  +3.45612334727181045e-02  +8.13290757013635790e-02
4384 -5.15947539486999729e-02  +3.37586823096285849e-02  +8.48534125376694121e-02
4385 -7.53426173816308664e-02  +2.32626002519104071e-02  +5.97233628858828969e-02
4386 -7.58087953972503004e-02  +2.61310539652502456e-02  +5.95303486910564658e-02
4387 -5.84485898185596528e-02  +7.45242511467182900e-02  +8.12630747246324003e-02
4388 -5.92325729291649297e-02  +7.93961759412834117e-02  +8.14629084303113288e-02
4389 -8.27801238257521305e-02  +9.46057391422793978e-03  +8.04467665844029595e-02
4390 -8.19339448524478292e-02  +6.80907659710086252e-03  +7.58863950576843249e-02
4391 -3.29327361369595104e-02  +1.71853591289755961e-03  +6.98575392526550876e-02
4392 -3.49398949402217052e-02  +5.65428714214306167e-04  +7.19490459091118723e-02
4393 -4.10681659614925490e-02  +4.54056318950787560e-02  +7.88026358367951291e-02
4394 -4.27829191736303904e-02  +4.74471571740867973e-02  +7.70451904096457058e-02
4395 -8.49879286832618819e-02  +5.89794375652142253e-02  +8.76630264570431306e-02
4396 -8.25587274724138009e-02  +5.67459474108390552e-02  +8.65282754111965507e-02
4397 -7.10555147374864471e-02  -2.06964888558813821e-02  +5.68375650750707201e-02
4398 -7.47860074876468134e-02  -2.13102998008644247e-02  +6.23333618731877898e-02
4399 -3.40225552485432514e-02  +2.35613982225522239e-02  +5.46879004394042120e-02
4400 -3.61427951871018671e-02  +2.64113715578781702e-02  +5.02793563292742995e-02
4401 +2.20002331552013285e-02  -6.79316763777455986e-03  +5.84095752267683038e-02
4402 +2.27923802285102985e-02  -3.60416459973090771e-03  +5.78508011977394640e-02
4403 -8.50511176157707910e-02  +2.84428455500779741e-02  +3.91117982060016495e-02
4404 -7.98214445061993794e-02  +2.70226865046303277e-02  +3.43179442901345305e-02
4405 -1.00404101240871610e-01  +1.06928755639333194e-02  +5.64320662149597543e-02
4406 -9.93530003337379231e-02  +9.35831907237749845e-03  +5.78899688429856882e-02
4407 -1.04678290666656931e-01  +4.89931651677454755e-02  +1.65062964306548383e-02
4408 -1.03893415954135801e-01  +5.08900033021331549e-02  +1.27967898459549478e-02
4409 -3.61432570885666798e-02  -3.01324728751517570e-02  +3.88727077680033895e-02
4410 -3.19667110756207962e-02  -3.70571064166502831e-02  +3.71845708213807136e-02
4411 -6.77320726618501900e-02  +9.76158033382074075e-03  +9.56122233265215560e-02
4412 -7.25676505600300059e-02  +8.43342959079546907e-03  +9.81629405400035460e-02
4413 -9.40515178314614425e-02  +4.35968383464341511e-02  +1.20522097340807308e-01
4414 -9.41745954883634884e-02  +4.94078294672974025e-02  +1.23138728304198822e-01
4415 -6.06814765868005299e-02  +3.46764641430439349e-02  +1.18012075808402617e-01
4416 -5.58493881657663449e-02  +3.59090734346964521e-02  +1.16123307808193771e-01
4417 -1.14278350758264965e-01  +5.36615017336741981e-02  +7.87236888225844277e-03
4418 -1.18105695611582462e-01  +5.54024528556399526e-02  +5.48105007151507805e-03
4419 -3.74423586689958121e-02  +1.22345924466288822e-02  +6.77798384975568796e-02
4420 -4.02972882519088277e-02  +1.56634911690666165e-02  +6.39641178181740849e-02
4421 -8.10810730338089175e-02  +7.36343696073147730e-02  +8.38159596185177047e-02
4422 -8.38335567531254683e-02  +7.59706550700122718e-02  +8.47392535304904576e-02
4423 -7.84444466759718906e-02  +6.62774155110837093e-02  +1.05403020140303325e-01
4424 -8.07754744731179336e-02  +7.31611537047010263e-02  +1.00758738787317045e-01
4425 -5.41737776410701061e-02  -1.61724968834862370e-02  +2.72507765959382163e-02
4426 -5.29529745318920372e-02  -1.56951541469817803e-02  +2.42358635365432055e-02
4427 -3.85510563325091593e-02  +7.26854945041203043e-02  +6.77609438822987104e-02
4428 -3.39592662663907308e-02  +7.63786363622971365e-02  +6.40434958397085030e-02
4429 -1.14065073135507483e-01  +6.52168490699472636e-02  +2.85439877626788956e-02
4430 -1.14180451479550929e-01  +7.07033841699236526e-02  +2.75921130285802507e-02
4431 +2.60656903800873044e-02  -1.35055539332413575e-02  +5.46882535575653195e-02
4432 +2.58947775577554190e-02  -2.01092969622325632e-02  +5.68377280875782473e-02
4433 -7.12133657075652154e-02  +4.69411434893421409e-02  +1.07288926386892830e-01
4434 -7.57876971122893178e-02  +4.71425242971528352e-02  +1.05346930957717327e-01
4435 -5.76191906501034093e-02  +4.87036700693737334e-02  +3.46334872761041926e-02
4436 -5.79532804499380896e-02  +5.02974481775230117e-02  +3.48558684630531634e-02
4437 -6.54823000447939813e-02  -1.99855534980687560e-02  +6.50588287031932944e-02
4438 -6.60464003382847109e-02  -1.81111182428882328e-02  +6.78446189359915158e-02
4439 -1.27459065968799357e-01  +1.82232825217274186e-02  +4.18440349306320319e-02
4440 -1.25809645932787234e-01  +1.60904137918478525e-02  +3.79927593544854350e-02
4441 -4.82376146315554727e-02  -5.53111384536363396e-03  +5.97589758802666987e-02
4442 -4.71603055821737810e-02  -1.28876927431238221e-02  +6.04316942514959640e-02
4443 -1.03233621260936798e-01  +2.94032795307296296e-03  +3.60933075437965857e-03
4444 -1.03982953675862688e-01  +4.99293287351621016e-03  +4.21243497446193490e-03
4445 -4.13217062925550979e-02  +5.93208480084841047e-02  +9.09002163454973450e-02
4446 -3.97076006669387638e-02  +5.95871446093927254e-02  +8.99699925120762273e-02
4447 -9.56801907670822988e-02  +9.42982750248788776e-02  +8.01751763223045172e-02
4448 -1.00072577186927206e-01  +9.62410477889171223e-02  +7.80387719764739779e-02
4449 -6.98718418725373658e-02  -1.72170575890891603e-02  +3.12978546833648161e-02
4450 -6.72724312986755363e-02  -2.36483292290946695e-02  +3.50014389608655219e-02
4451 -6.30495334358501941e-02  +2.45456523058042823e-02  +3.98413070504312489e-02
4452 -6.00059844284625415e-02  +2.73500048140371058e-02  +4.14456417037783117e-02
4453 -6.50770046451263628e-02  -2.12554645350193638e-02  +6.64190914330773652e-02
4454 -6.05385213683100470e-02  -3.08864470318004763e-02  +6.61650292839100346e-02
4455 -1.73436280422385840e-02  -2.59837778236731917e-03  +4.84347319659198319e-02
4456 -2.15188391755605710e-02  +1.30040353457501110e-03  +4.47909943141466260e-02
4457 -1.20807393724873008e-01  +9.56789336171142910e-03  +3.70172060110547044e-03
4458 -1.23042028207336174e-01  +3.53838107708424584e-03  +4.74181228694124744e-03
4459 -8.28990432315334369e-02  -1.27332574932738900e-02  +7.37900554223675925e-02
4460 -8.39710725943976638e-02  -9.60736874475596678e-03  +7.48250023521662005e-02
4461 -8.67172719678240972e-02  +3.23389310911640152e-02  +1.03029836832826488e-01
4462 -8.96518368630021961e-02  +3.35193614824132458e-02  +9.76563894658582093e-02
4463 -1.04357885982490906e-01  +8.39001305744132703e-02  +3.62009656359915805e-02
4464 -1.01759631040447371e-01  +8.65659950651587462e-02  +3.22067050997073695e-02
4465 -7.68486291843162861e-02  +3.30212069583822945e-02  +4.91923369500499724e-02
4466 -7.28883716424612860e-02  +3.26268530897938155e-02  +5.24588420672540204e-02
4467 -3.46641614968179815e-02  +1.51418064687051882e-02  +3.92125189583324638e-02
4468 -3.03790346419213243e-02  +1.64749766121469882e-02  +3.63503093962199084e-02
4469 -7.21445733993259369e-02  +9.23120933497861562e-02  +9.03679932387999318e-02
4470 -6.93810597265360623e-02  +9.40989470115208976e-02  +9.36586388173435008e-02
4471 -7.55060417472591255e-02  +4.91017021708986048e-02  +7.97573368622579992e-02
4472 -7.60107415321809310e-02  +4.95800356281610594e-02  +8.26734886073132308e-02
4473 -2.29835259477115389e-02  +2.51835052483494644e-02  +6.11142467150935093e-02
4474 -2.35809891596899350e-02  +3.03025691572234024e-02  +6.59213257724017565e-02
4475 -3.94427487863654239e-02  -2.97239227894965166e-02  +3.56209476277722023e-02
4476 -4.78551163180590197e-02  -3.07052038769750624e-02  +3.42253464260549797e-02
4477 -1.90835917216366294e-02  -1.07557735109421390e-02  +3.84465354848637850e-02
4478 -2.04833386429489790e-02  -7.49418222570384564e-03  +3.71104560153802734e-02
4479 -5.38663475105017053e-02  +1.59541733863221361e-02  +7.32062002258159067e-02
4480 -6.28014162100197920e-02  +1.91541199157334169e-02  +7.56262899271466504e-02
4481 -6.48812368154465802e-02  +9.88538919065441446e-02  +5.02696138237109652e-02
4482 -6.46158794376130996e-02  +9.53848092509510942e-02  +4.59695761247745152e-02
4483 -3.50472309106885996e-02  +1.07547200766048220e-02  +4.55074355900355818e-02
4484 -2.94349821161327442e-02  +8.51151132906844722e-03  +4.39706746447094260e-02
4485 -9.79096809687377972e-02  +4.20464978723939578e-02  +1.14976095106494758e-01
4486 -9.97022533431501934e-02  +4.08941439574793328e-02  +1.14848912804759132e-01
4487 -1.09502434825877903e-01  +9.38771081294658034e-03  -1.09216644515913383e-02
4488 -1.13518409918116306e-01  +5.76779330945201719e-03  -1.32238791065573905e-02
4489 -1.06800768737514595e-01  +9.39009364703398408e-02  +2.45501638798765257e-02
4490 -1.06860732819974630e-01  +9.50550146188546691e-02  +2.46309987262632729e-02
4491 -8.91463746792055811e-02  +4.71751669379024269e-02  +7.36431389513915180e-02
4492 -8.91244934973944580e-02  +5.19321971189852447e-02  +7.50307404855327653e-02
4493 -8.31717119451949871e-02  +2.84053203753397709e-02  +3.81927559134782532e-02
4494 -8.04303820175463896e-02  +2.85074018623492839e-02  +3.96626920194587118e-02
4495 -1.11920272769566467e-01  +2.95522264067425641e-02  +2.68947806963011730e-02
4496 -1.08923427126011857e-01  +3.07174042955664951e-02  +2.92778896433985893e-02
4497 -6.63389155910011769e-02  -2.32836778944612265e-02  +5.33727956327093994e-02
4498 -6.89224134739006705e-02  -2.95182591517093654e-02  +5.48059868168176145e-02
4499 -1.20061172443898620e-01  +1.78253810574035172e-02  +4.50602766566034554e-02
4500 -1.21905507725100226e-01  +1.92265892946959123e-02  +4.40841467393488923e-02
4501 -8.86940191789904880e-02  +5.85411377391594351e-02  +8.85067785083883257e-02
4502 -8.87174646478460921e-02  +6.18617960781343915e-02  +8.94475070463229549e-02
4503 -1.25145137394839290e-01  +5.79307015849931037e-02  +4.08282327080512972e-02
4504 -1.24624648827359408e-01  +5.64018085233741751e-02  +4.22362895910004532e-02
4505 -4.57391735695455437e-02  +2.92297194430570957e-02  +1.01616349221906793e-01
4506 -5.16489649145991173e-02  +2.93772431303116269e-02  +1.11589507377299876e-01
4507 -1.30713260876968579e-01  +5.19154229645552370e-02  +9.09099386682415099e-03
4508 -1.29058183148605787e-01  +4.86315731196329745e-02  +6.89493669589218410e-03
4509 -1.48221107905912777e-02  -1.04397923158142357e-02  +7.68311120605787157e-02
4510 -9.24866969477022849e-03  -1.15814900539194451e-02  +7.94430984326468803e-02
4511 -1.17806808868053878e-01  +2.26690451763776925e-02  -2.52470947580203456e-02
4512 -1.17651969172260465e-01  +1.89270664725785173e-02  -2.95357593891896301e-02
4513 -2.67610748241813926e-02  +3.17010223616761705e-02  +7.92621942051709438e-02
4514 -2.60878779385555377e-02  +3.85124954752637041e-02  +8.38894923787116831e-02
4515 -6.24608235153071220e-02  +8.19756293334603509e-02  +6.61815027761005897e-02
4516 -5.93999426085829313e-02  +8.11865446503411553e-02  +6.73152353381386154e-02
4517 -1.53738561751158784e-02  -2.92336137754909929e-02  +2.64148369989921257e-02
4518 -1.38471186872122596e-02  -2.70458791759743515e-02  +2.54834268629209569e-02
4519 -1.17590673763800738e-01  +1.70508731504588305e-02  +4.17688850366191577e-02
4520 -1.19305950914882122e-01  +1.98199209886762741e-02  +3.84506172231570062e-02
4521 -7.22846049685635789e-02  -7.01591773867460671e-03  +6.72250406515131904e-02
4522 -7.70244217184360425e-02  -1.01789831587234406e-03  +7.03975448623512245e-02
4523 +1.11935692874141532e-03  +2.16941485925809530e-02  +6.72630483377058275e-02
4524 -2.78201884551214102e-03  +2.23963400922076797e-02  +6.77194546120940127e-02
4525 -9.17080496338071594e-02  +9.56431158130411352e-02  +2.95090261515632765e-02
4526 -9.70038638985347285e-02  +9.62874012944468227e-02  +3.04296407264146689e-02
4527 -3.29783430781583828e-02  +2.18004379349972695e-02  +5.67042826993213872e-02
4528 -3.06896188472860001e-02  +2.97682949424175995e-02  +5.95723275784414003e-02
4529 -3.51634683498146458e-02  -2.84729529730002040e-02  +3.93627183780088860e-02
4530 -3.33182346071165120e-02  -2.84402560854399404e-02  +3.39988589270709338e-02
4531 -7.02659301911520290e-02  +5.73761720879970502e-02  +6.75085936307960877e-02
4532 -7.22981561240169102e-02  +4.99415994618063325e-02  +6.82793386127852064e-02
4533 -3.20276580014009910e-02  +2.05864390170410055e-02  +3.96190760742796133e-02
4534 -3.16824871219176588e-02  +2.59722049684950364e-02  +3.66166487966797793e-02
4535 -3.19015779731761512e-02  +5.21718763967514362e-02  +7.28575162207227289e-02
4536 -2.83160338897136508e-02  +5.35358712956365973e-02  +7.71070879153544775e-02
4537 -9.52254143668700703e-02  +5.23296309881617419e-02  +4.03269993673650018e-02
4538 -9.67723865923397902e-02  +5.75268781924729647e-02  +4.25925042602586998e-02
4539 -1.07305154865034350e-01  +8.68241105519718288e-03  +6.55819226861981686e-02
4540 -1.09918239444703303e-01  +7.96888391230267910e-03  +6.64539033013427094e-02
4541 -1.10360482398981802e-01  +3.98557777238488717e-02  +9.20003822163555432e-03
4542 -1.12084630826968179e-01  +4.29826033469102378e-02  +1.03503398553830839e-02
4543 -3.80896460727206190e-02  +1.54797441430093892e-02  +7.94177153990869855e-02
4544 -4.30128309254805552e-02  +1.58585508564321048e-02  +8.68629241753164361e-02
4545 -7.56380702880839651e-04  +2.53322560637911365e-04  +5.67703918820025646e-02
4546 -1.12407288397358232e-03  +2.24988666025685569e-03  +5.77160878380422182e-02
4547 -7.88253085650692104e-02  +5.68062379609772933e-02  +6.81785963823493685e-02
4548 -8.07509133733260442e-02  +5.21135019870916094e-02  +6.95401816429193215e-02
4549 -1.03623184270686092e-01  +9.28339595698220166e-02  +4.64338742705466406e-02
4550 -1.15216204085194673e-01  +9.43596611529065737e-02  +5.40566498584448066e-02
4551 -9.03991478083628619e-02  -6.62689956669939347e-03  +5.71478920117193950e-02
4552 -9.05322284862695864e-02  -7.57974736852562361e-03  +6.00077123753166505e-02
4553 -3.34851505896458096e-02  +4.85446261927354322e-02  +5.61225596794301049e-02
4554 -3.00396010649324995e-02  +5.05264903561932488e-02  +5.01119024266960394e-02
4555 -4.52858338870984964e-02  +3.92156563779998760e-02  +2.92946826394757248e-02
4556 -4.64747428964287917e-02  +4.12718555393713563e-02  +2.34135987843842354e-02
4557 -7.65089412380454137e-02  +7.93977070578329724e-02  +1.04905545888572191e-01
4558 -7.93444654489075668e-02  +7.75173281289885663e-02  +1.04914985340969991e-01
4559 -1.07865290371152427e-02  +9.93553509583987131e-03  +8.12148122734906580e-02
4560 -1.26708361925457220e-02  +1.63719079123259385e-02  +8.57866026735559645e-02
4561 -2.92949307121066656e-02  -1.03409513878436384e-02  +2.70945141053322569e-02
4562 -3.45190492575044236e-02  -1.12402258478712450e-02  +2.09206318444920998e-02
4563 -8.53813564946130921e-02  +7.45757785013746732e-02  +3.73193657139748239e-02
4564 -8.28348464026161663e-02  +7.00151756272150566e-02  +3.33121913188356364e-02
4565 -5.94669354848456622e-02  +7.86017810924834748e-02  +5.75255986531456112e-02
4566 -5.88154966023233389e-02  +7.36615003488036851e-02  +5.70310162347911764e-02
4567 -1.32427575471622649e-01  +3.46061025478976297e-02  +1.48208996872833208e-02
4568 -1.33013497229981653e-01  +3.24453227535124178e-02  +1.07350902908654004e-02
4569 -7.83382252347376018e-02  +2.60682346875469040e-02  +5.46651638545546520e-02
4570 -8.13784871410156430e-02  +2.94551620177943667e-02  +5.24665174568978154e-02
4571 -6.61024453908684168e-02  -2.85122941913485452e-02  +2.24845349633574776e-02
4572 -6.51862420569474660e-02  -3.08318865627459741e-02  +2.32142200524531502e-02
4573 -3.02120785861354837e-02  -3.05639793843290233e-03  +6.14964234636115811e-02
4574 -2.98712548524139969e-02  -3.64895096157726332e-03  +6.39713359743872972e-02
4575 -8.04316248347962948e-02  -2.93240613365494882e-02  +4.34133124945963386e-02
4576 -8.26852621633021589e-02  -3.04543435508292763e-02  +3.93314488828126058e-02
4577 -7.75131580830573652e-02  +3.23351262729359018e-02  +4.43110617953369340e-02
4578 -6.84183950190956486e-02  +3.30235232725088410e-02  +4.42161129574722700e-02
4579 -9.62834216819576372e-02  +9.65214759581547489e-03  +2.94290527233741425e-02
4580 -9.91911343401500611e-02  +5.73971154027180623e-03  +2.85357901289798044e-02
4581 -4.01264184699585483e-02  +3.69177040198426856e-02  +4.20026813035646110e-02
4582 -3.36864681374726138e-02  +3.62890549796853895e-02  +3.51134277204775969e-02
4583 -9.74142140461323608e-02  +5.46617808999666544e-06  +4.97560002531185278e-02
4584 -1.01015233642274327e-01  +1.17928971247174279e-04  +4.72889186978654660e-02
4585 -6.65264234186926928e-02  -3.78564127704882243e-03  +8.68148591655317076e-02
4586 -6.58993101422495758e-02  -3.48834877653199284e-03  +9.05114826116969751e-02
4587 -9.74272198830908875e-02  +6.12681546714725304e-03  +8.83537439980555672e-02
4588 -9.79977394044952432e-02  +6.98688763708859260e-03  +8.27016347179132666e-02
4589 -4.53122320281093838e-02  +4.11189870019714396e-02  +8.51445570906002730e-02
4590 -4.19832756148792452e-02  +4.34007043652154603e-02  +8.53704296089786985e-02
4591 -4.30267427958808957e-02  -2.88455709346348722e-03  +3.37018786728121023e-02
4592 -4.08781155925288450e-02  -4.29967918668503271e-03  +3.72266772412480351e-02
4593 -6.44433933432481260e-02  -1.18526652556813460e-02  +4.00361333135459477e-02
4594 -5.87693956254515398e-02  -1.60460955935610473e-02  +4.07522283705750304e-02
4595 -3.76852766065354020e-02  -1.00829934242720309e-02  +6.75679457293755503e-02
4596 -4.20867742373987261e-02  -1.30958928152567038e-02  +6.43776025892008191e-02
4597 +2.87113537460492417e-02  -7.52345763174859603e-03  +5.13549379759968769e-02
4598 +2.65813547387908806e-02  -5.44525078488717913e-03  +4.96436626180326579e-02
4599 -4.44710337281265244e-02  +4.13839062738116242e-02  +8.55786099587591415e-02
4600 -3.55354829474925707e-02  +3.31376354012689819e-02  +8.71650927438177014e-02
4601 -1.24731517707396516e-01  +1.65472833903363634e-02  +6.83818292876746808e-02
4602 -1.24659354139009262e-01  +1.98398515577246845e-02  +6.98952642572188004e-02
4603 -5.83317607275074257e-02  -1.42374595006534103e-02  +7.68287644095047295e-02
4604 -6.00801295503714528e-02  -1.61114863106110937e-02  +7.64983175872865212e-02
4605 -1.11434243938255371e-02  +9.38053581820371719e-03  +7.74550917940876882e-02
4606 -9.33414416119643375e-03  +7.34125368543070769e-03  +7.87822711289356131e-02
4607 -1.06149119855963897e-01  +7.90698711506955393e-02  +8.49807606144104138e-02
4608 -1.08455956681119736e-01  +8.49293281577799680e-02  +8.77650158437302819e-02
4609 -6.10387548369414751e-02  +3.36724316777958846e-02  +8.16014001827718993e-02
4610 -5.76703975759614573e-02  +3.73741101478683654e-02  +8.52000399287046045e-02
4611 -6.94496229161902373e-02  +7.62131081155359019e-02  +7.29767871812399826e-02
4612 -7.07611392692091556e-02  +7.99380455485066699e-02  +7.39749847245831510e-02
4613 +5.59945625638126887e-02  -1.93548828614617044e-02  +6.40701057286102577e-02
4614 +5.73069532816580518e-02  -1.75187316105451692e-02  +6.73386852051840734e-02
4615 -1.07355467281191941e-01  +7.21115546357192355e-02  +4.31756776517504756e-02
4616 -1.12055460386271802e-01  +7.53444569181094259e-02  +4.15429626289506859e-02
4617 -7.70705212854032179e-02  -1.84661935707196960e-02  +6.97155663672793247e-02
4618 -7.49914827250108273e-02  -2.14896779218219473e-02  +7.54383114860253529e-02
4619 -5.59750282252296713e-02  +7.27150113712098350e-03  +1.06286378098696913e-01
4620 -5.92091352128225473e-02  +1.21865692062395822e-02  +1.14719296746046417e-01
4621 -4.29122783919365161e-02  +1.25824905807039120e-02  +7.23070749405863578e-02
4622 -4.10366170844265535e-02  +1.47084527821518245e-02  +7.52759340879825406e-02
4623 -6.61179589037959869e-02  +2.63855463822223199e-03  +1.04453582441724840e-01
4624 -6.31310029089893199e-02  +1.02273207354713945e-03  +1.07502966100249925e-01
4625 -9.94933689940793314e-02  +2.67819857035798900e-02  +8.76911505156708661e-03
4626 -9.88228665525367617e-02  +2.65101847070816077e-02  +6.95028901208775800e-03
4627 -5.60066137809489412e-02  +8.68991717473567432e-02  +6.79041861501956667e-02
4628 -5.68712914627041502e-02  +8.99680649295001439e-02  +6.84037681360585154e-02
4629 -4.39834641294284401e-02  +6.86743387088416812e-02  +5.96648240728682999e-02
4630 -4.31062453344924004e-02  +6.43438187201447881e-02  +5.68862622091025338e-02
4631 -7.79770585209837719e-02  -1.58177680208491413e-02  +8.57113101280887468e-02
4632 -8.41048438820311828e-02  -1.40182452984643716e-02  +8.37531036986867705e-02
4633 -1.27843916853664724e-01  +4.51947065406590950e-02  +6.22789431450063505e-02
4634 -1.29974610990189199e-01  +4.93289308870985266e-02  +6.05521300020284703e-02
4635 -7.37890640403758014e-02  +5.14315330165640919e-02  +9.60180105188856159e-02
4636 -7.31663911577016407e-02  +4.97780082500403273e-02  +9.60656252488065882e-02
4637 -9.21559742604263071e-02  +3.22829496951366861e-03  +9.29242676667583062e-02
4638 -9.38007356213707982e-02  +2.73360430017383733e-03  +8.86398219427748102e-02
4639 -1.12585786782846239e-01  +2.26907344290936085e-02  +5.58675634000734833e-02
4640 -1.11575713075738880e-01  +2.46633087789860928e-02  +5.72357775029404756e-02
4641 -5.29996227422682223e-02  +2.64595997778338463e-02  +7.63861511473023364e-02
4642 -5.74201878828386469e-02  +2.18885650756230205e-02  +7.44830038891664686e-02
4643 -3.18738367005255291e-02  -2.59000070888012980e-03  +8.87507898397434658e-02
4644 -3.27159092085751099e-02  -2.43201994785221132e-03  +9.45083838173082225e-02
4645 -9.75381656730621993e-02  +5.37570360572130618e-02  +1.10241272403370574e-01
4646 -9.92451958663490980e-02  +5.02092504298789905e-02  +1.14126826966743519e-01
4647 -1.08712363860743497e-01  +3.07082032278453224e-02  +1.47724416463650490e-02
4648 -1.15129549764600658e-01  +3.29043910651989763e-02  +1.42221290329541429e-02
4649 -1.00936736603725333e-01  +7.53065216840472645e-02  +8.79326596104342412e-02
4650 -9.69767334096913736e-02  +7.87248242931520709e-02  +9.13602442179318602e-02
4651 -8.66245843105889479e-02  +2.27952774479567508e-02  +2.20895664924379218e-02
4652 -8.85524262380682492e-02  +2.32788403406563038e-02  +1.48025064057044561e-02
4653 -8.62006134155369613e-02  +8.03751453497967422e-02  +6.18938535973906356e-02
4654 -8.61387573289772029e-02  +8.14154601677824774e-02  +6.04519170954885623e-02
4655 -8.20514889057767788e-02  +7.72691267266565340e-02  +4.07742111464102705e-02
4656 -8.31868725244343798e-02  +7.99072190783481906e-02  +4.62887007582031690e-02
4657 -9.32261056385975811e-02  +9.20313118247433892e-02  +6.72180332661619917e-02
4658 -9.10227258843364639e-02  +9.76942161523380731e-02  +6.41467463364805562e-02
4659 -7.47629552928416735e-02  -2.25633653577584428e-02  +3.05007269202714690e-02
4660 -7.60326442972878991e-02  -2.32776548421672232e-02  +2.79513283733897784e-02
4661 -8.16966930231414340e-03  +8.23694284061647110e-03  +7.38573182338238821e-02
4662 -5.66264344144482880e-03  +1.02134149275654746e-02  +7.35457486354519074e-02
4663 -4.35346570276604131e-02  +1.90508790383710803e-02  +6.40494423274871466e-02
4664 -4.04391233640442951e-02  +2.46867946323400950e-02  +6.22833742138603069e-02
4665 -7.74928434524566195e-02  +5.26063308346493771e-02  +8.00056668820572914e-02
4666 -8.08130692786972193e-02  +5.28154629706481735e-02  +8.13980453588146746e-02
4667 -5.96371678790603571e-02  +7.47637323406539767e-02  +9.10516961492616184e-02
4668 -5.74572360311721292e-02  +7.64471794770292673e-02  +9.22450337841724533e-02
4669 -9.79568569063164751e-02  +4.82814698087400979e-03  +3.16800953852088285e-02
4670 -1.02884527640338688e-01  +1.33482306283523393e-03  +3.24180617264027068e-02
4671 -7.78041498222996758e-02  +7.94992470641270460e-02  +8.41315905051834706e-02
4672 -8.33860861032938716e-02  +8.22034408298530916e-02  +8.60133866479230874e-02
4673 -1.48778335719790397e-03  -1.03251522664389080e-02  +3.95105348769468831e-02
4674 -5.23842682900752237e-03  -2.33577685385548493e-03  +3.15060612292840103e-02
4675 -1.06889262905275895e-01  +7.89641223229193140e-02  +8.40065601833419051e-02
4676 -1.06334956571686595e-01  +8.43608621653455931e-02  +7.97110714636293655e-02
4677 -8.56888372715204766e-02  +3.06269963689356980e-02  +8.11470658160088204e-02
4678 -8.91324155053823675e-02  +2.51531199555375500e-02  +8.13670822521142673e-02
4679 -1.90139305602945799e-02  -2.28806608911434999e-02  +4.30134491731942181e-02
4680 -1.54323474393142143e-02  -2.17776171446843955e-02  +4.28678733012368210e-02
4681 -9.02958409493457848e-02  -3.53821378182260894e-03  +9.18640957579289763e-02
4682 -8.45940139953757220e-02  -2.58398019290124407e-03  +8.79693034177176647e-02
4683 -1.05367695320202431e-01  +5.90576617073325857e-02  +9.07790197345174632e-02
4684 -1.04718164163255981e-01  +5.66872489969154555e-02  +9.44691934400587741e-02
4685 -7.81438314754814012e-02  +5.54174540281451578e-02  +4.46663374863722554e-02
4686 -8.29757803537977956e-02  +5.27370047481614257e-02  +4.52393784334887347e-02
4687 -2.63589343312626498e-02  -2.88346670117957428e-02  +3.12751010117417391e-02
4688 -2.51945700730503430e-02  -3.16431189611532729e-02  +3.13360600378885384e-02
4689 -5.59688566873890112e-02  -1.34850396922096445e-02  +5.49071110820760974e-02
4690 -5.42352002504557090e-02  -1.15503443281543099e-02  +5.08789853443376988e-02
4691 -6.53655361585308986e-02  +3.08214107923959063e-02  +6.76645418758889255e-02
4692 -6.41396625872767412e-02  +3.40931556666841246e-02  +6.33311443436898880e-02
4693 -1.28509227335844967e-01  +2.69536573732185904e-02  -1.74210307344919955e-02
4694 -1.30902032829752796e-01  +2.86185100907298574e-02  -1.65888414888852864e-02
4695 -5.57256027457240233e-02  -1.63162794714094492e-02  +2.85986746098813895e-02
4696 -4.88493186816036234e-02  -1.73016159601526304e-02  +3.37259292839492894e-02
4697 -2.71969076191332197e-02  -2.95880011562714672e-02  +2.96911184173094637e-02
4698 -3.61468971362918293e-02  -2.61880045727508580e-02  +2.32646782957529885e-02
4699 -9.63817859701387447e-02  -2.80230716617799148e-03  +8.62377338666051735e-02
4700 -1.01752061540926100e-01  -2.95527017895609850e-03  +8.56649941052975289e-02
4701 -5.38465622887840598e-02  +5.73422569377711189e-02  +8.06942482459565291e-02
4702 -5.13789364249760891e-02  +6.28901715774704412e-02  +8.48265829848841996e-02
4703 -3.86209217291260060e-03  -2.29681938998765392e-02  +5.01935696837373657e-02
4704 +6.41796965803706574e-04  -2.55830711312220391e-02  +4.89090411841973452e-02
4705 -4.62509156026937474e-03  +2.89922737959790906e-02  +5.87251976348372381e-02
4706 -5.52880947978400157e-03  +3.17073614316988744e-02  +5.95593289778825821e-02
4707 -4.98030176416351875e-02  +1.03832726356070798e-02  +9.58759457027325429e-02
4708 -4.96674723449975208e-02  +6.76193723599983077e-03  +9.82921454117847010e-02
4709 -7.09417371046390938e-02  +2.08733349471648053e-02  +1.05037041653375463e-01
4710 -7.28780810779519062e-02  +1.94409722277402199e-02  +1.05637654405017489e-01
4711 -6.57466446451071967e-02  +9.63956861865519765e-02  +6.02739096054188961e-02
4712 -6.95229062779325890e-02  +9.50453992267930869e-02  +6.31232511921144268e-02
4713 -9.07796627584205595e-02  +4.86676825230652824e-02  +8.47811396308303517e-02
4714 -8.49928962920788039e-02  +4.96478642855100669e-02  +9.06452096673464464e-02
4715 -4.28902889429336361e-03  -3.23920745251814191e-02  +2.48993354959992988e-02
4716 -5.34468411186062985e-03  -3.19805017928934954e-02  +2.18592599824036365e-02
4717 -6.11453579791863405e-02  +1.00910720184388472e-01  +7.35660174438295261e-02
4718 -5.84603441798902043e-02  +1.03156872582149756e-01  +7.19400464277029777e-02
4719 -4.95018557983071747e-02  +3.78082062486522971e-02  +8.22486125031146459e-02
4720 -5.50110368957233212e-02  +4.22192820581211506e-02  +8.82867209131454750e-02
4721 -1.06323050997968502e-01  +8.57285738430869498e-02  +6.46241069339741764e-02
4722 -1.08029355095690616e-01  +8.45854230068179697e-02  +6.50518569480718206e-02
4723 -4.01429352114363522e-02  +5.03742551259454760e-02  +4.62207557439629976e-02
4724 -4.09971745626637185e-02  +5.17694325862803062e-02  +4.88038010343241069e-02
4725 -7.09667192674619512e-03  -3.25216952002567797e-02  +4.25829703703806337e-02
4726 -1.12490903282738935e-03  -3.40938273602211447e-02  +4.37945529908487785e-02
4727 +4.54343116881816209e-02  -3.28862145488688917e-02  +4.28676529601069931e-02
4728 +4.62297914090819967e-02  -3.37067217664036786e-02  +4.28326608093848524e-02
4729 -2.70561612191887388e-02  +4.14219188125884430e-02  +5.84913684261839997e-02
4730 -2.66809295234666025e-02  +4.01053976684313945e-02  +5.60906800411436202e-02
4731 -7.99504435377082906e-02  +1.02451858896723137e-02  +8.70703447146984749e-02
4732 -7.60900090888490116e-02  +1.29294233392624140e-02  +8.35762572732483555e-02
4733 +2.32540235553116217e-02  -3.12629782616869953e-02  +4.42627419018806756e-02
4734 +2.40523487173695399e-02  -3.59208602765071494e-02  +4.65182590148274164e-02
4735 -1.15156612116974727e-01  +8.34325420465294454e-02  +3.25676840771820381e-02
4736 -1.19510496650161807e-01  +8.42427975094534598e-02  +3.19754554302479690e-02
4737 -9.82700082517657947e-02  +3.39519405688422649e-02  +1.15090188618443057e-01
4738 -1.01016195253671281e-01  +3.62301537941452506e-02  +1.12233037462721369e-01
4739 -1.12866410767465883e-01  +3.52043329040012190e-02  +8.95236449906519488e-02
4740 -1.08349043855050897e-01  +3.59247052084382124e-02  +9.33161124250943275e-02
4741 -5.89177777146459858e-02  +7.26832300857722102e-02  +7.83339543560230001e-02
4742 -5.92250167942392283e-02  +7.32628011657157907e-02  +8.14808761682901950e-02
4743 -1.13452148042348530e-01  +5.33097082141307868e-02  +6.89520562303468781e-03
4744 -1.10030884469155099e-01  +5.09479905537561992e-02  +6.90054906062774649e-03
4745 -2.10183563310776984e-02  -1.15223515879288516e-02  +5.18646124051643578e-02
4746 -2.02896597689168935e-02  -8.67401197903136349e-03  +4.88119303296526488e-02
4747 -6.60733325650565279e-02  -9.54474226240102988e-03  +3.91368012215338595e-02
4748 -6.38416291467367170e-02  -8.57396306174992850e-03  +4.06070554164641440e-02
4749 -1.01081437878157127e-01  +5.91136029257682619e-02  +3.17678449280078476e-02
4750 -9.87049368169219815e-02  +6.09318332932932694e-02  +3.03929959822784278e-02
4751 -1.04421757267038021e-01  +6.72063242913789743e-02  +5.25357537365245958e-02
4752 -1.08968021135530960e-01  +6.65011319252719335e-02  +5.49249159565378259e-02
4753 -8.81514025430071430e-02  -3.08164082995234087e-03  +1.02763603240514298e-01
4754 -9.16213324941817092e-02  -7.00461409380774558e-03  +1.03964526265687821e-01
4755 -1.01121959455965124e-01  +6.22122189119207886e-02  +3.17026797641028341e-02
4756 -9.93813378190433749e-02  +6.66792845641311083e-02  +2.94357588446270239e-02
4757 -1.18321968918454395e-01  -3.01532595485930503e-03  +1.73981191028329055e-02
4758 -1.23150821224231974e-01  -3.43682772964836424e-03  +1.63838033256878644e-02
4759 -5.36000397376886276e-02  +7.86149745107250775e-02  +8.12415573039708128e-02
4760 -5.42496035558556189e-02  +8.11983140375045903e-02  +7.95822947605794029e-02
4761 -6.74513492750248855e-02  +8.75832222722643383e-02  +6.08469029103353778e-02
4762 -6.90278477239974209e-02  +8.86525745107284158e-02  +5.92507063906819800e-02
4763 -9.72034250663531690e-02  +8.02972851162998824e-02  +4.17637323414142975e-02
4764 -9.20311335722421159e-02  +8.62131772003508073e-02  +3.61838004946963623e-02
4765 -6.42841813086013625e-02  +1.75166121382229652e-02  +3.50760551438623613e-02
4766 -6.38617439044869284e-02  +2.25181165460657425e-02  +3.04341649486666276e-02
4767 -3.30916003677180076e-02  +4.41854224835951589e-02  +6.61482834896634370e-02
4768 -3.12583236201399786e-02  +4.61125478862085061e-02  +6.70567874898387456e-02
4769 -6.09207404496042021e-02  +5.26445190037088534e-02  +7.16614994117297094e-02
4770 -6.34061625733848000e-02  +4.58617291799044424e-02  +6.57114049957099045e-02
4771 -4.56385768937088866e-03  -1.08983844947791245e-02  +4.37189655442197164e-02
4772 -2.80361251610904095e-03  -7.15562177594153328e-03  +4.16068751123979119e-02
4773 +3.34989157563732459e-02  +5.65412082408716255e-03  +5.94705415482161825e-02
4774 +2.80421456244363577e-02  +1.31130208077147609e-02  +5.11473897385215648e-02
4775 -3.96398361985044259e-03  -1.39950378660416465e-02  +3.15632658773483191e-02
4776 -6.02569524627259104e-03  -1.23308148881154343e-02  +3.16442286607948042e-02
4777 -6.35726820390875580e-02  +9.45236558462044102e-02  +7.75294723857449242e-02
4778 -6.54874806822978855e-02  +9.62092558655932711e-02  +7.78493737212219566e-02
4779 -1.19415579324631468e-01  +7.45183655772647391e-02  +1.81194970982041514e-02
4780 -1.25262198915536610e-01  +7.45813317562608047e-02  +2.20889281369783252e-02
4781 -1.27772548885315196e-01  +5.60775108014477594e-02  +4.27207245697161769e-03
4782 -1.28827913627693219e-01  +5.80958296068449995e-02  -2.07413388833066394e-03
4783 -8.44233573630105184e-03  +2.72693513057075745e-02  +5.03259138317643170e-02
4784 -2.10730686949742131e-03  +2.57879848669199836e-02  +4.46130039677536325e-02
4785 +4.01350369441242846e-02  -2.18741291926925797e-02  +5.05656414579045629e-02
4786 +3.83591740839981168e-02  -2.23970938639278735e-02  +4.38479557007275880e-02
4787 -4.63287013625114236e-02  +3.54689798394954986e-02  +3.06410558189779934e-02
4788 -4.55281362918286484e-02  +3.24776494866796384e-02  +2.60554944134654826e-02
4789 -7.57077198771748533e-02  +9.02122093782025680e-02  +7.52416237969839724e-02
4790 -7.25632458919071160e-02  +9.13378020095868826e-02  +7.66945465365441864e-02
4791 -1.13882988650262362e-01  +4.75608281224911278e-02  +3.98268968463909925e-02
4792 -1.11851484074200466e-01  +4.57343038367241245e-02  +4.43597489116102223e-02
4793 -8.14600030372150952e-02  +9.11789387983003990e-02  +9.29497176270767250e-02
4794 -8.30496382620994344e-02  +9.33093664708849607e-02  +9.34295439811309025e-02
4795 +5.36530983865453684e-02  -1.85435028552338871e-02  +6.03460567349864765e-02
4796 +5.99150274923377704e-02  -2.02616101894392067e-02  +5.77288707006419557e-02
4797 -1.18671080599176831e-02  -3.00573456400973424e-02  +4.29485234575678818e-02
4798 -1.36093294663879767e-02  -3.45318910231809037e-02  +4.60988884946832017e-02
4799 +4.25629095755413120e-02  +3.48580636554363978e-03  +5.57436843193155895e-02
4800 +4.78486172775653557e-02  +7.16350066352575273e-04  +5.62360684219390741e-02
4801 -3.39812169452900631e-02  +1.10223772875620331e-02  +8.61778571977563218e-02
4802 -2.90558591339830051e-02  +1.53484544090296427e-02  +8.84893816917547704e-02
4803 -5.57589091367055034e-02  -2.51792089405851677e-03  +8.02054709844339520e-02
4804 -5.03557622005317285e-02  -3.82481943904994627e-03  +8.24434218363253174e-02
4805 -1.65639326804696320e-02  +2.38657769916730891e-02  +4.45177716211554164e-02
4806 -1.50988105885847129e-02  +2.12713447150380125e-02  +4.39637959498802439e-02
4807 +6.59586616321404442e-03  -3.63381691071269497e-02  +2.26546870129486558e-02
4808 +1.30824215390792069e-02  -3.86068955142584366e-02  +2.11413214078585709e-02
4809 -5.15637083085513509e-02  +2.14064945834800749e-02  +9.00751325062497110e-02
4810 -5.03306096604763595e-02  +2.41787571149081233e-02  +8.95725707640600555e-02
4811 -6.37170886603228431e-02  -2.57379909874158076e-02  +5.62963835437910592e-02
4812 -6.23043705866876130e-02  -2.69520041527665476e-02  +5.63372644933940528e-02
4813 -1.00664629175327772e-01  +7.40480621297835290e-02  +4.89220732910563907e-02
4814 -1.13616895372911822e-01  +7.71876624691344437e-02  +5.16285641855007416e-02
4815 -1.01508244684440238e-01  +3.10699865103649699e-02  +4.72655429498730698e-02
4816 -1.03166034264014869e-01  +3.24860673361493310e-02  +4.60030953084375610e-02
4817 +3.07422173508112538e-02  +3.97419235659984306e-03  +6.44981516997755328e-02
4818 +3.62137300767764736e-02  +3.06482060513105399e-03  +6.60948162619428431e-02
4819 +1.04892648420902698e-03  +4.15324627732884411e-03  +5.99832360339157475e-02
4820 +5.42358922215214513e-04  +6.90471533213379753e-03  +6.05223438029918043e-02
4821 -9.45444542052160941e-02  +4.37816422949152857e-03  +5.15969171655855305e-02
4822 -8.93909785834412079e-02  +3.07579348308594566e-03  +4.90702128980047211e-02
4823 -3.87907036525037821e-04  +1.90538080168132910e-03  +5.92798533273951253e-02
4824 +4.88418490774918720e-03  -2.13671415227124602e-03  +6.35351911196808256e-02
4825 +3.39659974316849841e-02  -1.75552236314070395e-02  +6.81906400850995770e-02
4826 +3.20581884146914978e-02  -2.04897250185178230e-02  +6.86018388753630026e-02
4827 -1.06111428616859224e-01  +3.15440825942723546e-02  +3.16691217969522747e-03
4828 -1.04875469104866614e-01  +3.31651122276686305e-02  +3.28222235304068740e-03
4829 -5.92010473186131009e-02  +7.48820301695868051e-02  +8.59870759315708444e-02
4830 -6.28856441377896869e-02  +7.08660802631481263e-02  +8.73438930489456866e-02
4831 +3.01299462081770905e-03  -1.16810287850689989e-02  +5.98817548105036873e-02
4832 -1.15372852552866343e-05  -1.40350127275455146e-02  +6.44391560555964416e-02
4833 +1.16571370879316513e-02  -2.30485317987297912e-02  +6.47250656977950839e-02
4834 +1.67125849213361176e-02  -2.56423627900012989e-02  +6.72155821897217759e-02
4835 -9.57774757688972522e-02  +9.48710494341944988e-02  +6.24408438972695601e-02
4836 -9.73733281649847848e-02  +9.36879702461766578e-02  +5.68931229769885985e-02
4837 -8.62382399472511607e-02  +2.96694938691730685e-02  +1.11454252274106602e-01
4838 -8.93319474796638313e-02  +2.53922356034314879e-02  +1.14231152030966288e-01
4839 -7.41277833719024282e-02  +6.35299556928915488e-02  +1.10020653446550293e-01
4840 -7.11484230819872110e-02  +6.64728206361531043e-02  +1.13653132267077073e-01
4841 -9.98831404340880802e-02  +8.13902755942978451e-02  +2.81973072347356003e-02
4842 -9.39287902187561780e-02  +8.35099334555103739e-02  +2.59271265158204818e-02
4843 -1.07860374682144641e-01  +2.30803603052486990e-02  +1.91759984775495516e-02
4844 -1.09603495256517275e-01  +2.37806863839650773e-02  +1.56525495853471822e-02
4845 -1.11458148453035602e-01  +4.87337733087718772e-02  +3.41991902948932947e-02
4846 -1.09692420546989161e-01  +5.25692127743974599e-02  +3.37953214406559732e-02
4847 -8.70014770496542050e-02  +4.93809184338899684e-02  +3.01285126033359017e-02
4848 -7.78647409619734054e-02  +5.30022655947220214e-02  +2.78478551618129809e-02
4849 -9.27935754430336962e-02  +9.52214204238692186e-02  +6.72760981282207321e-02
4850 -9.44813076105483624e-02  +1.01319950383994661e-01  +6.94110870576444133e-02
4851 -8.82039090658160996e-02  +6.58027784467920679e-02  +5.95269598370082448e-02
4852 -9.27420575715765666e-02  +6.81575084843294293e-02  +5.89967251897888859e-02
4853 -7.48400523590821432e-02  +7.90030007302121723e-02  +6.70130372041934652e-02
4854 -7.14445813901963267e-02  +7.97053694319135447e-02  +6.18459314540840202e-02
4855 -8.94771190710147574e-02  +2.21471362559126674e-02  +2.73848020160355719e-02
4856 -9.15770390071813795e-02  +2.44481835223415676e-02  +2.21909322362973289e-02
4857 -8.19226316099315038e-02  +4.05729916595311060e-02  +8.45616041956540193e-02
4858 -8.49866038241490901e-02  +3.80738488946769996e-02  +8.47541203445209973e-02
4859 -2.85164112051247455e-02  -2.64011080684186140e-02  +5.97696212024135254e-02
4860 -2.66548652373530363e-02  -2.88452640103602255e-02  +6.15226634040449277e-02
4861 -5.90745355268172331e-02  +7.78626475638321686e-02  +5.60175592036070077e-02
4862 -5.52694588105382689e-02  +7.58393173841414858e-02  +5.20612207712724262e-02
4863 -1.17244317278953181e-01  +5.12000694436486742e-02  +1.18985960025829157e-02
4864 -1.20879826447731750e-01  +4.80965624545576162e-02  +8.62012636029833683e-03
4865 -1.21924742579852169e-01  +3.28824820575053384e-02  +9.76646904955170113e-03
4866 -1.24027482542400480e-01  +3.73389989942777140e-02  +1.02687651683814850e-02
4867 -1.22344914451108205e-01  +4.43524426550794756e-02  +2.94967475389043624e-02
4868 -1.20485456661451093e-01  +4.18525300276171783e-02  +2.69532435151141163e-02
4869 -1.27995513414065315e-01  +3.61335355789369692e-02  +4.94669368586585431e-02
4870 -1.33943269028642037e-01  +3.43852964073129361e-02  +4.94440854481096384e-02
4871 -8.07678981476893654e-02  +1.84679368554207801e-02  +7.47317460684771423e-02
4872 -7.85883540311154288e-02  +2.14626562686413107e-02  +7.70361545819310684e-02
4873 +1.76657164871697851e-02  -7.83904285062335740e-03  +4.72476523406741636e-02
4874 +1.95297886424284292e-02  -1.19588881846703649e-02  +4.20439267507942624e-02
4875 -7.66538344476215966e-02  -3.58298913631381047e-03  +6.93911595375804741e-02
4876 -8.46721592023227249e-02  -1.23293496260271952e-03  +7.20184258658820298e-02
[truncated: 4,190,090 more chars]
